# Supplementary material for: Use of NAD tagSeq II to identify growth phase-dependent alterations in E. coli RNA NAD+ capping
Source: Proc Natl Acad Sci U S A. 2021 Mar 29;118(14):e2026183118. doi: 10.1073/pnas.2026183118 (PMC8040648; doi:10.1073/pnas.2026183118)
Supplement: Supplementary File [file pnas.2026183118.sd01.xlsx]

## Sheet: 20200524-stat_k12-CuAAC-adpt1_2
Dataset 1. A list of all sequencing reads from CUAAC tagging Note: *Minimap2 was applied to map all reads to the reference transcriptome.
GeneID	NAD.counts	total.counts	gene	start	end	biotype	symbol	description
EBT00001514605	36	332922	b4007	4208147	4209688	rRNA	rrsE	NA
EBT00001514648	34	311815	b2591	2729616	2731157	rRNA	rrsG	NA
AAC73967	33	2637	b0880	922366	922590	protein_coding	cspD	inhibitor of DNA replication, cold shock protein homolog
EBT00001514631	33	330877	b3278	3427221	3428762	rRNA	rrsD	NA
EBT00001514681	33	332171	b3851	4035531	4037072	rRNA	rrsA	NA
EBT00001514741	33	329670	b3756	3941808	3943349	rRNA	rrsC	NA
EBT00001514663	32	332759	b3968	4166659	4168200	rRNA	rrsB	NA
EBT00001514726	27	325425	b0201	223771	225312	rRNA	rrsH	NA
EBT00001514680	25	241567	b0204	225759	228662	rRNA	rrlH	NA
EBT00001514646	24	245663	b3854	4037519	4040423	rRNA	rrlA	NA
EBT00001514698	24	251149	b4009	4210043	4212946	rRNA	rrlE	NA
EBT00001514630	23	226959	b3970	4168641	4171544	rRNA	rrlB	NA
EBT00001514705	21	232084	b3758	3943704	3946607	rRNA	rrlC	NA
EBT00001514625	20	227372	b2589	2726281	2729184	rRNA	rrlG	NA
EBT00001514717	17	216643	b3275	3423880	3426783	rRNA	rrlD	NA
EBT00001514616	16	2010	b4432	1923066	1923314	ncRNA	ryeA	NA
AAC74178	12	915	b1094	1151615	1151851	protein_coding	acpP	acyl carrier protein (ACP)
AAC74289	9	565	b1205	1258791	1259069	protein_coding	ychH	DUF2583 family putative inner membrane protein
EBT00001514644	9	424	b4443	2942696	2942901	ncRNA	gcvB	NA
AAD13456	7	282	b3894	4082772	4085822	protein_coding	fdoG	formate dehydrogenase-O, large subunit
AAC75717	6	244	b2670	2799164	2799613	protein_coding	alaE	alanine exporter, alanine-inducible, stress-responsive
EBT00001514706	6	83347	b2621	2755593	2755955	tmRNA	ssrA	NA
EBT00001514746	6	825	b4457	4051036	4051280	ncRNA	csrC	NA
AAC74783	5	83	b1713	1795557	1797944	protein_coding	pheT	phenylalanine tRNA synthetase, beta subunit
AAC76910	5	114	b3928	4118515	4118760	protein_coding	zapB	FtsZ stabilizer, septal ring assembly factor, cell division stimulator
AAC74052	3	70	b0966	1028404	1028721	protein_coding	hspQ	heat shock protein involved in degradation of mutant DnaA; hemimethylated oriC DNA-binding protein
AAC74612	3	51	b1539	1627517	1628263	protein_coding	ydfG	NADP-dependent 3-hydroxy acid dehydrogenase; malonic semialdehyde reductase
AAC74782	3	139	b1712	1795253	1795552	protein_coding	ihfA	integration host factor (IHF), DNA-binding protein, alpha subunit
AAC74789	3	266	b1719	1800642	1802570	protein_coding	thrS	threonyl-tRNA synthetase
AAC74994	3	17	b1927	2006156	2007643	protein_coding	amyA	cytoplasmic alpha-amylase
AAC75479	3	177	b2426	2543832	2544623	protein_coding	ucpA	furfural resistance protein, putative short-chain oxidoreductase
AAC75646	3	2045	b2597	2737154	2737495	protein_coding	raiA	cold shock protein associated with 30S ribosomal subunit
AHA50631	3	114	b4705	852869	852997	protein_coding	mntS	Mn(2)-response protein, MntR-repressed
AAC73485	2	26	b0382	401386	401646	protein_coding	iraP	anti-RssB factor, RpoS stabilzer during Pi starvation; anti-adapter protein
AAC73923	2	1135	b0836	878248	878631	protein_coding	bssR	repressor of biofilm formation by indole transport regulation
AAC74090	2	10	b4518	1068081	1068254	protein_coding	ymdF	KGG family protein
AAC74177	2	288	b1093	1150670	1151404	protein_coding	fabG	3-oxoacyl-[acyl-carrier-protein] reductase
AAC74707	2	81	b1635	1714377	1714982	protein_coding	gstA	glutathionine S-transferase
AAC74728	2	49	b1656	1735378	1735959	protein_coding	sodB	superoxide dismutase, Fe
AAC75369	2	47	b2309	2426006	2426788	protein_coding	hisJ	histidine ABC transporter periplasmic binding protein
AAC75557	2	7	b2504	2629290	2629481	protein_coding	yfgG	uncharacterized protein
AAC75948	2	87	b2910	3055612	3055941	protein_coding	zapA	FtsZ stabilizer
AAC76016	2	48	b2980	3128272	3129036	protein_coding	glcC	glycolate-inducible glc operon transcriptional repressor; autorepressor
AAC76042	2	144	b3006	3151250	3151984	protein_coding	exbB	membrane spanning protein in TonB-ExbB-ExbD complex
AAC76057	2	32	b3021	3167851	3168246	protein_coding	mqsA	antitoxin for MqsR toxin; transcriptional repressor
AAC76058	2	32	b3022	3168248	3168544	protein_coding	mqsR	GCU-specific mRNA interferase toxin of the MqsR-MqsA toxin-antitoxin system; biofilm/motility regulator; anti-repressor
AAC76085	2	1004	b3049	3191739	3191939	protein_coding	glgS	motility and biofilm regulator
AAC76265	2	38	b3233	3380191	3380589	protein_coding	yhcB	DUF1043 family inner membrane-anchored protein
AAC76362	2	42	b3337	3466797	3466991	protein_coding	bfd	bacterioferritin-associated ferredoxin
AAC77099	2	765	b4139	4366891	4368327	protein_coding	aspA	aspartate ammonia-lyase
AAC77128	2	141	b4171	4399252	4400202	protein_coding	miaA	delta(2)-isopentenylpyrophosphate tRNA-adenosine transferase
AAC77349	2	91	b4396	4634441	4635310	protein_coding	rob	right oriC-binding transcriptional activator, AraC family
AAC77354	2	126	b4401	4639590	4640306	protein_coding	arcA	response regulator in two-component regulatory system with ArcB or CpxA
EBT00001514603	2	29	b4611	3195099	3195240	ncRNA	sibE	NA
EBT00001514659	2	4	b4447	3194723	3194865	ncRNA	sibD	NA
EBT00001514685	2	1177	b2911	3055983	3056165	ncRNA	ssrS	NA
AAC73130	1	51	b0019	17489	18655	protein_coding	nhaA	sodium-proton antiporter
AAC73163	1	27	b0052	52427	53416	protein_coding	pdxA	4-hydroxy-L-threonine phosphate dehydrogenase, NAD-dependent
AAC73209	1	67	b0098	108279	110984	protein_coding	secA	preprotein translocase subunit, ATPase
AAC73215	1	13	b0104	113444	114487	protein_coding	guaC	GMP reductase
AAC73237	1	8	b0126	142008	142670	protein_coding	can	carbonic anhydrase
AAC73257	1	40	b0146	160782	161486	protein_coding	sfsA	sugar fermentation stimulation protein A
AAC73261	1	109	b0150	167484	169727	protein_coding	fhuA	ferrichrome outer membrane transporter
AAC73283	1	75	b0172	192872	193429	protein_coding	frr	ribosome recycling factor
AAC73314	1	21	b0209	231122	231922	protein_coding	yafD	endo/exonuclease/phosphatase family protein
AAC73517	1	37	b0414	433455	434558	protein_coding	ribD	fused diaminohydroxyphosphoribosylaminopyrimidine deaminase and 5-amino-6-(5-phosphoribosylamino) uracil reductase
AAC73541	1	140	b0438	457426	458700	protein_coding	clpX	ATPase and specificity subunit of ClpX-ClpP ATP-dependent serine protease
AAC73543	1	899	b0440	461451	461723	protein_coding	hupB	HU, DNA-binding transcriptional regulator, beta subunit
AAC73555	1	15	b0452	474301	475161	protein_coding	tesB	acyl-CoA thioesterase 2
AAC73578	1	9	b0476	499014	499973	protein_coding	aes	acetyl esterase
AAC73608	1	46	b0506	533011	533826	protein_coding	allR	glyoxylate-inducible transcriptional repressor of all and gcl operons
AAC73830	1	9	b0736	774752	775156	protein_coding	ybgC	acyl-CoA thioester hydrolase
AAC73837	1	2	b0750	782085	783128	protein_coding	nadA	quinolinate synthase, subunit A
AAC73850	1	223	b0763	795089	795862	protein_coding	modA	molybdate ABC transporter periplasmic binding protein; chlorate resistance protein
AAC73951	1	5	b0864	903006	903734	protein_coding	artP	arginine ABC transporter ATPase
AAC73984	1	4	b0898	945871	947019	protein_coding	ycaD	putative MFS transporter, inner membrane protein
AAC74005	1	66	b0919	971752	972645	protein_coding	ycbJ	protein kinase-like domain protein
AAC74009	1	17	b0923	975622	976326	protein_coding	mukE	chromosome condensin MukBEF, MukE localization factor
AAC74011	1	22	b0925	981047	982894	protein_coding	ldtD	murein L,D-transpeptidase
AAC74043	1	408	b0957	1019013	1020053	protein_coding	ompA	outer membrane protein A (3a;II*;G;d)
AAC74089	1	16	b1004	1067112	1067708	protein_coding	wrbA	NAD(P)H
AAC74143	1	14	b1059	1119468	1120586	protein_coding	solA	N-methyltryptophan oxidase, FAD-binding
AAC74147	1	9	b1063	1122713	1123273	protein_coding	yceB	lipoprotein, DUF1439 family
AAC74172	1	226	b1088	1146794	1147315	protein_coding	yceD	DUF177 family protein
AAC74173	1	381	b1089	1147367	1147540	protein_coding	rpmF	50S ribosomal subunit protein L32
AAC74185	1	40	b1101	1157869	1159302	protein_coding	ptsG	fused glucose-specific PTS enzymes
AAC74194	1	5	b1110	1167599	1168138	protein_coding	ycfJ	uncharacterized protein
AAC74214	1	24	b1130	1189776	1190447	protein_coding	phoP	response regulator in two-component regulatory system with PhoQ
AAC74220	1	648	b1136	1195123	1196373	protein_coding	icd	isocitrate dehydrogenase; e14 prophage attachment site; tellurite reductase
AAC74315	1	7	b1233	1288674	1289132	protein_coding	ychJ	UPF0225 family protein
AAC74407	1	13	b1325	1388930	1389895	protein_coding	ycjG	L-Ala-D/L-Glu epimerase
AAC74414	1	208	b1332	1397365	1397622	protein_coding	ynaJ	DUF2534 family putative inner membrane protein
AAC74435	1	1	b1353	1418671	1419159	protein_coding	sieB	phage superinfection exclusion protein, Rac prophage
AAC74564	1	6	b1491	1567504	1568823	protein_coding	yddW	liprotein, glycosyl hydrolase homolog
AAC74602	1	8	b1529	1618243	1618908	protein_coding	marC	UPF0056 family inner membrane protein
AAC74613	1	7	b1540	1628352	1629038	protein_coding	rspR	transcriptional repressor for rspAB
AAC74675	1	36	b1603	1676371	1677903	protein_coding	pntA	pyridine nucleotide transhydrogenase, alpha subunit
AAC74684	1	186	b1612	1686731	1688377	protein_coding	fumA	fumarate hydratase (fumarase A), aerobic Class I
AAC74772	1	229	b1702	1784734	1787112	protein_coding	ppsA	phosphoenolpyruvate synthase
AAC74788	1	671	b1718	1800096	1800638	protein_coding	infC	translation initiation factor IF-3
AAC74799	1	27	b1729	1810934	1812325	protein_coding	ydjN	putative transporter
AAC74813	1	14	b1743	1825140	1825625	protein_coding	spy	periplasmic ATP-independent protein refolding chaperone, stress-induced
AAC74849	1	383	b1779	1862771	1863766	protein_coding	gapA	glyceraldehyde-3-phosphate dehydrogenase A
AAC74875	1	71	b1805	1888061	1889746	protein_coding	fadD	acyl-CoA synthetase (long-chain-fatty-acid--CoA ligase)
AAC74892	1	8	b1822	1906251	1907060	protein_coding	rlmA	23S rRNA m(1)G745 methyltransferase, SAM-dependent
AAC74917	1	14	b1847	1930034	1930390	protein_coding	yebF	extracellular Colicin M immunity family protein
AAC74918	1	17	b1848	1930457	1930747	protein_coding	yebG	DNA damage-inducible protein regulated by LexA
AAC74959	1	2	b1889	1975329	1976255	protein_coding	motB	protein that enables flagellar motor rotation
AAC75070	1	23	b2009	2080789	2081262	protein_coding	sbmC	DNA gyrase inhibitor
AAC75078	1	18	b2017	2089462	2089713	protein_coding	yefM	antitoxin of the YoeB-YefM toxin-antitoxin system
AAC75088	1	38	b2027	2097321	2098301	protein_coding	wzzB	regulator of length of O-antigen component of lipopolysaccharide chains
AAC75242	1	66	b2181	2277893	2278237	protein_coding	yejG	uncharacterized protein
AAC75278	1	20	b2218	2317027	2319876	protein_coding	rcsC	hybrid sensory kinase in two-component regulatory system with RcsB and YojN
AAC75349	1	75	b2289	2405703	2406641	protein_coding	lrhA	transcriptional repressor of flagellar, motility and chemotaxis genes
AAC75356	1	45	b2296	2413470	2414672	protein_coding	ackA	acetate kinase A and propionate kinase 2
AAC75370	1	49	b2310	2427009	2427791	protein_coding	argT	lysine/arginine/ornithine transporter subunit
AAC75392	1	11	b2332	2449228	2450049	protein_coding	yfcO	DUF2544 family putative outer membrane protein
AAC75529	1	19	b2476	2596905	2597618	protein_coding	purC	phosphoribosylaminoimidazole-succinocarboxamide synthetase
AAC75565	1	75	b2512	2637474	2638652	protein_coding	bamB	BamABCDE complex OM biogenesis lipoprotein
AAC75566	1	25	b2513	2638663	2639283	protein_coding	yfgM	ancillary SecYEG translocon subunit; putative anti-RcsB factor
AAC75585	1	57	b2532	2662583	2663323	protein_coding	trmJ	tRNA mC32,mU32 2'-O-methyltransferase, SAM-dependent
AAC75596	1	8	b2543	2673346	2673768	protein_coding	yphA	DoxX family inner membrane protein
AAC75626	1	132	b2573	2709437	2710012	protein_coding	rpoE	RNA polymerase sigma E factor
AAC75632	1	1100	b2579	2716066	2716449	protein_coding	grcA	autonomous glycyl radical cofactor
AAC75633	1	13	b2580	2716754	2717443	protein_coding	ung	uracil-DNA-glycosylase
AAC75673	1	13	b2625	2758985	2760394	protein_coding	yfjI	CP4-57 prophage; uncharacterized protein
AAC75739	1	105	b2697	2819381	2822011	protein_coding	alaS	alanyl-tRNA synthetase
AAC75803	1	9	b2761	2884553	2887219	protein_coding	ygcB	Cascade complex anti-viral R-loop helicase-annealase Cas3
AAC75825	1	21	b2783	2911091	2911339	protein_coding	mazE	antitoxin of the ChpA-ChpR toxin-antitoxin system
AAC75837	1	82	b2795	2926308	2927672	protein_coding	ygdH	UPF0717 family protein
AAC75869	1	74	b2830	2968447	2968977	protein_coding	rppH	RNA pyrophosphohydrolase
AAC75963	1	101	b2926	3071459	3072622	protein_coding	pgk	phosphoglycerate kinase
AAC75964	1	37	b2927	3072672	3073691	protein_coding	epd	D-erythrose 4-phosphate dehydrogenase
AAC76025	1	28	b2989	3138727	3139593	protein_coding	yghU	putative S-transferase
AAC76028	1	31	b2992	3140311	3140799	protein_coding	hybE	hydrogenase 2-specific chaperone
AAC76076	1	16	b3040	3182550	3183323	protein_coding	zupT	zinc transporter
AAC76102	1	42	b3066	3211107	3212852	protein_coding	dnaG	DNA primase
AAC76190	1	55	b3156	3300255	3300758	protein_coding	yhbS	GNAT family putative N-acetyltransferase
AAC76191	1	66	b3157	3300752	3301276	protein_coding	yhbT	SCP-2 sterol transfer family protein
AAC76196	1	85	b3162	3305971	3307860	protein_coding	deaD	ATP-dependent RNA helicase
AAC76215	1	26	b3183	3330582	3331754	protein_coding	obgE	GTPase involved in cell partioning and DNA repair
AAC76216	1	17	b3184	3331770	3332735	protein_coding	yhbE	EamA family inner membrane putative transporter
AAC76263	1	138	b3231	3378223	3378651	protein_coding	rplM	50S ribosomal subunit protein L13
AAC76266	1	15	b3234	3380743	3382110	protein_coding	degQ	serine endoprotease, periplasmic
AAC76316	1	7	b3291	3438024	3438434	protein_coding	mscL	mechanosensitive channel protein, high conductance
AAC76325	1	634	b3300	3442766	3444097	protein_coding	secY	preprotein translocase membrane subunit
AAC76361	1	22	b3336	3466249	3466725	protein_coding	bfr	bacterioferritin, iron storage and detoxification protein
AAC76363	1	9	b3338	3467160	3469853	protein_coding	chiA	periplasmic endochitinase
AAC76497	1	64	b3472	3609955	3610512	protein_coding	dcrB	putative lipoprotein
AAC76519	1	34	b3494	3639385	3639720	protein_coding	uspB	universal stress (ethanol tolerance) protein B
AAC76520	1	210	b3495	3640111	3640545	protein_coding	uspA	universal stress global response regulator
AAC76531	1	28	b3506	3653961	3654527	protein_coding	slp	outer membrane lipoprotein
AAC76537	1	3	b3512	3658366	3658893	protein_coding	gadE	gad regulon transcriptional activator
AAC76569	1	207	b3544	3706098	3707705	protein_coding	dppA	dipeptide/heme ABC transporter periplasmic binding protein; dipeptide chemotaxis receptor
AAC76771	1	143	b3748	3933351	3933770	protein_coding	rbsD	D-ribose pyranase
AAC76890	1	111	b3908	4100810	4101430	protein_coding	sodA	superoxide dismutase, Mn
AAC76945	1	47	b3963	4161124	4161771	protein_coding	fabR	transcriptional repressor of fabA and fabB
AAC77009	1	24	b4039	4252506	4253003	protein_coding	ubiC	chorismate--pyruvate lyase
AAC77015	1	28	b4045	4259237	4259446	protein_coding	yjbJ	stress-induced protein, UPF0337 family
AAC77098	1	135	b4138	4365472	4366773	protein_coding	dcuA	C4-dicarboxylate antiporter
AAC77104	1	60	b4144	4372809	4373162	protein_coding	yjeI	DUF4156 family lipoprotein
AAC77129	1	187	b4172	4400288	4400596	protein_coding	hfq	global sRNA chaperone; HF-I, host factor for RNA phage Q beta replication
AAC77146	1	137	b4189	4416441	4416770	protein_coding	bsmA	bioflm peroxide resistance protein
AAC77212	1	97	b4255	4478473	4478889	protein_coding	rraB	protein inhibitor of RNase E
AAC77218	1	24	b4261	4486218	4487318	protein_coding	lptF	lipopolysaccharide export ABC permease
AAC77273	1	8	b4317	4545096	4547732	protein_coding	fimD	fimbrial usher outer membrane porin protein; FimCD chaperone-usher
AAT48176	1	76	b4473	3432436	3433560	protein_coding	smf	DNA recombination-mediator A family protein
AAT48181	1	2	b4475	3555833	3556849	protein_coding	rtcA	RNA 3'-terminal phosphate cyclase
AAT48227	1	29	b3833	4018855	4019610	protein_coding	ubiE	bifunctional 2-octaprenyl-6-methoxy-1,4-benzoquinone methylase/ S-adenosylmethionine
ABD18681	1	20	b4539	2089211	2089465	protein_coding	yoeB	toxin of the YoeB-YefM toxin-antitoxin system
ABD18704	1	51	b4554	3776171	3776380	protein_coding	yibT	uncharacterized protein
ABP93442	1	15	b4595	1308788	1308961	protein_coding	yciY	uncharacterized protein
EBT00001514557	1	2	b0392	408609	408950	pseudogene	ykiA	NA
EBT00001514566	1	13	b4688	290429	290633	pseudogene	ykgS	NA
EBT00001514615	1	2667	b3123	3270216	3270592	ncRNA	rnpB	NA
EBT00001514672	1	2935	b4408	2924156	2924524	ncRNA	csrB	NA
EBT00001514712	1	164	b4441	2691157	2691340	ncRNA	glmY	NA
AAC73113	0	52	b0002	337	2799	protein_coding	thrA	Bifunctional aspartokinase/homoserine dehydrogenase 1
AAC73114	0	31	b0003	2801	3733	protein_coding	thrB	homoserine kinase
AAC73115	0	32	b0004	3734	5020	protein_coding	thrC	L-threonine synthase
AAC73116	0	5	b0005	5234	5530	protein_coding	yaaX	DUF2502 family putative periplasmic protein
AAC73117	0	2	b0006	5683	6459	protein_coding	yaaA	peroxide resistance protein, lowers intracellular iron
AAC73118	0	5	b0007	6529	7959	protein_coding	yaaJ	putative transporter
AAC73119	0	212	b0008	8238	9191	protein_coding	talB	transaldolase B
AAC73120	0	19	b0009	9306	9893	protein_coding	mog	molybdochelatase incorporating molybdenum into molybdopterin
AAC73121	0	2	b0010	9928	10494	protein_coding	satP	succinate-acetate transporter
AAC73122	0	1	b0011	10643	11356	protein_coding	yaaW	UPF0174 family protein
AAC73125	0	280	b0014	12163	14079	protein_coding	dnaK	chaperone Hsp70, with co-chaperone DnaJ
AAC73126	0	43	b0015	14168	15298	protein_coding	dnaJ	chaperone Hsp40, DnaK co-chaperone
AAC73127	0	33	b0016	15445	16557	protein_coding	insL1	IS186 transposase
AAC73129	0	20	b0018	16751	16960	protein_coding	mokC	regulatory protein for HokC, overlaps CDS of hokC
AAC73131	0	6	b0020	18715	19620	protein_coding	nhaR	transcriptional activator of nhaA
AAC73132	0	7	b0021	19811	20314	protein_coding	insB1	IS1 transposase B
AAC73133	0	4	b0022	20233	20508	protein_coding	insA	IS1 repressor TnpA
AAC73134	0	49	b0023	20815	21078	protein_coding	rpsT	30S ribosomal subunit protein S20
AAC73135	0	3	b0024	21181	21399	protein_coding	yaaY	uncharacterized protein
AAC73136	0	22	b0025	21407	22348	protein_coding	ribF	bifunctional riboflavin kinase/FAD synthetase
AAC73137	0	76	b0026	22391	25207	protein_coding	ileS	isoleucyl-tRNA synthetase
AAC73138	0	41	b0027	25207	25701	protein_coding	lspA	prolipoprotein signal peptidase (signal peptidase II)
AAC73139	0	9	b0028	25826	26275	protein_coding	fkpB	FKBP-type peptidyl-prolyl cis-trans isomerase (rotamase)
AAC73140	0	13	b0029	26277	27227	protein_coding	ispH	4-hydroxy-3-methylbut-2-enyl diphosphate reductase, 4Fe-4S protein
AAC73141	0	37	b0030	27293	28207	protein_coding	rihC	ribonucleoside hydrolase 3
AAC73142	0	21	b0031	28374	29195	protein_coding	dapB	dihydrodipicolinate reductase
AAC73144	0	1	b0033	30817	34038	protein_coding	carB	carbamoyl-phosphate synthase large subunit
AAC73145	0	13	b0034	34300	34695	protein_coding	caiF	cai operon transcriptional activator
AAC73147	0	1	b0036	35377	36162	protein_coding	caiD	carnitinyl-CoA dehydratase
AAC73148	0	1	b0037	36271	37824	protein_coding	caiC	putative crotonobetaine/carnitine-CoA ligase
AAC73149	0	1	b0038	37898	39115	protein_coding	caiB	crotonobetainyl CoA
AAC73150	0	17	b0039	39244	40386	protein_coding	caiA	crotonobetaine reductase subunit II, FAD-binding
AAC73153	0	0	b0042	43188	44129	protein_coding	fixB	putative electron transfer flavoprotein, NAD/FAD-binding domain and ETFP adenine nucleotide-binding domain-like protein
AAC73154	0	2	b0043	44180	45466	protein_coding	fixC	putative oxidoreductase
AAC73155	0	1	b0044	45463	45750	protein_coding	fixX	putative 4Fe-4S ferredoxin-type protein
AAC73156	0	1	b0045	45807	47138	protein_coding	yaaU	putative MFS sugar transporter; membrane protein
AAC73157	0	2	b0046	47246	47776	protein_coding	kefF	potassium-efflux system ancillary protein for KefC, glutathione-regulated; quinone oxidoreductase, FMN-dependent
AAC73158	0	4	b0047	47769	49631	protein_coding	kefC	potassium
AAC73159	0	7	b0048	49823	50302	protein_coding	folA	dihydrofolate reductase
AAC73160	0	9	b0049	50380	51222	protein_coding	apaH	diadenosine tetraphosphatase
AAC73161	0	10	b0050	51229	51606	protein_coding	apaG	protein associated with Co2+ and Mg2+ efflux
AAC73162	0	11	b0051	51609	52430	protein_coding	rsmA	16S rRNA m(6)A1518, m(6)A1519 dimethyltransferase, SAM-dependent
AAC73164	0	87	b0053	53416	54702	protein_coding	surA	peptidyl-prolyl cis-trans isomerase (PPIase)
AAC73165	0	67	b0054	54755	57109	protein_coding	lptD	LPS assembly OM complex LptDE, beta-barrel component
AAC73166	0	10	b0055	57364	58179	protein_coding	djlA	membrane-anchored DnaK co-chaperone, DNA-binding protein
AAC73169	0	3	b0058	59687	60346	protein_coding	rluA	dual specificity 23S rRNA pseudouridine(746), tRNA pseudouridine(32) synthase, SAM-dependent
AAC73170	0	3	b0059	60358	63264	protein_coding	rapA	RNA polymerase remodeling/recycling factor ATPase; RNA polymerase-associated, ATP-dependent RNA translocase
AAC73171	0	3	b0060	63429	65780	protein_coding	polB	DNA polymerase II
AAC73172	0	1	b0061	65855	66550	protein_coding	araD	L-ribulose-5-phosphate 4-epimerase
AAC73173	0	2	b0062	66835	68337	protein_coding	araA	L-arabinose isomerase
AAC73174	0	2	b0063	68348	70048	protein_coding	araB	L-ribulokinase
AAC73175	0	11	b0064	70387	71265	protein_coding	araC	ara regulon transcriptional activator; autorepressor
AAC73176	0	21	b0065	71351	72115	protein_coding	yabI	DedA family inner membrane protein
AAC73177	0	2	b0066	72229	72927	protein_coding	thiQ	thiamine/thiamine pyrophosphate ABC transporter ATPase
AAC73179	0	2	b0068	74497	75480	protein_coding	thiB	thiamine/thiamine pyrophosphate/thiamine monophosphate ABC transporter periplasmic binding protein
AAC73180	0	3	b0069	75644	77299	protein_coding	sgrR	transcriptional DNA-binding transcriptional activator of sgrS sRNA
AAC73182	0	5	b0071	78848	79453	protein_coding	leuD	3-isopropylmalate dehydratase small subunit
AAC73183	0	2	b0072	79464	80864	protein_coding	leuC	3-isopropylmalate dehydratase large subunit
AAC73184	0	3	b0073	80867	81958	protein_coding	leuB	3-isopropylmalate dehydrogenase, NAD(+)-dependent
AAC73185	0	1	b0074	81958	83529	protein_coding	leuA	2-isopropylmalate synthase
AAC73187	0	4	b0076	84368	85312	protein_coding	leuO	global transcription factor
AAC73188	0	2	b0077	85630	87354	protein_coding	ilvI	acetolactate synthase 3 large subunit
AAC73189	0	3	b0078	87357	87848	protein_coding	ilvH	acetolactate synthase 3, small subunit, valine-sensitive
AAC73191	0	85	b0080	88028	89032	protein_coding	cra	transcriptional repressor-activator for carbon metabolism
AAC73192	0	23	b0081	89634	90092	protein_coding	mraZ	RsmH methytransferase inhibitor
AAC73193	0	42	b0082	90094	91035	protein_coding	rsmH	16S rRNA m(4)C1402 methyltransferase, SAM-dependent
AAC73194	0	18	b0083	91032	91397	protein_coding	ftsL	membrane bound cell division leucine zipper septum protein
AAC73195	0	196	b0084	91413	93179	protein_coding	ftsI	transpeptidase involved in septal peptidoglycan synthesis; penicillin-binding protein 3
AAC73196	0	45	b0085	93166	94653	protein_coding	murE	UDP-N-acetylmuramoyl-L-alanyl-D-glutamate
AAC73197	0	34	b0086	94650	96008	protein_coding	murF	UDP-N-acetylmuramoyl-tripeptide
AAC73198	0	47	b0087	96002	97084	protein_coding	mraY	phospho-N-acetylmuramoyl-pentapeptide transferase
AAC73199	0	41	b0088	97087	98403	protein_coding	murD	UDP-N-acetylmuramoyl-L-alanine
AAC73200	0	37	b0089	98403	99647	protein_coding	ftsW	putative lipid II flippase; integral membrane protein; FtsZ ring stabilizer
AAC73201	0	18	b0090	99644	100711	protein_coding	murG	N-acetylglucosaminyl transferase
AAC73202	0	52	b0091	100765	102240	protein_coding	murC	UDP-N-acetylmuramate
AAC73203	0	78	b0092	102233	103153	protein_coding	ddlB	D-alanine
AAC73204	0	60	b0093	103155	103985	protein_coding	ftsQ	divisome assembly protein, membrane anchored protein involved in growth of wall at septum
AAC73205	0	85	b0094	103982	105244	protein_coding	ftsA	ATP-binding cell division FtsK recruitment protein
AAC73206	0	142	b0095	105305	106456	protein_coding	ftsZ	GTP-binding tubulin-like cell division protein
AAC73207	0	379	b0096	106557	107474	protein_coding	lpxC	UDP-3-O-acyl N-acetylglucosamine deacetylase
AAC73208	0	15	b0097	107705	108217	protein_coding	secM	regulator of secA translation
AAC73210	0	1	b0099	111044	111433	protein_coding	mutT	dGTP-preferring nucleoside triphosphate pyrophosphohydrolase
AAC73212	0	5	b0101	111649	111846	protein_coding	yacG	DNA gyrase inhibitor
AAC73213	0	12	b0102	111856	112599	protein_coding	zapD	FtsZ stabilizer
AAC73214	0	10	b0103	112599	113219	protein_coding	coaE	dephospho-CoA kinase
AAC73218	0	3	b0107	115714	117099	protein_coding	hofB	T2SE secretion family protein; P-loop ATPase superfamily protein
AAC73220	0	5	b0109	117752	118645	protein_coding	nadC	quinolinate phosphoribosyltransferase
AAC73221	0	11	b0110	118733	119284	protein_coding	ampD	1,6-anhydro-N-acetylmuramyl-L-alanine amidase, Zn-dependent; murein amidase
AAC73222	0	15	b0111	119281	120135	protein_coding	ampE	ampicillin resistance inner membrane protein; putative signaling protein in beta-lactamase regulation
AAC73223	0	8	b0112	120178	121551	protein_coding	aroP	aromatic amino acid transporter
AAC73224	0	12	b0113	122092	122856	protein_coding	pdhR	pyruvate dehydrogenase complex repressor; autorepressor
AAC73225	0	117	b0114	123017	125680	protein_coding	aceE	pyruvate dehydrogenase, decarboxylase component E1, thiamine triphosphate-binding
AAC73226	0	132	b0115	125695	127587	protein_coding	aceF	pyruvate dehydrogenase, dihydrolipoyltransacetylase component E2
AAC73227	0	219	b0116	127912	129336	protein_coding	lpd	dihydrolipoyl dehydrogenase; E3 component of pyruvate and 2-oxoglutarate dehydrogenases complexes; glycine cleavage system L protein; dihydrolipoamide dehydrogenase
AAC73228	0	0	b0117	129407	131260	protein_coding	yacH	DUF3300 family protein
AAC73229	0	312	b0118	131615	134212	protein_coding	acnB	aconitate hydratase 2; aconitase B; 2-methyl-cis-aconitate hydratase
AAC73230	0	34	b0119	134388	134750	protein_coding	yacL	UPF0231 family protein
AAC73231	0	14	b0120	134788	135582	protein_coding	speD	S-adenosylmethionine decarboxylase
AAC73232	0	6	b0121	135598	136464	protein_coding	speE	spermidine synthase (putrescine aminopropyltransferase)
AAC73233	0	5	b0122	136570	136917	protein_coding	yacC	PulS_OutS family protein
AAC73234	0	13	b0123	137083	138633	protein_coding	cueO	multicopper oxidase (laccase)
AAC73235	0	9	b0124	138835	141225	protein_coding	gcd	glucose dehydrogenase
AAC73236	0	13	b0125	141431	141967	protein_coding	hpt	hypoxanthine phosphoribosyltransferase
AAC73238	0	3	b0127	142779	143705	protein_coding	yadG	putative ABC transporter ATPase
AAC73239	0	14	b0128	143702	144472	protein_coding	yadH	putative ABC transporter permease
AAC73240	0	15	b0129	144577	145017	protein_coding	yadI	putative PTS Enzyme IIA
AAC73241	0	4	b0130	145081	146310	protein_coding	yadE	putative polysaccharide deacetylase lipoprotein
AAC73242	0	14	b0131	146314	146694	protein_coding	panD	aspartate 1-decarboxylase
AAC73243	0	6	b0132	146968	147870	protein_coding	yadD	transposase_31 family protein
AAC73244	0	54	b0133	147944	148795	protein_coding	panC	pantothenate synthetase
AAC73245	0	21	b0134	148807	149601	protein_coding	panB	3-methyl-2-oxobutanoate hydroxymethyltransferase
AAC73253	0	1	b0142	157253	157732	protein_coding	folK	2-amino-4-hydroxy-6-hydroxymethyldihyropteridine pyrophosphokinase
AAC73254	0	8	b0143	157729	159126	protein_coding	pcnB	poly(A) polymerase
AAC73255	0	2	b0144	159186	160112	protein_coding	gluQ	glutamyl-Q tRNA(Asp) synthetase
AAC73256	0	183	b0145	160149	160604	protein_coding	dksA	transcriptional regulator of rRNA transcription; DnaK suppressor protein
AAC73259	0	12	b0148	162105	164534	protein_coding	hrpB	putative ATP-dependent helicase
AAC73260	0	20	b0149	164730	167264	protein_coding	mrcB	fused glycosyl transferase and transpeptidase
AAC73262	0	20	b0151	169778	170575	protein_coding	fhuC	iron(3+)-hydroxamate import ABC transporter ATPase
AAC73263	0	14	b0152	170575	171465	protein_coding	fhuD	iron(3+)-hydroxamate import ABC transporter periplasmic binding protein
AAC73264	0	24	b0153	171462	173444	protein_coding	fhuB	iron(3+)-hydroxamate import ABC transporter permease
AAC73265	0	37	b0154	173602	174882	protein_coding	hemL	glutamate-1-semialdehyde aminotransferase (aminomutase)
AAC73266	0	10	b0155	175107	176528	protein_coding	clcA	H(+)/Cl(-) exchange transporter
AAC73267	0	105	b0156	176610	176954	protein_coding	erpA	iron-sulfur cluster insertion protein
AAC73268	0	5	b0157	177001	177624	protein_coding	yadS	UPF0126 family inner membrane protein
AAC73269	0	7	b0158	177662	178462	protein_coding	btuF	vitamin B12 ABC transporter periplasmic binding protein
AAC73270	0	36	b0159	178455	179153	protein_coding	mtn	5'-methylthioadenosine/S-adenosylhomocysteine nucleosidase
AAC73271	0	7	b0160	179237	180754	protein_coding	dgt	deoxyguanosine triphosphate triphosphohydrolase
AAC73272	0	44	b0161	180884	182308	protein_coding	degP	serine endoprotease (protease Do), membrane-associated
AAC73273	0	10	b0162	182463	183620	protein_coding	cdaR	carbohydrate diacid regulon transcriptional regulator; autoregulator
AAC73274	0	48	b0163	183709	184095	protein_coding	yaeH	UPF0325 family protein
AAC73275	0	1	b0164	184257	185069	protein_coding	yaeI	phosphodiesterase with model substrate bis-pNPP
AAC73277	0	47	b0166	185123	185947	protein_coding	dapD	2,3,4,5-tetrahydropyridine-2-carboxylate N-succinyltransferase
AAC73278	0	10	b0167	185978	188650	protein_coding	glnD	uridylyltransferase
AAC73279	0	54	b0168	188712	189506	protein_coding	map	methionine aminopeptidase
AAC73280	0	78	b0169	189874	190599	protein_coding	rpsB	30S ribosomal subunit protein S2
AAC73281	0	127	b0170	190857	191708	protein_coding	tsf	translation elongation factor EF-Ts
AAC73282	0	15	b0171	191855	192580	protein_coding	pyrH	uridylate kinase
AAC73284	0	29	b0173	193521	194717	protein_coding	dxr	1-deoxy-D-xylulose 5-phosphate reductoisomerase
AAC73285	0	29	b0174	194903	195664	protein_coding	ispU	undecaprenyl pyrophosphate synthase
AAC73286	0	26	b0175	195677	196534	protein_coding	cdsA	CDP-diglyceride synthase
AAC73287	0	50	b0176	196546	197898	protein_coding	rseP	inner membrane zinc RIP metalloprotease; RpoE activator, by degrading RseA; cleaved signal peptide endoprotease
AAC73288	0	127	b0177	197928	200360	protein_coding	bamA	BamABCDE complex OM biogenesis outer membrane pore-forming assembly factor
AAC73289	0	82	b0178	200482	200967	protein_coding	skp	periplasmic chaperone
AAC73290	0	54	b0179	200971	201996	protein_coding	lpxD	UDP-3-O-(3-hydroxymyristoyl)-glucosamine N-acyltransferase
AAC73291	0	41	b0180	202101	202556	protein_coding	fabZ	(3R)-hydroxymyristol acyl carrier protein dehydratase
AAC73292	0	78	b0181	202560	203348	protein_coding	lpxA	UDP-N-acetylglucosamine acetyltransferase
AAC73293	0	46	b0182	203348	204496	protein_coding	lpxB	tetraacyldisaccharide-1-P synthase
AAC73294	0	9	b0183	204493	205089	protein_coding	rnhB	ribonuclease HII, degrades RNA of DNA-RNA hybrids
AAC73295	0	39	b0184	205126	208608	protein_coding	dnaE	DNA polymerase III alpha subunit
AAC73296	0	47	b0185	208621	209580	protein_coding	accA	acetyl-CoA carboxylase, carboxytransferase, alpha subunit
AAC73297	0	3	b0186	209679	211820	protein_coding	ldcC	lysine decarboxylase 2, constitutive
AAC73298	0	6	b0187	211877	212266	protein_coding	yaeR	putative lyase
AAC73299	0	5	b0188	212331	213629	protein_coding	tilS	tRNA(Ile)-lysidine synthetase
AAC73300	0	17	b0189	213678	213932	protein_coding	rof	modulator of Rho-dependent transcription termination
AAC73301	0	1	b0190	214291	214836	protein_coding	yaeQ	PDDEXK superfamily protein
AAC73302	0	3	b0191	214833	215255	protein_coding	arfB	alternative stalled-ribosome rescue factor B; peptidyl-tRNA hydrolase, ribosome-attached
AAC73303	0	9	b0192	215269	215979	protein_coding	nlpE	lipoprotein involved with copper homeostasis and adhesion
AAC73304	0	0	b0193	216179	217003	protein_coding	yaeF	putative lipoprotein
AAC73305	0	54	b0194	217057	218775	protein_coding	proS	prolyl-tRNA synthetase
AAC73306	0	2	b0195	218887	219594	protein_coding	tsaA	tRNA-Thr(GGU) m(6)t(6)A37 methyltransferase, SAM-dependent
AAC73307	0	6	b0196	219591	219995	protein_coding	rcsF	putative outer membrane protein
AAC73308	0	19	b0197	220113	220928	protein_coding	metQ	DL-methionine transporter subunit
AAC73309	0	3	b0198	220968	221621	protein_coding	metI	DL-methionine transporter subunit
AAC73310	0	2	b0199	221614	222645	protein_coding	metN	DL-methionine transporter subunit
AAC73311	0	24	b0200	222833	223408	protein_coding	gmhB	D,D-heptose 1,7-bisphosphate phosphatase
AAC73312	0	1	b0207	229167	229970	protein_coding	dkgB	2,5-diketo-D-gluconate reductase B
AAC73313	0	5	b0208	229967	230881	protein_coding	yafC	LysR family putative transcriptional regulator
AAC73315	0	12	b0210	231926	232549	protein_coding	yafE	putative S-adenosyl-L-methionine-dependent methyltransferase
AAC73316	0	68	b0211	232597	233955	protein_coding	mltD	putative membrane-bound lytic murein transglycosylase D
AAC73317	0	8	b0212	234027	234782	protein_coding	gloB	hydroxyacylglutathione hydrolase
AAC73318	0	6	b0213	234816	235538	protein_coding	yafS	putative S-adenosyl-L-methionine-dependent methyltransferase
AAC73319	0	4	b0214	235535	236002	protein_coding	rnhA	ribonuclease HI, degrades RNA of DNA-RNA hybrids
AAC73320	0	15	b0215	236067	236798	protein_coding	dnaQ	DNA polymerase III epsilon subunit
AAC73323	0	11	b0219	239419	240189	protein_coding	yafV	putative NAD(P)-binding C-N hydrolase family amidase
AAC73324	0	61	b0220	240343	240816	protein_coding	ivy	inhibitor of c-type lysozyme, periplasmic
AAC73325	0	63	b0221	240859	243303	protein_coding	fadE	acyl coenzyme A dehydrogenase
AAC73326	0	26	b0222	243543	244121	protein_coding	gmhA	D-sedoheptulose 7-phosphate isomerase
AAC73327	0	9	b0223	244327	245094	protein_coding	yafJ	type 2 glutamine amidotransferase family protein
AAC73328	0	16	b0224	245065	245805	protein_coding	yafK	L,D-transpeptidase-related protein
AAC73329	0	4	b0225	245961	246239	protein_coding	yafQ	mRNA interferase toxin of toxin-antitoxin pair YafQ/DinJ
AAC73330	0	10	b0226	246242	246502	protein_coding	dinJ	antitoxin of YafQ-DinJ toxin-antitoxin system
AAC73331	0	1	b0227	246712	247461	protein_coding	yafL	putative lipoprotein and C40 family peptidase
AAC73332	0	4	b0228	247637	248134	protein_coding	rayT	RAYT REP element-mobilizing transposase; TnpA(REP)
AAC73335	0	2	b0231	250898	251953	protein_coding	dinB	DNA polymerase IV
AAC73336	0	3	b0232	252005	252298	protein_coding	yafN	antitoxin of the YafO-YafN toxin-antitoxin system
AAC73337	0	1	b0233	252301	252699	protein_coding	yafO	mRNA interferase toxin of the YafO-YafN toxin-antitoxin system
AAC73338	0	1	b0234	252709	253161	protein_coding	yafP	GNAT family putative N-acetyltransferase
AAC73341	0	52	b0237	254259	255716	protein_coding	pepD	aminoacyl-histidine dipeptidase (peptidase D)
AAC73342	0	6	b0238	255977	256435	protein_coding	gpt	xanthine phosphoribosyltransferase; xanthine-guanine phosphoribosyltransferase
AAC73343	0	11	b0239	256527	257771	protein_coding	frsA	fermentation-respiration switch protein; PTS Enzyme IIA(Glc)-binding protein; pNP-butyrate esterase activity
AAC73345	0	0	b0241	259045	260100	protein_coding	phoE	outer membrane phosphoporin protein E
AAC73346	0	15	b0242	260388	261491	protein_coding	proB	gamma-glutamate kinase
AAC73347	0	26	b0243	261503	262756	protein_coding	proA	gamma-glutamylphosphate reductase
AAC73349	0	0	b0246	263690	264007	protein_coding	yafW	CP4-6 prophage; antitoxin of the YkfI-YafW toxin-antitoxin system
AAC73350	0	0	b0247	264256	264732	protein_coding	ykfG	CP4-6 prophage; RadC-like JAB domain protein
AAC73352	0	0	b0249	265304	265543	protein_coding	ykfF	CP4-6 prophage; uncharacterized protein
AAC73353	0	5	b0250	265620	266087	protein_coding	ykfB	CP4-6 prophage; uncharacterized protein
AAC73355	0	0	b0252	267184	268005	protein_coding	yafZ	CP4-6 prophage; conserved protein
AAC73356	0	2	b0253	268097	268960	protein_coding	ykfA	CP4-6 prophage; putative GTP-binding protein
AAC73357	0	1	b0254	269289	270182	protein_coding	perR	CP4-6 prophage; putative DNA-binding transcriptional regulator
AAC73359	0	14	b0256	270603	271754	protein_coding	insI1	IS30 transposase
AAC73362	0	264	b0259	274101	275117	protein_coding	insH1	IS5 transposase and trans-activator
AAC73363	0	1	b0260	275325	276728	protein_coding	mmuP	CP4-6 prophage; putative S-methylmethionine transporter
AAC73364	0	7	b0261	276715	277647	protein_coding	mmuM	CP4-6 prophage; S-methylmethionine
AAC73365	0	1	b0262	277756	278802	protein_coding	afuC	CP4-6 prophage; putative ferric transporter subunit
AAC73367	0	8	b0264	279178	279681	protein_coding	insB1	IS1 transposase B
AAC73368	0	7	b0265	279600	279875	protein_coding	insA	IS1 repressor TnpA
AAC73370	0	0	b0267	280829	281983	protein_coding	yagA	CP4-6 prophage; putative DNA-binding transcriptional regulator
AAC73371	0	4	b0268	282278	283186	protein_coding	yagE	2-keto-3-deoxy gluconate (KDG) aldolase; CP4-6 prophage
AAC73372	0	4	b0269	283201	285168	protein_coding	yagF	CP4-6 prophage; dehydratase family protein
AAC73373	0	1	b0270	285395	286777	protein_coding	yagG	CP4-6 prophage; putative sugar transporter
AAC73374	0	2	b0271	286789	288399	protein_coding	yagH	CP4-6 prophage; putative xylosidase/arabinosidase
AAC73375	0	2	b0272	288404	289162	protein_coding	yagI	CP4-6 prophage; putative DNA-binding transcriptional regulator
AAC73376	0	1	b0273	289301	290305	protein_coding	argF	ornithine carbamoyltransferase 2, chain F; CP4-6 prophage
AAC73377	0	8	b0274	290649	291152	protein_coding	insB1	IS1 transposase B
AAC73378	0	7	b0275	291071	291346	protein_coding	insA	IS1 repressor TnpA
AAC73380	0	2	b0277	292322	292948	protein_coding	yagK	CP4-6 prophage; conserved protein
AAC73381	0	1	b0278	293220	293918	protein_coding	yagL	CP4-6 prophage; DNA-binding protein
AAC73383	0	4	b0280	295139	295579	protein_coding	yagN	CP4-6 prophage; uncharacterized protein
AAC73384	0	3	b0281	295696	297096	protein_coding	intF	CP4-6 prophage; putative phage integrase
AAC73387	0	1	b0284	298736	300934	protein_coding	paoC	PaoABC aldehyde oxidoreductase, Moco-containing subunit
AAC73390	0	2	b0287	302991	303605	protein_coding	yagU	DUF1440 family inner membrane acid resistance protein
AAC73391	0	0	b0288	303853	304182	protein_coding	ykgJ	UPF0153 cysteine cluster protein
AAC73392	0	2	b0289	304495	305205	protein_coding	ecpE	ECP production pilus chaperone
AAC73393	0	3	b0290	305174	306817	protein_coding	ecpD	polymerized tip adhesin of ECP fibers
AAC73394	0	0	b0291	306807	309332	protein_coding	ecpC	ECP production outer membrane protein
AAC73396	0	0	b0293	310084	310671	protein_coding	ecpA	ECP pilin
AAC73397	0	1	b0294	310746	311336	protein_coding	ecpR	putative transcriptional regulator for the ecp operon
AAC73398	0	1	b0295	312112	312339	protein_coding	ykgL	uncharacterized protein
AAC73401	0	13	b0298	315291	315590	protein_coding	insE1	IS3 transposase A
AAC73402	0	19	b0299	315587	316453	protein_coding	insF1	IS3 transposase B
AAC73408	0	3	b0305	320227	321081	protein_coding	rclR	reactive chlorine species (RCS)-specific activator of the rcl genes
AAC73409	0	4	b0306	321608	322327	protein_coding	ykgE	cysteine-rich LutA family protein; putative electron transport chain YkgEFG component
AAC73410	0	4	b0307	322338	323765	protein_coding	ykgF	ferridoxin-like LutB family protein; putative electron transport chain YkgEFG component
AAC73411	0	2	b0308	323758	324453	protein_coding	ykgG	LutC family protein; putative electron transport chain YkgEFG component
AAC73414	0	6	b0311	325577	327247	protein_coding	betA	choline dehydrogenase, a flavoprotein
AAC73415	0	8	b0312	327261	328733	protein_coding	betB	betaine aldehyde dehydrogenase, NAD-dependent
AAC73416	0	6	b0313	328747	329334	protein_coding	betI	choline-inducible betIBA-betT divergent operon transcriptional repressor
AAC73417	0	14	b0314	329463	331496	protein_coding	betT	choline transporter of high affinity
AAC73418	0	1	b0315	332371	333459	protein_coding	yahA	c-di-GMP-specific phosphodiesterase
AAC73419	0	2	b0316	333501	334433	protein_coding	yahB	putative DNA-bindng transcriptional regulator
AAC73423	0	1	b0320	336778	338325	protein_coding	yahF	putative NAD(P)-binding succinyl-CoA synthase
AAC73424	0	1	b0321	338325	339743	protein_coding	yahG	DUF1116 family protein
AAC73427	0	5	b0324	341125	342507	protein_coding	yahJ	putative metallo-dependent hydrolase domain deaminase
AAC73428	0	6	b0325	342884	343933	protein_coding	yahK	broad specificity NADPH-dependent aldehyde reductase, Zn-containing
AAC73430	0	0	b0327	345404	345649	protein_coding	yahM	uncharacterized protein
AAC73431	0	9	b0328	345666	346337	protein_coding	yahN	amino acid exporter for proline, lysine, glutamate, homoserine
AAC73432	0	27	b0329	346484	346759	protein_coding	yahO	periplasmic protein, function unknown, YhcN family
AAC73433	0	0	b0330	346857	348443	protein_coding	prpR	propionate catabolism operon regulatory protein
AAC73436	0	1	b0333	350012	351181	protein_coding	prpC	2-methylcitrate synthase
AAC73437	0	0	b0334	351215	352666	protein_coding	prpD	2-methylcitrate dehydratase
AAC73439	0	1	b0336	354922	356181	protein_coding	codB	cytosine transporter
AAC73440	0	1	b0337	356171	357454	protein_coding	codA	cytosine/isoguanine deaminase
AAC73441	0	1	b0338	357791	358690	protein_coding	cynR	transcriptional activator of cyn operon; autorepressor
AAC73445	0	1	b0342	361249	361860	protein_coding	lacA	thiogalactoside acetyltransferase
AAC73446	0	3	b0343	361926	363179	protein_coding	lacY	lactose permease
AAC73447	0	2	b0344	363231	366305	protein_coding	lacZ	beta-D-galactosidase
AAC73448	0	18	b0345	366428	367510	protein_coding	lacI	lactose-inducible lac operon transcriptional repressor
AAC73449	0	29	b0346	367587	368420	protein_coding	mhpR	mhp operon transcriptional activator
AAC73451	0	1	b0348	370277	371221	protein_coding	mhpB	2,3-dihydroxyphenylpropionate 1,2-dioxygenase
AAC73452	0	2	b0349	371239	372105	protein_coding	mhpC	2-hydroxy-6-ketonona-2,4-dienedioic acid hydrolase
AAC73453	0	1	b0350	372115	372924	protein_coding	mhpD	2-keto-4-pentenoate hydratase
AAC73456	0	4	b0353	375459	376670	protein_coding	mhpT	3-hydroxyphenylpropionic transporter
AAC73457	0	7	b0354	376772	377311	protein_coding	yaiL	DUF2058 family protein
AAC73458	0	1	b0355	377535	378368	protein_coding	frmB	S-formylglutathione hydrolase
AAC73459	0	12	b0356	378462	379571	protein_coding	frmA	alcohol dehydrogenase class III; glutathione-dependent formaldehyde dehydrogenase
AAC73460	0	2	b0357	379606	379881	protein_coding	frmR	regulator protein that represses frmRAB operon
AAC73461	0	2	b0358	380069	380842	protein_coding	yaiO	outer membrane protein
AAC73463	0	22	b0360	381351	381716	protein_coding	insC1	IS2 repressor TnpA
AAC73464	0	38	b0361	381674	382579	protein_coding	insD1	IS2 transposase TnpB
AAC73471	0	0	b0368	387795	388646	protein_coding	tauD	taurine dioxygenase, 2-oxoglutarate-dependent
AAC73472	0	19	b0369	388753	389727	protein_coding	hemB	5-aminolevulinate dehydratase (porphobilinogen synthase)
AAC73475	0	18	b0372	391739	392605	protein_coding	insF1	IS3 transposase B
AAC73476	0	11	b0373	392602	392901	protein_coding	insE1	IS3 transposase A
AAC73478	0	0	b0375	394506	395129	protein_coding	yaiV	putative transcriptional regulator
AAC73479	0	7	b0376	395130	396287	protein_coding	ampH	D-alanyl-D-alanine-carboxypeptidase/endopeptidase; penicillin-binding protein; weak beta-lactamase
AAC73480	0	12	b0377	396639	397859	protein_coding	sbmA	peptide antibiotic transporter
AAC73481	0	9	b0378	397872	398966	protein_coding	yaiW	microcin Bac7 uptake protein; outer membrane surface-exposed lipoprotein
AAC73482	0	5	b0379	399025	399333	protein_coding	yaiY	DUF2755 family inner membrane protein
AAC73483	0	67	b0380	399593	399805	protein_coding	yaiZ	DUF2754 family putative inner membrane protein
AAC73484	0	11	b0381	399829	400923	protein_coding	ddlA	D-alanine-D-alanine ligase A
AAC73486	0	10	b0383	401747	403162	protein_coding	phoA	bacterial alkaline phosphatase
AAC73487	0	1	b0384	403281	403601	protein_coding	psiF	PsiF family protein
AAC73488	0	1	b0385	403703	404818	protein_coding	yaiC	diguanylate cyclase, cellulose regualtor
AAC73489	0	9	b0386	404835	405644	protein_coding	proC	pyrroline-5-carboxylate reductase, NAD(P)-binding
AAC73490	0	4	b0387	405764	406222	protein_coding	yaiI	UPF0178 family protein
AAC73491	0	13	b0388	406405	406929	protein_coding	aroL	shikimate kinase II
AAC73492	0	5	b0389	406979	407170	protein_coding	yaiA	OxyR-regulated conserved protein
AAC73493	0	1	b0390	407428	408105	protein_coding	aroM	AroM family protein
AAC73494	0	32	b0391	408177	408461	protein_coding	yaiE	UPF0345 family protein
AAC73496	0	5	b0393	409108	410019	protein_coding	rdgC	nucleoid-associated ssDNA and dsDNA binding protein; competitive inhibitor of RecA function
AAC73497	0	7	b0394	410144	411052	protein_coding	mak	manno(fructo)kinase
AAC73499	0	0	b0396	411297	412481	protein_coding	araJ	L-arabinose-inducible putative transporter, MFS family
AAC73500	0	8	b0397	412607	415753	protein_coding	sbcC	exonuclease, dsDNA, ATP-dependent
AAC73501	0	4	b0398	415750	416952	protein_coding	sbcD	exonuclease, dsDNA, ATP-dependent
AAC73502	0	6	b0399	417142	417831	protein_coding	phoB	response regulator in two-component regulatory system with PhoR
AAC73503	0	5	b0400	417889	419184	protein_coding	phoR	sensory histidine kinase in two-component regulatory system with PhoB
AAC73504	0	29	b0401	419591	420910	protein_coding	brnQ	branched-chain amino acid transport system 2 carrier protein; LIV-II transport system for Ile, Leu, and Val
AAC73505	0	7	b0402	420986	422359	protein_coding	proY	proline-specific permease
AAC73506	0	6	b0403	422518	424332	protein_coding	malZ	maltodextrin glucosidase
AAC73507	0	2	b0404	424337	424918	protein_coding	acpH	acyl carrier protein (ACP) phosphodiesterase; ACP hydrolyase
AAC73508	0	3	b0405	425011	426081	protein_coding	queA	S-adenosylmethionine
AAC73509	0	21	b0406	426137	427264	protein_coding	tgt	tRNA-guanine transglycosylase
AAC73510	0	91	b0407	427287	427619	protein_coding	yajC	SecYEG protein translocase auxillary subunit
AAC73511	0	134	b0408	427647	429494	protein_coding	secD	SecYEG protein translocase auxillary subunit
AAC73512	0	64	b0409	429505	430476	protein_coding	secF	SecYEG protein translocase auxillary subunit
AAC73513	0	3	b0410	430605	430952	protein_coding	yajD	HNH nuclease family protein
AAC73514	0	93	b0411	431129	432013	protein_coding	tsx	nucleoside channel, receptor of phage T6 and colicin K
AAC73516	0	25	b0413	433002	433451	protein_coding	nrdR	Nrd regulon repressor
AAC73518	0	26	b0415	434647	435117	protein_coding	ribE	riboflavin synthase beta chain
AAC73519	0	24	b0416	435137	435556	protein_coding	nusB	transcription antitermination protein
AAC73520	0	10	b0417	435634	436611	protein_coding	thiL	thiamine monophosphate kinase
AAC73521	0	46	b0418	436589	437107	protein_coding	pgpA	phosphatidylglycerophosphatase A
AAC73522	0	28	b0419	437161	438135	protein_coding	yajO	2-carboxybenzaldehyde reductase
AAC73523	0	16	b0420	438315	440177	protein_coding	dxs	1-deoxyxylulose-5-phosphate synthase, thiamine triphosphate-binding, FAD-requiring
AAC73524	0	8	b0421	440202	441101	protein_coding	ispA	geranyltranstransferase
AAC73525	0	8	b0422	441101	441343	protein_coding	xseB	exonuclease VII small subunit
AAC73526	0	7	b0423	441549	442997	protein_coding	thiI	tRNA s(4)U8 sulfurtransferase
AAC73527	0	16	b0424	443051	443641	protein_coding	yajL	oxidative-stress-resistance chaperone
AAC73528	0	12	b0425	443604	444515	protein_coding	panE	2-dehydropantoate reductase, NADPH-specific
AAC73529	0	24	b0426	444683	445174	protein_coding	yajQ	phage Phi6 host factor, ATP/GTP binding protein
AAC73530	0	6	b0427	445302	446666	protein_coding	yajR	putative transporter
AAC73531	0	125	b0428	446815	447705	protein_coding	cyoE	protoheme IX farnesyltransferase
AAC73532	0	59	b0429	447717	448046	protein_coding	cyoD	cytochrome o ubiquinol oxidase subunit IV
AAC73533	0	67	b0430	448046	448660	protein_coding	cyoC	cytochrome o ubiquinol oxidase subunit III
AAC73534	0	128	b0431	448650	450641	protein_coding	cyoB	cytochrome o ubiquinol oxidase subunit I
AAC73535	0	63	b0432	450663	451610	protein_coding	cyoA	cytochrome o ubiquinol oxidase subunit II
AAC73536	0	10	b0433	452070	453545	protein_coding	ampG	muropeptide transporter
AAC73537	0	8	b0434	453589	454167	protein_coding	yajG	putative lipoprotein
AAC73538	0	42	b0435	454472	454789	protein_coding	bolA	stationary-phase morphogene, transcriptional repressor for mreB; also regulator for dacA, dacC, and ampC
AAC73539	0	95	b0436	455133	456431	protein_coding	tig	peptidyl-prolyl cis/trans isomerase (trigger factor)
AAC73540	0	61	b0437	456677	457300	protein_coding	clpP	proteolytic subunit of ClpA-ClpP and ClpX-ClpP ATP-dependent serine proteases
AAC73542	0	52	b0439	458888	461242	protein_coding	lon	DNA-binding ATP-dependent protease La
AAC73544	0	47	b0441	461915	463786	protein_coding	ppiD	periplasmic folding chaperone, has an inactive PPIase domain
AAC73545	0	15	b0442	463937	464308	protein_coding	ybaV	putative competence-suppressing periplasmic helix-hairpin-helix DNA-binding protein
AAC73546	0	5	b0443	464402	464800	protein_coding	fadM	long-chain acyl-CoA thioesterase III
AAC73547	0	10	b0444	464852	465547	protein_coding	queC	7-cyano-7-deazaguanine (preQ0) synthase; queuosine biosynthesis
AAC73548	0	6	b0445	465612	467312	protein_coding	ybaE	putative ABC transporter periplasmic binding protein
AAC73549	0	12	b0446	467412	468230	protein_coding	cof	thiamine pyrimidine pyrophosphate hydrolase; HMP-PP phosphatase
AAC73550	0	5	b0447	468383	468841	protein_coding	ybaO	putative DNA-binding transcriptional regulator
AAC73551	0	7	b0448	468871	470643	protein_coding	mdlA	putative multidrug ABC transporter ATPase
AAC73552	0	10	b0449	470636	472417	protein_coding	mdlB	putative multidrug ABC transporter ATPase
AAC73554	0	6	b0451	472966	474252	protein_coding	amtB	ammonium transporter
AAC73556	0	7	b0453	475379	475951	protein_coding	ybaY	outer membrane lipoprotein
AAC73557	0	3	b0454	475982	476371	protein_coding	ybaZ	excision repair protein, alkyltransferase-like protein ATL
AAC73558	0	1	b0456	476672	477025	protein_coding	ybaA	DUF1428 family protein
AAC73559	0	5	b0457	477067	478617	protein_coding	ylaB	putative membrane-anchored cyclic-di-GMP phosphodiesterase
AAC73560	0	52	b0458	478781	479251	protein_coding	ylaC	DUF1449 family inner membrane protein
AAC73561	0	6	b0459	479367	479918	protein_coding	maa	maltose O-acetyltransferase
AAC73562	0	25	b0460	480090	480308	protein_coding	hha	modulator of gene expression, with H-NS
AAC73563	0	51	b0461	480334	480708	protein_coding	tomB	Hha toxicity attenuator; conjugation-related protein
AAC73564	0	104	b0462	481254	484403	protein_coding	acrB	multidrug efflux system protein
AAC73565	0	21	b0463	484426	485619	protein_coding	acrA	multidrug efflux system
AAC73566	0	2	b0464	485761	486408	protein_coding	acrR	transcriptional repressor
AAC73567	0	17	b0465	486536	489898	protein_coding	mscK	mechanosensitive channel protein, intermediate conductance, K+ regulated
AAC73568	0	4	b0466	490110	490271	protein_coding	ybaM	DUF2496 family protein
AAC73569	0	6	b0467	490285	490812	protein_coding	priC	primosomal replication protein N''
AAC73570	0	6	b0468	490882	491259	protein_coding	ybaN	DUF454 family inner membrane protein
AAC73571	0	9	b0469	491412	491963	protein_coding	apt	adenine phosphoribosyltransferase
AAC73572	0	13	b0470	492092	494023	protein_coding	dnaX	DNA polymerase III/DNA elongation factor III, tau and gamma subunits
AAC73573	0	27	b0471	494076	494405	protein_coding	ybaB	DNA-binding protein, putative nucleoid-associated protein
AAC73574	0	32	b0472	494405	495010	protein_coding	recR	gap repair protein
AAC73575	0	89	b0473	495120	496994	protein_coding	htpG	protein refolding molecular co-chaperone Hsp90, Hsp70-dependent; heat-shock protein; ATPase
AAC73576	0	28	b0474	497175	497819	protein_coding	adk	adenylate kinase
AAC73577	0	5	b0475	498055	499017	protein_coding	hemH	ferrochelatase
AAC73579	0	8	b0477	500125	501429	protein_coding	gsk	inosine/guanosine kinase
AAC73580	0	27	b0478	501562	503238	protein_coding	ybaL	inner membrane putative NAD(P)-binding transporter
AAC73581	0	2	b0479	503476	504696	protein_coding	fsr	putative fosmidomycin efflux system protein
AAC73582	0	30	b0480	504914	506566	protein_coding	ushA	bifunctional UDP-sugar hydrolase/5'-nucleotidase
AAC73583	0	0	b0481	506603	507082	protein_coding	ybaK	Cys-tRNA(Pro)/Cys-tRNA(Cys) deacylase
AAC73584	0	1	b0482	507286	508080	protein_coding	ybaP	TraB family protein
AAC73585	0	2	b0483	508218	508559	protein_coding	ybaQ	putative DNA-binding transcriptional regulator
AAC73586	0	96	b0484	508875	511379	protein_coding	copA	copper transporter
AAC73587	0	1	b0485	511641	512573	protein_coding	glsA	glutaminase 1
AAC73588	0	5	b0486	512576	513868	protein_coding	ybaT	putative amino acid transporter
AAC73589	0	12	b0487	513993	514400	protein_coding	cueR	copper-responsive regulon transcriptional regulator
AAC73590	0	19	b0488	514401	514859	protein_coding	ybbJ	inner membrane protein; stimulator of the QmcA suppressor of ftsH-htpX
AAC73591	0	23	b0489	514856	515773	protein_coding	qmcA	PHB domain membrane-anchored putative protease
AAC73592	0	3	b0490	515919	516596	protein_coding	fetA	iron export ABC transporter ATPase; peroxide resistance protein
AAC73593	0	10	b0491	516583	517362	protein_coding	fetB	iron export ABC transporter permease; peroxide resistance protein
AAC73594	0	16	b0492	517425	518279	protein_coding	ybbN	DnaK co-chaperone, thioredoxin-like protein
AAC73595	0	6	b0493	518340	519149	protein_coding	ybbO	putative oxidoreductase
AAC73596	0	1	b0494	519139	519765	protein_coding	tesA	acyl-CoA thioesterase 1 and protease I and lysophospholipase L1
AAC73597	0	5	b0495	519733	520419	protein_coding	ybbA	putative ABC transporter ATPase
AAC73598	0	11	b0496	520416	522830	protein_coding	ybbP	putative ABC transporter permease
AAC73599	0	4	b0497	523261	527541	protein_coding	rhsD	Rhs protein with DUF4329 family putative toxin domain; putative neighboring cell growth inhibitor
AAC73600	0	1	b0498	527581	527949	protein_coding	ybbC	putative immunity protein
AAC73605	0	5	b0503	530132	531226	protein_coding	mnmH	tRNA 2-selenouridine synthase, selenophosphate-dependent
AAC73606	0	1	b0504	531295	532221	protein_coding	allS	allD operon transcriptional activator
AAC73607	0	2	b0505	532451	532933	protein_coding	allA	ureidoglycolate lyase, releasing urea
AAC73609	0	1	b0507	533916	535697	protein_coding	gcl	glyoxylate carboligase
AAC73614	0	7	b0512	539147	540508	protein_coding	allB	allantoinase
AAC73615	0	2	b0513	540565	541866	protein_coding	ybbY	putative uracil/xanthine transporter
AAC73616	0	2	b0514	541888	543033	protein_coding	glxK	glycerate kinase II
AAC73617	0	7	b0515	543261	544046	protein_coding	allE	S-ureidoglycine aminohydrolase
AAC73618	0	1	b0516	544057	545292	protein_coding	allC	allantoate amidohydrolase
AAC73622	0	1	b0520	549627	550442	protein_coding	ylbF	putative anaerobic allantoin catabolic oxamate carbamoyltransferase; DUF2877 family protein
AAC73623	0	1	b0521	550439	551332	protein_coding	ybcF	putative carbonate kinase
AAC73624	0	3	b0522	551527	552594	protein_coding	purK	N5-carboxyaminoimidazole ribonucleotide synthase
AAC73626	0	6	b0524	553218	553940	protein_coding	lpxH	UDP-2,3-diacylglucosamine pyrophosphohydrolase
AAC73627	0	75	b0525	553943	554437	protein_coding	ppiB	peptidyl-prolyl cis-trans isomerase B (rotamase B)
AAC73628	0	9	b0526	554611	555996	protein_coding	cysS	cysteinyl-tRNA synthetase
AAC73630	0	9	b0528	556661	556873	protein_coding	ybcJ	ribosome-associated protein; putative RNA-binding protein
AAC73631	0	9	b0529	556875	557741	protein_coding	folD	bifunctional 5,10-methylene-tetrahydrofolate dehydrogenase/ 5,10-methylene-tetrahydrofolate cyclohydrolase
AAC73636	0	1	b0534	563330	563845	protein_coding	sfmF	FimA homolog, function unknown
AAC73638	0	4	b0537	564815	565978	protein_coding	intD	DLP12 prophage; putative phage integrase
AAC73641	0	10	b0540	566842	567141	protein_coding	insE1	IS3 transposase A
AAC73642	0	17	b0541	567138	568004	protein_coding	insF1	IS3 transposase B
AAC73644	0	2	b0543	568315	568647	protein_coding	emrE	DLP12 prophage; multidrug resistance protein
AAC73646	0	1	b0545	570893	571444	protein_coding	ybcL	inactive polymorphonuclear leukocyte migration suppressor; DLP12 prophage; UPF0098 family secreted protein
AAC73647	0	3	b0546	571454	572251	protein_coding	ybcM	DLP12 prophage; putative DNA-binding transcriptional regulator
AAC73652	0	2	b0551	573956	574339	protein_coding	quuD	DLP12 prophage; putative antitermination protein
AAC73653	0	245	b0552	574737	575753	protein_coding	insH1	IS5 transposase and trans-activator
AAC73655	0	0	b0554	577398	577613	protein_coding	essD	DLP12 prophage; putative phage lysis protein
AAC73656	0	0	b0555	577613	578110	protein_coding	rrrD	DLP12 prophage; putative lysozyme
AAC73657	0	1	b0556	578107	578568	protein_coding	rzpD	DLP12 prophage; putative murein endopeptidase
AAC73658	0	5	b0557	578600	578893	protein_coding	borD	DLP12 prophage; putative lipoprotein
AAC73659	0	0	b0558	579184	579594	protein_coding	ybcV	DLP12 prophage; uncharacterized protein
AAC73666	0	90	b0565	584680	585633	protein_coding	ompT	DLP12 prophage; outer membrane protease VII; outer membrane protein 3b
AAC73667	0	0	b0566	586147	586908	protein_coding	envY	porin thermoregulatory transcriptional activator
AAC73668	0	4	b0567	587091	587981	protein_coding	ybcH	PRK09936 family protein
AAC73669	0	8	b0568	587982	590954	protein_coding	nfrA	bacteriophage N4 receptor, outer membrane subunit
AAC73670	0	2	b0569	590941	593178	protein_coding	nfrB	bacteriophage N4 receptor, inner membrane subunit
AAC73671	0	2	b0570	593328	594770	protein_coding	cusS	copper-sensing histidine kinase in two-component regulatory system with CusR
AAC73672	0	3	b0571	594760	595443	protein_coding	cusR	response regulator in two-component regulatory system with CusS
AAC73674	0	0	b0573	597131	597463	protein_coding	cusF	periplasmic copper-and silver-binding protein
AAC73675	0	0	b0574	597479	598702	protein_coding	cusB	copper/silver efflux system, membrane fusion protein
AAC73676	0	4	b0575	598714	601857	protein_coding	cusA	copper/silver efflux system, membrane component
AAC73677	0	3	b0576	601959	603335	protein_coding	pheP	phenylalanine transporter
AAC73678	0	7	b0577	603416	604663	protein_coding	ybdG	mechanosensitive channel protein, miniconductance
AAC73679	0	15	b0578	604771	605424	protein_coding	nfsB	dihydropteridine reductase, NAD(P)H-dependent, oxygen-insensitive
AAC73680	0	2	b0579	605518	605886	protein_coding	ybdF	DUF419 family protein
AAC73681	0	3	b0580	605951	606199	protein_coding	ybdJ	DUF1158 family putative inner membrane protein
AAC73682	0	2	b0581	606265	607383	protein_coding	ybdK	weak gamma-glutamyl
AAC73683	0	33	b0582	608065	609177	protein_coding	insL1	IS186 transposase
AAC73684	0	11	b0583	609459	610079	protein_coding	entD	phosphopantetheinyltransferase component of enterobactin synthase multienzyme complex
AAC73685	0	102	b0584	610254	612494	protein_coding	fepA	ferrienterobactin outer membrane transporter
AAC73686	0	33	b0585	612737	613939	protein_coding	fes	enterobactin/ferrienterobactin esterase
AAC73687	0	113	b0586	614157	618038	protein_coding	entF	enterobactin synthase multienzyme complex component, ATP-dependent
AAC73688	0	1	b0587	618254	619387	protein_coding	fepE	regulator of length of O-antigen component of lipopolysaccharide chains
AAC73689	0	11	b0588	619384	620199	protein_coding	fepC	ferrienterobactin ABC transporter ATPase
AAC73690	0	22	b0589	620196	621188	protein_coding	fepG	iron-enterobactin ABC transporter permease
AAC73691	0	24	b0590	621185	622189	protein_coding	fepD	ferrienterobactin ABC transporter permease
AAC73692	0	17	b0591	622300	623550	protein_coding	entS	enterobactin exporter, iron-regulated
AAC73693	0	12	b0592	623554	624510	protein_coding	fepB	ferrienterobactin ABC transporter periplasmic binding protein
AAC73694	0	19	b0593	624885	626060	protein_coding	entC	isochorismate synthase 1
AAC73695	0	39	b0594	626070	627680	protein_coding	entE	2,3-dihydroxybenzoate-AMP ligase component of enterobactin synthase multienzyme complex
AAC73696	0	48	b0595	627694	628551	protein_coding	entB	isochorismatase
AAC73697	0	54	b0596	628551	629297	protein_coding	entA	2,3-dihydro-2,3-dihydroxybenzoate dehydrogenase
AAC73698	0	32	b0597	629300	629713	protein_coding	entH	enterobactin synthesis proofreading thioesterase
AAC73699	0	349	b0598	629894	631999	protein_coding	cstA	carbon starvation protein involved in peptide utilization; APC peptide transporter family protein
AAC73700	0	8	b0599	632389	633477	protein_coding	ybdH	putative oxidoreductase
AAC73701	0	1	b0600	633586	634746	protein_coding	ybdL	methionine aminotransferase, PLP-dependent
AAC73702	0	1	b0601	634747	635376	protein_coding	ybdM	Spo0J family protein, ParB-like nuclease domain
AAC73703	0	0	b0602	635349	636569	protein_coding	ybdN	PAPS reductase-like domain protein
AAC73705	0	2	b0604	637827	638573	protein_coding	dsbG	thiol
AAC73706	0	551	b0605	638945	639508	protein_coding	ahpC	alkyl hydroperoxide reductase, C22 subunit
AAC73707	0	51	b0606	639753	641318	protein_coding	ahpF	alkyl hydroperoxide reductase, F52a subunit, FAD/NAD(P)-binding
AAC73708	0	222	b0607	641439	641867	protein_coding	uspG	universal stress protein UP12
AAC73709	0	2	b0608	642088	643326	protein_coding	ybdR	putative Zn-dependent NAD(P)-binding oxidoreductase
AAC73711	0	5	b0610	643557	643967	protein_coding	rnk	regulator of nucleoside diphosphate kinase
AAC73712	0	15	b0611	644197	645003	protein_coding	rna	ribonuclease I
AAC73713	0	1	b0612	645117	646580	protein_coding	citT	citrate/succinate antiporter; citrate carrier
AAC73714	0	0	b0613	646631	647509	protein_coding	citG	2-(5''-triphosphoribosyl)-3'-dephosphocoenzyme-A synthase
AAC73715	0	0	b0614	647484	648035	protein_coding	citX	apo-citrate lyase phosphoribosyl-dephospho-CoA transferase
AAC73717	0	0	b0616	649582	650490	protein_coding	citE	citrate lyase, citryl-ACP lyase (beta) subunit
AAC73719	0	0	b0618	650798	651856	protein_coding	citC	citrate lyase ligase; [citrate [pro-3S]-lyase] ligase
AAC73720	0	1	b0619	652235	653893	protein_coding	citA	sensory histidine kinase in two-component regulatory system with CitB
AAC73722	0	5	b0621	654583	655968	protein_coding	dcuC	anaerobic C4-dicarboxylate transport
AAC73724	0	1599	b0623	657292	657501	protein_coding	cspE	constitutive cold shock family transcription antitermination protein; negative regulator of cspA transcription; RNA melting protein; ssDNA-binding protein
AAC73728	0	28	b0627	658947	659150	protein_coding	tatE	TatABCE protein translocation system subunit
AAC73729	0	52	b0628	659251	660216	protein_coding	lipA	lipoate synthase
AAC73730	0	0	b0629	660425	661378	protein_coding	ybeF	LysR family putative transcriptional regulator
AAC73731	0	1	b0630	661637	662278	protein_coding	lipB	octanoyltransferase; octanoyl-[ACP]
AAC73732	0	7	b0631	662379	662642	protein_coding	ybeD	UPF0250 family protein
AAC73733	0	11	b0632	662752	663963	protein_coding	dacA	D-alanyl-D-alanine carboxypeptidase (penicillin-binding protein 5)
AAC73734	0	9	b0633	664102	665190	protein_coding	rlpA	septal ring protein, suppressor of prc, minor lipoprotein
AAC73735	0	10	b0634	665201	666313	protein_coding	mrdB	cell wall shape-determining protein
AAC73736	0	11	b0635	666316	668217	protein_coding	mrdA	penicillin-binding protein 2, transpeptidase involved in peptidoglycan synthesis
AAC73737	0	9	b0636	668248	668715	protein_coding	rlmH	23S rRNA m(3)Psi1915 pseudouridine methyltransferase, SAM-dependent
AAC73738	0	8	b0637	668719	669036	protein_coding	rsfS	ribosomal silencing factor
AAC73739	0	2	b0638	669296	669907	protein_coding	cobC	putative alpha-ribazole-5'-P phosphatase
AAC73740	0	5	b0639	669931	670572	protein_coding	nadD	nicotinic acid mononucleotide adenylyltransferase, NAD(P)-dependent
AAC73741	0	7	b0640	670574	671605	protein_coding	holA	DNA polymerase III, delta subunit
AAC73742	0	28	b0641	671605	672186	protein_coding	lptE	LPS assembly OM complex LptDE, lipoprotein component
AAC73743	0	59	b0642	672201	674783	protein_coding	leuS	leucyl-tRNA synthetase
AAC73744	0	82	b0643	675018	675500	protein_coding	ybeL	DUF1451 family protein
AAC73745	0	0	b0644	675570	676547	protein_coding	ybeQ	Sel1 family TPR-like repeat protein
AAC73750	0	2	b0649	680212	681663	protein_coding	djlC	J domain-containing HscC co-chaperone; Hsc56
AAC73751	0	3	b0650	681723	683393	protein_coding	hscC	Hsp70 family chaperone Hsc62; RpoD-binding transcription inhibitor
AAC73752	0	26	b0651	683477	684412	protein_coding	rihA	ribonucleoside hydrolase 1
AAC73753	0	19	b0652	684530	685255	protein_coding	gltL	glutamate/aspartate ABC transporter ATPase
AAC73754	0	19	b0653	685255	685929	protein_coding	gltK	glutamate/aspartate ABC transporter permease
AAC73755	0	6	b0654	685929	686669	protein_coding	gltJ	glutamate/aspartate ABC transporter permease
AAC73756	0	73	b0655	686839	687747	protein_coding	gltI	glutamate/aspartate periplasmic binding protein
AAC73757	0	245	b0656	687997	689013	protein_coding	insH1	IS5 transposase and trans-activator
AAC73758	0	15	b0657	689343	690881	protein_coding	lnt	apolipoprotein N-acyltransferase
AAC73759	0	31	b0658	690906	691784	protein_coding	ybeX	putative ion transport
AAC73760	0	10	b0659	691874	692341	protein_coding	ybeY	ssRNA-specific endoribonuclease; 16S rRNA 3' end maturation and quality control co-endoribonuclease working with RNase R; rRNA transcription antitermination factor
AAC73761	0	12	b0660	692338	693378	protein_coding	ybeZ	heat shock protein, putative NTPase; PhoH-like protein
AAC73762	0	12	b0661	693531	694955	protein_coding	miaB	tRNA-i(6)A37 methylthiotransferase
AAC73763	0	29	b0662	695101	696276	protein_coding	ubiF	2-octaprenyl-3-methyl-6-methoxy-1,4-benzoquinol oxygenase
AAC73768	0	14	b0674	697513	699177	protein_coding	asnB	asparagine synthetase B
AAC73769	0	17	b0675	699574	700326	protein_coding	umpH	UMP phosphatase
AAC73770	0	22	b0676	700374	701594	protein_coding	nagC	N-acetylglucosamine-inducible nag divergent operon transcriptional repressor
AAC73771	0	12	b0677	701603	702751	protein_coding	nagA	N-acetylglucosamine-6-phosphate deacetylase
AAC73772	0	6	b0678	702811	703611	protein_coding	nagB	glucosamine-6-phosphate deaminase
AAC73773	0	52	b0679	703944	705890	protein_coding	nagE	N-acetyl glucosamine specific PTS enzyme IIC, IIB, and IIA components
AAC73774	0	28	b0680	706093	707757	protein_coding	glnS	glutamyl-tRNA synthetase
AAC73775	0	3	b0681	708334	709740	protein_coding	chiP	chitoporin, uptake of chitosugars
AAC73776	0	1	b0682	709790	710116	protein_coding	chiQ	chitosugar-induced verified lipoprotein
AAC73777	0	84	b0683	710200	710646	protein_coding	fur	ferric iron uptake regulon transcriptional repressor; autorepressor
AAC73778	0	20	b0684	710935	711465	protein_coding	fldA	flavodoxin 1
AAC73779	0	0	b0685	711605	711898	protein_coding	ybfE	LexA-regulated protein, CopB family
AAC73780	0	4	b0686	712038	712802	protein_coding	ybfF	acyl-CoA esterase
AAC73781	0	13	b0687	712987	713532	protein_coding	seqA	negative modulator of initiation of replication
AAC73782	0	42	b0688	713558	715198	protein_coding	pgm	phosphoglucomutase
AAC73786	0	1	b0692	716946	718265	protein_coding	potE	putrescine/proton symporter
AAC73787	0	2	b0693	718262	720460	protein_coding	speF	ornithine decarboxylase isozyme, inducible
AAC73788	0	5	b0694	721056	721733	protein_coding	kdpE	response regulator in two-component regulatory system with KdpD
AAC73789	0	19	b0695	721730	724414	protein_coding	kdpD	fused sensory histidine kinase in two-component regulatory system with KdpE
AAC73791	0	2	b0697	724988	727036	protein_coding	kdpB	potassium translocating ATPase, subunit B
AAC73793	0	42	b0699	729134	729340	protein_coding	ybfA	DUF2517 family protein
AAC73794	0	5	b0700	729583	733776	protein_coding	rhsC	Rhs protein with putative toxin domain; putative neighboring cell growth inhibitor
AAC73800	0	1	b0706	738092	738853	protein_coding	ybfD	H repeat-associated putative transposase
AAC73801	0	0	b0707	739001	739510	protein_coding	ybgA	DUF1722 family protein
AAC73802	0	2	b0708	739507	740925	protein_coding	phr	deoxyribodipyrimidine photolyase, FAD-binding
AAC73804	0	18	b0710	742827	743570	protein_coding	ybgI	NIF3 family metal-binding protein
AAC73805	0	16	b0711	743593	744249	protein_coding	ybgJ	putative allophanate hydrolase, subunit 1
AAC73806	0	22	b0712	744243	745175	protein_coding	ybgK	putative allophanate hydrolase, subunit 2
AAC73807	0	27	b0713	745165	745899	protein_coding	ybgL	UPF0271 family protein
AAC73809	0	2	b0715	746723	747769	protein_coding	abrB	regulator of aidB expression; inner membrane protein
AAC73810	0	0	b0716	747921	748982	protein_coding	ybgO	putative fimbrial protein
AAC73812	0	0	b0718	749722	752169	protein_coding	ybgQ	putative outer membrane protein
AAC73813	0	14	b0719	752229	752795	protein_coding	ybgD	putative fimbrial-like adhesin protein
AAC73814	0	389	b0720	753185	754468	protein_coding	gltA	citrate synthase
AAC73815	0	48	b0721	755177	755566	protein_coding	sdhC	succinate dehydrogenase, membrane subunit, binds cytochrome b556
AAC73816	0	78	b0722	755560	755907	protein_coding	sdhD	succinate dehydrogenase, membrane subunit, binds cytochrome b556
AAC73817	0	307	b0723	755907	757673	protein_coding	sdhA	succinate dehydrogenase, flavoprotein subunit
AAC73818	0	169	b0724	757689	758405	protein_coding	sdhB	succinate dehydrogenase, FeS subunit
AAC73820	0	311	b0726	758706	761507	protein_coding	sucA	2-oxoglutarate decarboxylase, thiamine triphosphate-binding
AAC73821	0	216	b0727	761522	762739	protein_coding	sucB	dihydrolipoyltranssuccinase
AAC73822	0	175	b0728	763014	764180	protein_coding	sucC	succinyl-CoA synthetase, beta subunit
AAC73823	0	458	b0729	764180	765049	protein_coding	sucD	succinyl-CoA synthetase, NAD(P)-binding, alpha subunit
AAC73824	0	7	b0730	765153	765875	protein_coding	mngR	transcriptional repressor for the mannosyl-D-glycerate catabolic operon
AAC73826	0	5	b0732	767978	770611	protein_coding	mngB	alpha-mannosidase
AAC73827	0	350	b0733	771458	773026	protein_coding	cydA	cytochrome d terminal oxidase, subunit I
AAC73828	0	482	b0734	773042	774181	protein_coding	cydB	cytochrome d terminal oxidase, subunit II
AAC73829	0	72	b0735	774309	774602	protein_coding	ybgE	putative inner membrane protein in cydABX-ybgE operon
AAC73831	0	8	b0737	775153	775845	protein_coding	tolQ	membrane spanning protein in TolA-TolQ-TolR complex
AAC73832	0	10	b0738	775849	776277	protein_coding	tolR	membrane spanning protein in TolA-TolQ-TolR complex
AAC73833	0	13	b0739	776342	777607	protein_coding	tolA	membrane anchored protein in TolA-TolQ-TolR complex
AAC73834	0	48	b0740	777740	779032	protein_coding	tolB	periplasmic protein
AAC73835	0	46	b0741	779067	779588	protein_coding	pal	peptidoglycan-associated outer membrane lipoprotein
AAC73836	0	25	b0742	779598	780389	protein_coding	ybgF	periplasmic TolA-binding protein
AAC73838	0	6	b0751	783166	783885	protein_coding	pnuC	nicotinamide riboside transporter
AAC73839	0	5	b0752	783882	784823	protein_coding	zitB	zinc efflux system
AAC73840	0	5	b0753	784937	785317	protein_coding	ybgS	putative periplasmic protein
AAC73841	0	57	b0754	785633	786685	protein_coding	aroG	3-deoxy-D-arabino-heptulosonate-7-phosphate synthase, phenylalanine repressible
AAC73842	0	468	b0755	786843	787595	protein_coding	gpmA	phosphoglyceromutase 1
AAC73843	0	34	b0756	787797	788837	protein_coding	galM	aldose 1-epimerase; type-1 mutarotase; galactose mutarotase
AAC73844	0	18	b0757	788831	789979	protein_coding	galK	galactokinase
AAC73845	0	5	b0758	789983	791029	protein_coding	galT	galactose-1-phosphate uridylyltransferase
AAC73846	0	16	b0759	791039	792055	protein_coding	galE	UDP-galactose-4-epimerase
AAC73847	0	7	b0760	792316	793788	protein_coding	modF	molybdate ABC transporter ATPase
AAC73848	0	7	b0761	793856	794644	protein_coding	modE	transcriptional repressor for the molybdenum transport operon modABC
AAC73849	0	23	b0762	794773	794922	protein_coding	acrZ	AcrAB-TolC efflux pump accessory protein, membrane-associated
AAC73851	0	213	b0764	795862	796551	protein_coding	modB	molybdate ABC transporter permease; chlorate resistance protein
AAC73852	0	75	b0765	796554	797612	protein_coding	modC	molybdate ABC transporter ATPase; chlorate resistance protein
AAC73853	0	1	b0766	797613	798431	protein_coding	ybhA	pyridoxal phosphate (PLP) phosphatase
AAC73854	0	11	b0767	798586	799581	protein_coding	pgl	6-phosphogluconolactonase
AAC73855	0	1	b0768	799622	800575	protein_coding	ybhD	putative DNA-binding transcriptional regulator
AAC73857	0	2	b0770	801887	803320	protein_coding	ybhI	putative DASS family tricarboxylate or dicarboxylate transporter
AAC73858	0	3	b0771	803503	805764	protein_coding	ybhJ	aconitase family protein
AAC73859	0	5	b0772	805998	807281	protein_coding	ybhC	acyl-CoA thioesterase, lipoprotein
AAC73860	0	7	b0773	807433	807909	protein_coding	ybhB	kinase inhibitor homolog, UPF0098 family
AAC73862	0	1	b0775	809344	810384	protein_coding	bioB	biotin synthase
AAC73863	0	0	b0776	810381	811535	protein_coding	bioF	8-amino-7-oxononanoate synthase
AAC73866	0	19	b0779	813526	815547	protein_coding	uvrB	exision nuclease of nucleotide excision repair, DNA damage recognition component
AAC73867	0	4	b0780	815739	816647	protein_coding	ybhK	putative CofD superfamily transferase
AAC73868	0	4	b0781	817044	818033	protein_coding	moaA	molybdopterin biosynthesis protein A
AAC73869	0	7	b0782	818055	818567	protein_coding	moaB	inactive molybdopterin adenylyltransferase
AAC73870	0	10	b0783	818570	819055	protein_coding	moaC	molybdopterin biosynthesis, protein C
AAC73871	0	10	b0784	819048	819293	protein_coding	moaD	molybdopterin synthase, small subunit
AAC73872	0	11	b0785	819295	819747	protein_coding	moaE	molybdopterin synthase, large subunit
AAC73873	0	49	b0786	819884	820588	protein_coding	ybhL	putative acetate transporter; BAX Inhibitor-1 family inner membrane protein
AAC73874	0	1	b0787	820793	821506	protein_coding	ybhM	BAX Inhibitor-1 family inner membrane protein
AAC73875	0	1	b0788	821542	822498	protein_coding	ybhN	UPF0104 family inner membrane protein
AAC73876	0	1	b0789	822498	823739	protein_coding	clsB	cardiolipin synthase 2
AAC73878	0	92	b0791	824630	825040	protein_coding	ybhQ	inner membrane protein
AAC73879	0	6	b0792	825002	826108	protein_coding	ybhR	putative ABC transporter permease
AAC73880	0	7	b0793	826119	827252	protein_coding	ybhS	putative ABC transporter permease
AAC73881	0	12	b0794	827245	828981	protein_coding	ybhF	putative ABC transporter ATPase
AAC73882	0	9	b0795	828974	829972	protein_coding	ybhG	putative membrane fusion protein (MFP) component of efflux pump, membrane anchor
AAC73883	0	6	b0796	829972	830643	protein_coding	ybiH	DUF1956 domain-containing tetR family putative transcriptional regulator
AAC73884	0	0	b0797	830872	832236	protein_coding	rhlE	ATP-dependent RNA helicase
AAC73885	0	4	b0798	832468	832950	protein_coding	ybiA	DUF1768 family protein
AAC73886	0	8	b0799	833070	835220	protein_coding	dinG	ATP-dependent DNA helicase
AAC73887	0	20	b0800	835248	836210	protein_coding	ybiB	putative family 3 glycosyltransferase
AAC73888	0	18	b0801	836351	837436	protein_coding	ybiC	putative dehydrogenase
AAC73889	0	1	b0802	837665	837925	protein_coding	ybiJ	DUF1471 family putative periplasmic protein
AAC73890	0	1	b0803	838190	838456	protein_coding	ybiI	DksA-type zinc finger protein
AAC73891	0	6	b0804	838530	839207	protein_coding	ybiX	Fe(II)-dependent oxygenase superfamily protein
AAC73892	0	15	b0805	839249	841531	protein_coding	fiu	catecholate siderophore receptor
AAC73894	0	1	b0807	842332	843258	protein_coding	rlmF	23S rRNA m(6)A1618 methyltransferase, SAM-dependent
AAC73895	0	5	b0808	843255	845480	protein_coding	ybiO	mechanosensitive channel protein, intermediate conductance
AAC73896	0	70	b0809	845741	846463	protein_coding	glnQ	glutamine transporter subunit
AAC73897	0	56	b0810	846460	847119	protein_coding	glnP	glutamine transporter subunit
AAC73898	0	128	b0811	847258	848004	protein_coding	glnH	glutamine transporter subunit
AAC73899	0	170	b0812	848408	848911	protein_coding	dps	Fe-binding and storage protein; stress-inducible DNA-binding protein
AAC73900	0	1	b0813	849210	850097	protein_coding	rhtA	threonine and homoserine efflux system
AAC73901	0	123	b0814	850450	850965	protein_coding	ompX	outer membrane protein X
AAC73902	0	2	b0815	851014	852597	protein_coding	opgE	OPG biosynthetic transmembrane phosphoethanolamine transferase
AAC73904	0	13	b0817	853183	853650	protein_coding	mntR	Mn(2+)-responsive manganese regulon transcriptional regulator
AAC73905	0	14	b0818	853647	854765	protein_coding	ybiR	putative transporter
AAC73906	0	18	b0819	854824	855744	protein_coding	ldtB	L,D-transpeptidase linking Lpp to murein
AAC73907	0	11	b0820	855963	857555	protein_coding	ybiT	ABC-F family putative regulatory ATPase
AAC73908	0	1	b0821	857796	859061	protein_coding	ybiU	DUF1479 family protein
AAC73909	0	2	b0822	859213	860028	protein_coding	ybiV	sugar phosphatase; fructose-1-P/ribose-5-P/glucose-6-P phosphatase
AAC73910	0	7	b0823	860174	862606	protein_coding	ybiW	putative pyruvate formate lyase
AAC73911	0	1	b0824	862612	863511	protein_coding	ybiY	putative pyruvate formate lyase activating enzyme
AAC73912	0	4	b0825	863642	864304	protein_coding	fsaA	fructose-6-phosphate aldolase 1
AAC73913	0	6	b0826	864380	865129	protein_coding	moeB	molybdopterin synthase sulfurylase
AAC73914	0	5	b0827	865129	866364	protein_coding	moeA	molybdopterin molybdenumtransferase; molybdopterin biosynthesis protein
AAC73915	0	26	b0828	866568	867533	protein_coding	iaaA	Isoaspartyl peptidase
AAC73916	0	33	b0829	867520	869391	protein_coding	gsiA	glutathione ABC transporter ATPase
AAC73917	0	24	b0830	869411	870949	protein_coding	gsiB	glutathione ABC transporter periplasmic binding protein
AAC73918	0	18	b0831	870967	871887	protein_coding	gsiC	glutathione ABC transporter permease
AAC73919	0	6	b0832	871890	872801	protein_coding	gsiD	glutathione ABC transporter permease
AAC73920	0	2	b0833	872979	875327	protein_coding	yliE	putative membrane-anchored cyclic-di-GMP phosphodiesterase
AAC73921	0	3	b0834	875335	876663	protein_coding	yliF	putative membrane-anchored diguanylate cyclase
AAC73922	0	2	b0835	876710	878035	protein_coding	rimO	ribosomal protein S12 methylthiotransferase
AAC73924	0	7	b0837	878742	879857	protein_coding	yliI	soluble aldose sugar dehydrogenase
AAC73925	0	13	b0838	879854	880480	protein_coding	gstB	glutathione S-transferase
AAC73926	0	22	b0839	880727	881929	protein_coding	dacC	D-alanyl-D-alanine carboxypeptidase; penicillin-binding protein 6a
AAC73927	0	12	b0840	881976	882734	protein_coding	deoR	deoxyribose-5-phosphate-inducible deoxyribose operon transcriptional repressor; repressor of nupG and tsx
AAC73928	0	1	b0841	882792	883388	protein_coding	ybjG	undecaprenyl pyrophosphate phosphatase
AAC73929	0	2	b0842	883673	884905	protein_coding	mdfA	multidrug efflux system protein
AAC73930	0	5	b0843	884946	885230	protein_coding	ybjH	uncharacterized protein
AAC73931	0	5	b0844	885316	886131	protein_coding	ybjI	5-amino-6-(5-phospho-D-ribitylamino)uracil phosphatase; pyrimidine phosphatase; riboflavin synthesis
AAC73932	0	2	b0845	886131	887339	protein_coding	ybjJ	putative drug efflux MFS transporter, inner membrane protein
AAC73933	0	2	b0846	887423	887959	protein_coding	rcdA	transcriptional regulator of csgD and ybiJI; autoregulator
AAC73934	0	11	b0847	888134	889819	protein_coding	ybjL	putative transporter
AAC73935	0	1	b0848	890089	890466	protein_coding	ybjM	inner membrane protein
AAC73936	0	8	b0849	890496	890753	protein_coding	grxA	glutaredoxin 1, redox coenzyme for ribonucleotide reductase (RNR1a)
AAC73937	0	6	b0850	890913	891200	protein_coding	ybjC	DUF1418 family protein
AAC73938	0	14	b0851	891184	891906	protein_coding	nfsA	nitroreductase A, NADPH-dependent, FMN-dependent
AAC73939	0	14	b0852	891967	892869	protein_coding	rimK	ribosomal protein S6 modification protein
AAC73940	0	11	b0853	892957	893433	protein_coding	ybjN	negative regulator of motility; multicopy suppressor of coaA(Ts)
AAC73942	0	1	b0855	894991	896124	protein_coding	potG	putrescine ABC transporter ATPase
AAC73943	0	5	b0856	896134	897087	protein_coding	potH	putrescine ABC transporter permease
AAC73944	0	4	b0857	897084	897929	protein_coding	potI	putrescine ABC transporter permease
AAC73945	0	3	b0858	897989	898477	protein_coding	ybjO	DUF2593 family inner membrane protein
AAC73946	0	2	b0859	898518	899645	protein_coding	rlmC	23S rRNA m(5)U747 methyltransferase, SAM-dependent
AAC73948	0	5	b0861	900866	901534	protein_coding	artM	arginine ABC transporter permease
AAC73949	0	7	b0862	901534	902250	protein_coding	artQ	arginine ABC transporter permease
AAC73950	0	15	b0863	902257	902988	protein_coding	artI	arginine transporter subunit
AAC73952	0	6	b0865	903952	904467	protein_coding	ybjP	lipoprotein
AAC73953	0	27	b0866	904593	904916	protein_coding	ybjQ	UPF0145 family protein
AAC73954	0	31	b0867	904913	905743	protein_coding	amiD	1,6-anhydro-N-acetylmuramyl-L-alanine amidase, Zn-dependent; OM lipoprotein
AAC73955	0	5	b0868	905740	906753	protein_coding	ybjS	putative NAD(P)H-dependent oxidoreductase
AAC73956	0	11	b0869	906852	908282	protein_coding	ybjT	putative NAD-dependent oxidoreductase
AAC73957	0	11	b0870	908293	909294	protein_coding	ltaE	L-allo-threonine aldolase, PLP-dependent
AAC73958	0	5	b0871	909331	911049	protein_coding	poxB	pyruvate dehydrogenase, thiamine triphosphate-binding, FAD-binding
AAC73959	0	3	b0872	911182	912150	protein_coding	hcr	HCP oxidoreductase, NADH-dependent
AAC73961	0	2	b0874	913958	914857	protein_coding	ybjE	putative transporter
AAC73962	0	6	b0875	915352	916047	protein_coding	aqpZ	aquaporin Z
AAC73963	0	11	b0876	916473	918131	protein_coding	ybjD	putative OLD family ATP-dependent endonuclease; DUF2813 family protein
AAC73964	0	11	b0877	918128	919120	protein_coding	ybjX	DUF535 family protein
AAC73965	0	10	b0878	919235	920350	protein_coding	macA	macrolide transporter membrane fusion protein (MFP) component
AAC73966	0	12	b0879	920347	922293	protein_coding	macB	macrolide ABC transporter peremase/ATPase
AAC73968	0	29	b0881	922913	923233	protein_coding	clpS	regulatory protein for ClpA substrate specificity
AAC73969	0	321	b0882	923264	925540	protein_coding	clpA	ATPase and specificity subunit of ClpA-ClpP ATP-dependent serine protease, chaperone activity
AAC73970	0	10	b0884	926225	926443	protein_coding	infA	translation initiation factor IF-1
AAC73971	0	2	b0885	926728	927432	protein_coding	aat	leucyl/phenylalanyl-tRNA-protein transferase
AAC73972	0	25	b0886	927474	929195	protein_coding	cydC	glutathione/cysteine ABC transporter export permease/ATPase
AAC73973	0	18	b0887	929196	930962	protein_coding	cydD	glutathione/cysteine ABC transporter export permease/ATPase
AAC73974	0	13	b0888	931085	932050	protein_coding	trxB	thioredoxin reductase, FAD/NAD(P)-binding
AAC73975	0	81	b0889	932595	933089	protein_coding	lrp	leucine-responsive global transcriptional regulator
AAC73976	0	68	b0890	933224	937213	protein_coding	ftsK	DNA translocase at septal ring sorting daughter chromsomes
AAC73977	0	19	b0891	937372	937983	protein_coding	lolA	lipoprotein chaperone
AAC73978	0	13	b0892	937994	939337	protein_coding	rarA	recombination intermediate processing DNA-dependent ATPase
AAC73979	0	204	b0893	939428	940720	protein_coding	serS	seryl-tRNA synthetase
AAC73980	0	2	b0894	940959	943403	protein_coding	dmsA	dimethyl sulfoxide reductase, anaerobic, subunit A
AAC73981	0	1	b0895	943414	944031	protein_coding	dmsB	dimethyl sulfoxide reductase, anaerobic, subunit B
AAC73982	0	5	b0896	944033	944896	protein_coding	dmsC	dimethyl sulfoxide reductase, anaerobic, subunit C
AAC73983	0	17	b0897	944931	945557	protein_coding	ycaC	putative isochorismatase family hydrolase
AAC73985	0	5	b0899	947229	948659	protein_coding	ycaM	putative transporter
AAC73986	0	3	b0900	948660	949568	protein_coding	ycaN	LysR family putative transcriptional regulator
AAC73988	0	22	b0902	950340	951080	protein_coding	pflA	pyruvate formate-lyase 1-activating enzyme; [formate-C-acetyltransferase 1]-activating enzyme; PFL activase
AAC73989	0	390	b0903	951272	953554	protein_coding	pflB	formate C-acetyltransferase 1, anaerobic; pyruvate formate-lyase 1
AAC73990	0	24	b0904	953609	954466	protein_coding	focA	formate channel
AAC73991	0	11	b0905	954872	956632	protein_coding	ycaO	ribosomal protein S12 methylthiotransferase accessory factor
AAC73992	0	3	b0906	956762	957454	protein_coding	ycaP	UPF0702 family putative inner membrane protein
AAC73993	0	33	b0907	957653	958741	protein_coding	serC	3-phosphoserine/phosphohydroxythreonine aminotransferase
AAC73994	0	13	b0908	958812	960095	protein_coding	aroA	5-enolpyruvylshikimate-3-phosphate synthetase
AAC73995	0	2	b0909	960264	961028	protein_coding	ycaL	putative peptidase-related chaperone
AAC73996	0	11	b0910	961201	961884	protein_coding	cmk	cytidylate kinase
AAC73997	0	321	b0911	961995	963668	protein_coding	rpsA	30S ribosomal subunit protein S1
AAC73998	0	68	b0912	963828	964112	protein_coding	ihfB	integration host factor (IHF), DNA-binding protein, beta subunit
AAC73999	0	5	b0913	964320	966584	protein_coding	ycaI	ComEC family inner membrane protein
AAC74000	0	20	b0914	966621	968369	protein_coding	msbA	lipid ABC transporter permease/ATPase
AAC74001	0	9	b0915	968366	969352	protein_coding	lpxK	lipid A 4'kinase
AAC74002	0	3	b0916	969389	970621	protein_coding	ycaQ	DUF1006 family protein with C-terminal wHTH domain
AAC74003	0	7	b0917	970673	970855	protein_coding	ycaR	peroxide and acid resistance protein, UPF0434 family
AAC74004	0	18	b0918	970852	971598	protein_coding	kdsB	3-deoxy-manno-octulosonate cytidylyltransferase
AAC74006	0	2	b0920	972622	973401	protein_coding	elyC	envelope biogenesis factor; DUF218 superfamily protein
AAC74007	0	13	b0921	973537	974322	protein_coding	smtA	putative S-adenosyl-L-methionine-dependent methyltransferase
AAC74008	0	28	b0922	974319	975641	protein_coding	mukF	chromosome condensin MukBEF, kleisin-like subunit, binds calcium
AAC74010	0	78	b0924	976326	980786	protein_coding	mukB	chromosome condensin MukBEF, ATPase and DNA-binding subunit
AAC74012	0	32	b0926	983075	983623	protein_coding	ycbK	M15A protease-related family periplasmic protein
AAC74013	0	55	b0927	983650	984297	protein_coding	ycbL	putative metal-binding enzyme
AAC74014	0	69	b0928	984519	985709	protein_coding	aspC	aspartate aminotransferase, PLP-dependent
AAC74015	0	507	b0929	985894	986982	protein_coding	ompF	outer membrane porin 1a (Ia;b;F)
AAC74016	0	115	b0930	987585	988985	protein_coding	asnS	asparaginyl tRNA synthetase
AAC74017	0	11	b0931	989154	990356	protein_coding	pncB	nicotinate phosphoribosyltransferase
AAC74018	0	122	b0932	990622	993234	protein_coding	pepN	aminopeptidase N
AAC74019	0	0	b0933	993277	994044	protein_coding	ssuB	aliphatic sulfonate ABC transporter ATPase
AAC74020	0	1	b0934	994041	994832	protein_coding	ssuC	aliphatic sulfonate ABC transporter permease
AAC74021	0	1	b0935	994843	995988	protein_coding	ssuD	alkanesulfonate monooxygenase, FMNH(2)-dependent
AAC74024	0	1	b0938	997868	998407	protein_coding	elfA	laminin-binding fimbrin subunit
AAC74025	0	0	b0939	998490	999191	protein_coding	elfD	putative periplasmic pilin chaperone
AAC74026	0	1	b0940	999216	1001816	protein_coding	elfC	putative outer membrane fimbrial subunit export usher protein
AAC74027	0	5	b0941	1001807	1002877	protein_coding	elfG	putative fimbrial-like adhesin protein
AAC74028	0	1	b0942	1002889	1003431	protein_coding	ycbU	putative fimbriae protein
AAC74029	0	1	b0943	1003439	1003954	protein_coding	ycbV	putative fimbrial-like adhesin protein
AAC74030	0	2	b0944	1003947	1004657	protein_coding	ycbF	putative periplasmic pilin chaperone
AAC74031	0	1	b0945	1004768	1005778	protein_coding	pyrD	dihydro-orotate oxidase, FMN-linked
AAC74032	0	21	b0946	1005952	1006494	protein_coding	zapC	FtsZ stabilizer
AAC74033	0	11	b0947	1006491	1007600	protein_coding	ycbX	6-N-hydroxylaminopurine detoxification oxidoreductase
AAC74034	0	8	b0948	1007844	1009952	protein_coding	rlmL	23S rRNA m(2)G2445 and m(7)G2069 methyltransferases, SAM-dependent
AAC74035	0	13	b0949	1009964	1011871	protein_coding	uup	replication regulatory ABC-F family DNA-binding ATPase
AAC74036	0	7	b0950	1012001	1013254	protein_coding	pqiA	paraquat-inducible, SoxRS-regulated inner membrane protein
AAC74037	0	7	b0951	1013259	1014899	protein_coding	pqiB	paraquat-inducible, SoxRS-regulated MCE domain protein
AAC74038	0	4	b0952	1014896	1015459	protein_coding	pqiC	DUF330 family putative lipoprotein
AAC74039	0	2883	b0953	1015715	1015882	protein_coding	rmf	ribosome modulation factor
AAC74040	0	114	b0954	1015952	1016470	protein_coding	fabA	beta-hydroxydecanoyl thioester dehydrase
AAC74041	0	22	b0955	1016539	1018299	protein_coding	ycbZ	putative peptidase
AAC74042	0	14	b0956	1018485	1018937	protein_coding	matP	Ter macrodomain organizer matS-binding protein
AAC74044	0	7	b0958	1020410	1020919	protein_coding	sulA	SOS cell division inhibitor
AAC74045	0	7	b0959	1021138	1021767	protein_coding	sxy	CRP-S-dependent promoter expression factor
AAC74046	0	7	b0960	1021730	1023883	protein_coding	yccS	putative transporter, FUSC superfamily inner membrane protein
AAC74048	0	28	b0962	1024471	1026525	protein_coding	helD	DNA helicase IV
AAC74049	0	66	b0963	1026557	1027015	protein_coding	mgsA	methylglyoxal synthase
AAC74051	0	20	b0965	1027946	1028359	protein_coding	yccU	putative CoA-binding protein
AAC74053	0	7	b0967	1028779	1029969	protein_coding	rlmI	23S rRNA m(5)C1962 methyltransferase, SAM-dependent
AAC74054	0	5	b0968	1030064	1030342	protein_coding	yccX	weak acylphosphatase
AAC74055	0	8	b0969	1030339	1030668	protein_coding	tusE	mnm(5)-s(2)U34-tRNA 2-thiolation sulfurtransferase
AAC74056	0	174	b0970	1030759	1031418	protein_coding	yccA	Modulator of FtsH protease, inner membrane protein
AAC74057	0	2	b0972	1032139	1033257	protein_coding	hyaA	hydrogenase 1, small subunit
AAC74058	0	5	b0973	1033254	1035047	protein_coding	hyaB	hydrogenase 1, large subunit
AAC74059	0	4	b0974	1035066	1035773	protein_coding	hyaC	hydrogenase 1, b-type cytochrome subunit
AAC74060	0	3	b0975	1035770	1036357	protein_coding	hyaD	hydrogenase 1 maturation protease
AAC74061	0	2	b0976	1036354	1036752	protein_coding	hyaE	putative HyaA chaperone
AAC74062	0	1	b0977	1036749	1037606	protein_coding	hyaF	hydrogenase-1 protein nickel incorporation factor
AAC74063	0	1	b0978	1037740	1039284	protein_coding	cbdA	cytochrome bd-II oxidase, subunit I
AAC74064	0	2	b0979	1039296	1040432	protein_coding	cbdB	cytochrome bd-II oxidase, subunit II
AAC74065	0	2	b0980	1040617	1041915	protein_coding	appA	phosphoanhydride phosphorylase
AAC74066	0	8	b0981	1042030	1044210	protein_coding	etk	tyrosine-protein kinase, role in O-antigen capsule formation
AAC74067	0	1	b0982	1044230	1044676	protein_coding	etp	O-antigen capsule forming protein-tyrosine-phosphatase; Etk-P dephosphorylase
AAC74068	0	2	b0983	1044664	1045803	protein_coding	gfcE	putative O-antigen capsule outer membrane auxillary protein export channel
AAC74069	0	4	b0984	1045849	1047945	protein_coding	gfcD	putative O-antigen capsule production periplasmic protein
AAC74072	0	0	b0987	1049439	1049744	protein_coding	gfcA	O-antigen capsule production threonine-rich inner membrane protein
AAC74073	0	9	b0988	1050027	1050530	protein_coding	insB1	IS1 transposase B
AAC74075	0	2	b0990	1051461	1051673	protein_coding	cspG	cold shock protein homolog, cold-inducible
AAC74077	0	1	b0992	1052289	1053362	protein_coding	yccM	putative 4Fe-4S membrane protein
AAC74078	0	3	b0993	1053434	1056178	protein_coding	torS	hybrid sensory histidine kinase in two-component regulatory system with TorR
AAC74079	0	3	b0994	1056261	1057289	protein_coding	torT	periplasmic sensory protein associated with the TorRS two-component regulatory system
AAC74080	0	5	b0995	1057262	1057954	protein_coding	torR	response regulator in two-component regulatory system with TorS
AAC74081	0	0	b0996	1058084	1059256	protein_coding	torC	trimethylamine N-oxide (TMAO) reductase I, cytochrome c-type subunit
AAC74082	0	3	b0997	1059256	1061802	protein_coding	torA	trimethylamine N-oxide (TMAO) reductase I, catalytic subunit
AAC74083	0	4	b0998	1061799	1062398	protein_coding	torD	TorA-maturation chaperone
AAC74084	0	25	b0999	1062550	1062855	protein_coding	cbpM	modulator of CbpA co-chaperone
AAC74085	0	22	b1000	1062855	1063775	protein_coding	cbpA	DnaK co-chaperone; curved DNA-binding protein
AAC74087	0	164	b1002	1065585	1066826	protein_coding	agp	glucose-1-phosphatase/inositol phosphatase
AAC74088	0	11	b1003	1066864	1067091	protein_coding	yccJ	uncharacterized protein
AAC74091	0	1	b1006	1068511	1069839	protein_coding	rutG	pyrimidine permease
AAC74092	0	0	b1007	1069860	1070354	protein_coding	rutF	flavin
AAC74093	0	0	b1008	1070365	1070955	protein_coding	rutE	putative malonic semialdehyde reductase
AAC74094	0	0	b1009	1070965	1071765	protein_coding	rutD	putative reactive intermediate detoxifying aminoacrylate hydrolase
AAC74096	0	0	b1011	1072171	1072863	protein_coding	rutB	ureidoacrylate amidohydrolase
AAC74098	0	2	b1013	1074242	1074880	protein_coding	rutR	rut operon transcriptional repressor for
AAC74099	0	581	b1014	1074920	1078882	protein_coding	putA	fused DNA-binding transcriptional regulator/proline dehydrogenase/pyrroline-5-carboxylate dehydrogenase
AAC74100	0	230	b1015	1079305	1080813	protein_coding	putP	proline
AAC74103	0	1	b1018	1082243	1083370	protein_coding	efeO	inactive ferrous ion transporter EfeUOB
AAC74104	0	3	b1019	1083376	1084647	protein_coding	efeB	deferrrochelatase, periplasmic
AAC74105	0	11	b1020	1084992	1086056	protein_coding	phoH	ATP-binding protein; putative PhoH family P-loop ATPase
AAC74106	0	0	b1021	1086106	1086519	protein_coding	pgaD	biofilm PGA synthase PgaCD, regulatory subunit; c-di-GMP-stimulated activity and dimerization
AAC74108	0	4	b1023	1087839	1089857	protein_coding	pgaB	poly-beta-1,6-N-acetyl-D-glucosamine (PGA) N-deacetylase outer membrane export lipoprotein
AAC74109	0	4	b1024	1089866	1092289	protein_coding	pgaA	biofilm adhesin polysaccharide PGA secretin; OM porin; poly-beta-1,6-N-acetyl-D-glucosamine export protein
AAC74110	0	6	b1025	1092876	1094234	protein_coding	ycdT	diguanylate cyclase, membrane-anchored
AAC74111	0	18	b1026	1094275	1095141	protein_coding	insF1	IS3 transposase B
AAC74112	0	12	b1027	1095138	1095437	protein_coding	insE1	IS3 transposase A
AAC74117	0	9	b1033	1097886	1098824	protein_coding	ghrA	glyoxylate/hydroxypyruvate reductase A
AAC74118	0	15	b1034	1098879	1099616	protein_coding	ycdX	alkaline phosphatase
AAC74119	0	21	b1035	1099640	1100194	protein_coding	ycdY	redox enzyme maturation protein (REMP) chaperone for YcdX
AAC74120	0	15	b1036	1100296	1100787	protein_coding	ycdZ	DUF1097 family inner membrane protein
AAC74121	0	5	b1037	1100851	1101684	protein_coding	csgG	curli production assembly/transport outer membrane lipoprotein
AAC74122	0	1	b1038	1101711	1102127	protein_coding	csgF	curli nucleation outer membrane protein
AAC74124	0	2	b1040	1102546	1103196	protein_coding	csgD	csgBAC operon transcriptional regulator
AAC74126	0	2	b1042	1104447	1104902	protein_coding	csgA	curlin subunit, amyloid curli fibers, cryptic
AAC74129	0	9	b1045	1105820	1106353	protein_coding	ymdB	O-acetyl-ADP-ribose deacetylase; RNase III inhibitor during cold shock; putative cardiolipin synthase C regulatory subunit
AAC74130	0	3	b1046	1106355	1107776	protein_coding	clsC	stationary phase cardiolipin synthase 3
AAC74132	0	36	b1048	1109335	1110870	protein_coding	opgG	OPG biosynthetic periplasmic beta-1,6 branching glycosyltransferase
AAC74133	0	62	b1049	1110863	1113406	protein_coding	opgH	OPG biosynthetic ACP-dependent transmembrane UDP-glucose beta-1,2 glycosyltransferase; nutrient-dependent cell size regulator, FtsZ assembly antagonist
AAC74134	0	0	b1050	1113579	1113806	protein_coding	yceK	outer membrane integrity lipoprotein
AAC74135	0	15	b1051	1113807	1114181	protein_coding	msyB	multicopy suppressor of secY and secA
AAC74137	0	1	b1053	1114264	1115490	protein_coding	mdtG	putative drug efflux system protein
AAC74138	0	6	b1054	1115662	1116582	protein_coding	lpxL	lauryl-acyl carrier protein (ACP)-dependent acyltransferase
AAC74139	0	3	b1055	1116807	1117859	protein_coding	yceA	putative rhodanese-related sulfurtransferase
AAC74140	0	6	b1056	1117901	1118476	protein_coding	yceI	periplasmic high pH-inducible lipid-binding protein
AAC74141	0	1	b1057	1118480	1119046	protein_coding	yceJ	putative cytochrome b561
AAC74144	0	74	b1060	1120701	1120955	protein_coding	bssS	biofilm regulator
AAC74145	0	10	b1061	1121242	1121487	protein_coding	dinI	DNA damage-inducible protein I
AAC74146	0	5	b1062	1121561	1122607	protein_coding	pyrC	dihydro-orotase
AAC74148	0	60	b1064	1123407	1124054	protein_coding	grxB	glutaredoxin 2 (Grx2)
AAC74149	0	4	b1065	1124118	1125326	protein_coding	mdtH	multidrug resistance efflux transporter conferring overexpression resistance to norfloxacin and enoxacin
AAC74150	0	8	b1066	1125562	1126146	protein_coding	rimJ	ribosomal-protein-S5-alanine N-acetyltransferase
AAC74151	0	7	b1067	1126157	1126804	protein_coding	yceH	UPF0502 family protein
AAC74152	0	19	b1068	1126806	1127729	protein_coding	yceM	putative oxidoreductase
AAC74153	0	11	b1069	1127839	1129374	protein_coding	murJ	putative lipid II flippase
AAC74154	0	0	b1070	1129414	1129830	protein_coding	flgN	export chaperone for FlgK and FlgL
AAC74155	0	1	b1071	1129835	1130128	protein_coding	flgM	anti-sigma factor for FliA (sigma 28)
AAC74160	0	1	b1076	1132574	1133782	protein_coding	flgE	flagellar hook protein
AAC74161	0	2	b1077	1133802	1134557	protein_coding	flgF	flagellar component of cell-proximal portion of basal-body rod
AAC74162	0	1	b1078	1134729	1135511	protein_coding	flgG	flagellar component of cell-distal portion of basal-body rod
AAC74164	0	1	b1080	1136274	1137371	protein_coding	flgI	putative flagellar basal body protein
AAC74166	0	1	b1082	1138378	1140021	protein_coding	flgK	flagellar hook-filament junction protein 1
AAC74167	0	4	b1083	1140033	1140986	protein_coding	flgL	flagellar hook-filament junction protein
AAC74168	0	98	b1084	1141182	1144367	protein_coding	rne	endoribonuclease; RNA-binding protein;RNA degradosome binding protein
AAC74169	0	0	b1085	1144502	1144822	protein_coding	yceQ	uncharacterized protein
AAC74170	0	10	b1086	1144940	1145899	protein_coding	rluC	23S rRNA pseudouridine(955,2504,2580) synthase
AAC74171	0	12	b1087	1146011	1146595	protein_coding	yceF	m(7)GTP pyrophosphatase
AAC74174	0	32	b1090	1147621	1148691	protein_coding	plsX	putative phosphate acyltransferase
AAC74175	0	45	b1091	1148759	1149712	protein_coding	fabH	3-oxoacyl-[acyl-carrier-protein] synthase III
AAC74176	0	48	b1092	1149728	1150657	protein_coding	fabD	malonyl-CoA-[acyl-carrier-protein] transacylase
AAC74179	0	99	b1095	1151939	1153180	protein_coding	fabF	3-oxoacyl-[acyl-carrier-protein] synthase II
AAC74180	0	3	b1096	1153300	1154109	protein_coding	pabC	4-amino-4-deoxychorismate lyase component of para-aminobenzoate synthase multienzyme complex
AAC74181	0	5	b1097	1154112	1155134	protein_coding	yceG	septation protein, ampicillin sensitivity
AAC74182	0	19	b1098	1155124	1155765	protein_coding	tmk	thymidylate kinase
AAC74183	0	11	b1099	1155762	1156766	protein_coding	holB	DNA polymerase III, delta prime subunit
AAC74184	0	4	b1100	1156777	1157574	protein_coding	ycfH	putative DNase
AAC74186	0	18	b1102	1159362	1161551	protein_coding	fhuE	ferric-rhodotorulic acid outer membrane transporter
AAC74187	0	6	b1103	1161885	1162244	protein_coding	hinT	purine nucleoside phosphoramidase, dadA activator protein
AAC74188	0	11	b1104	1162247	1162624	protein_coding	ycfL	uncharacterized protein
AAC74189	0	22	b1105	1162638	1163279	protein_coding	lpoB	OM lipoprotein stimulator of MrcB transpeptidase
AAC74190	0	4	b1106	1163260	1164084	protein_coding	thiK	thiamine kinase
AAC74191	0	8	b1107	1164095	1165120	protein_coding	nagZ	beta N-acetyl-glucosaminidase
AAC74192	0	54	b1108	1165143	1165685	protein_coding	ycfP	putative UPF0227 family esterase
AAC74193	0	6	b1109	1166085	1167389	protein_coding	ndh	respiratory NADH dehydrogenase 2/cupric reductase
AAC74195	0	10	b1111	1168200	1168832	protein_coding	ycfQ	repressor for bhsA(ycfR)
AAC74196	0	1	b1112	1169073	1169330	protein_coding	bhsA	biofilm, cell surface and signaling protein
AAC74197	0	12	b1113	1169412	1170374	protein_coding	ldtC	L,D-transpeptidase linking Lpp to murein
AAC74198	0	22	b1114	1170518	1173964	protein_coding	mfd	transcription-repair coupling factor
AAC74200	0	10	b1116	1175427	1176626	protein_coding	lolC	lipoprotein-releasing system transmembrane protein
AAC74201	0	7	b1117	1176619	1177320	protein_coding	lolD	outer membrane-specific lipoprotein transporter subunit
AAC74202	0	31	b1118	1177320	1178564	protein_coding	lolE	lipoprotein-releasing system transmembrane protein
AAC74203	0	33	b1119	1178593	1179504	protein_coding	nagK	N-acetyl-D-glucosamine kinase
AAC74204	0	13	b1120	1179631	1180359	protein_coding	cobB	deacetylase of acs and cheY, chemotaxis regulator
AAC74205	0	1	b1121	1180479	1181267	protein_coding	ycfZ	inner membrane protein
AAC74206	0	1	b1122	1181264	1181725	protein_coding	ymfA	DUF3592 family inner membrane protein
AAC74207	0	195	b1123	1181783	1182829	protein_coding	potD	spermidine/putrescine ABC transporter periplasmic binding protein
AAC74208	0	20	b1124	1182826	1183620	protein_coding	potC	spermidine/putrescine ABC transporter permease
AAC74209	0	24	b1125	1183617	1184444	protein_coding	potB	spermidine/putrescine ABC transporter permease
AAC74210	0	25	b1126	1184458	1185594	protein_coding	potA	spermidine/putrescine ABC transporter ATPase
AAC74212	0	29	b1128	1187119	1188240	protein_coding	roxA	50S ribosomal protein L16 arginine hydroxylase; 2-oxoglutarate oxygenase
AAC74213	0	15	b1129	1188316	1189776	protein_coding	phoQ	sensory histidine kinase in two-component regulatory system with PhoP
AAC74215	0	16	b1131	1190616	1191986	protein_coding	purB	adenylosuccinate lyase
AAC74216	0	10	b1132	1191990	1192631	protein_coding	hflD	putative lysogenization regulator
AAC74217	0	11	b1133	1192667	1193773	protein_coding	mnmA	tRNA(Gln,Lys,Glu) U34 2-thiouridylase
AAC74218	0	2	b1134	1193827	1194288	protein_coding	nudJ	bifunctional thiamine pyrimidine pyrophosphate hydrolase and thiamine pyrophosphate hydrolase
AAC74221	0	2	b1137	1196867	1197532	protein_coding	ymfD	e14 prophage; putative SAM-dependent methyltransferase
AAC74222	0	7	b1138	1197533	1198237	protein_coding	ymfE	e14 prophage; putative inner membrane protein
AAC74223	0	2	b1139	1198695	1199588	protein_coding	lit	T4 phage exclusion protein; cell death peptidase, e14 prophage
AAC74224	0	1	b1140	1199679	1200806	protein_coding	intE	e14 prophage; putative integrase
AAC74227	0	2	b1143	1201497	1201838	protein_coding	ymfI	e14 prophage; uncharacterized protein
AAC74228	0	0	b1144	1201776	1202084	protein_coding	ymfJ	e14 prophage; uncharacterized protein
AAC74229	0	14	b1145	1202259	1202933	protein_coding	cohE	e14 prophage; repressor protein phage e14
AAC74231	0	0	b1147	1203268	1203825	protein_coding	ymfL	e14 prophage; putative DNA-binding transcriptional regulator
AAC74239	0	1	b1155	1208132	1208545	protein_coding	tfaP	e14 prophage; uncharacterized protein
AAC74242	0	1	b1158	1209685	1210239	protein_coding	pinE	e14 prophage; site-specific DNA recombinase
AAC74243	0	2	b1159	1210346	1211179	protein_coding	mcrA	putative 5-methylcytosine/5-hydroxymethylcytosine-specific restriction nuclease; 5-methylcytosine DNA binding protein
AAC74246	0	10	b1162	1213328	1214059	protein_coding	bluR	repressor of blue light-responsive genes
AAC74247	0	6	b1163	1214264	1215475	protein_coding	bluF	anti-repressor for YcgE, blue light-responsive; FAD-binding; inactive c-di-GMP phosphodiesterase-like EAL domain protein
AAC74250	0	1	b1166	1216369	1216635	protein_coding	ariR	RcsB connector protein for regulation of biofilm and acid-resistance
AAC74255	0	6	b1171	1222305	1222634	protein_coding	ymgD	uncharacterized protein
AAC74256	0	3	b1172	1222644	1222988	protein_coding	ymgG	UPF0757 family protein
AAC74258	0	76	b1174	1224279	1224545	protein_coding	minE	cell division topological specificity factor
AAC74259	0	100	b1175	1224549	1225361	protein_coding	minD	inhibitor of FtsZ ring polymerization; chromosome-membrane tethering protein; membrane ATPase of the MinCDEE system
AAC74260	0	26	b1176	1225385	1226080	protein_coding	minC	inhibitor of FtsZ ring polymerization
AAC74261	0	3	b1177	1226600	1226968	protein_coding	ycgJ	uncharacterized protein
AAC74262	0	5	b1178	1227071	1227472	protein_coding	pliG	periplasmic inhibitor of g-type lysozyme
AAC74263	0	5	b1179	1227714	1228007	protein_coding	ycgL	UPF0745 family protein
AAC74264	0	11	b1180	1228079	1228738	protein_coding	ycgM	putative isomerase/hydrolase
AAC74265	0	1	b1181	1228815	1229276	protein_coding	ycgN	UPF0153 family cysteine cluster protein
AAC74266	0	1	b1182	1229483	1230394	protein_coding	hlyE	hemolysin E
AAC74267	0	1	b1183	1230767	1231186	protein_coding	umuD	translesion error-prone DNA polymerase V subunit; RecA-activated auto-protease
AAC74268	0	2	b1184	1231186	1232454	protein_coding	umuC	translesion error-prone DNA polymerase V subunit; DNA polymerase activity
AAC74269	0	26	b1185	1232500	1233030	protein_coding	dsbB	oxidoreductase that catalyzes reoxidation of DsbA protein disulfide isomerase I
AAC74270	0	14	b1186	1233176	1234717	protein_coding	nhaB	sodium
AAC74271	0	32	b1187	1234938	1235657	protein_coding	fadR	fatty acid metabolism regulon transcriptional regulator
AAC74272	0	6	b1188	1235709	1237241	protein_coding	ycgB	SpoVR family stationary phase protein
AAC74273	0	236	b1189	1237571	1238869	protein_coding	dadA	D-amino acid dehydrogenase
AAC74274	0	198	b1190	1238879	1239949	protein_coding	dadX	alanine racemase, catabolic, PLP-binding
AAC74275	0	10	b1191	1240335	1242071	protein_coding	cvrA	putative cation/proton antiporter
AAC74276	0	8	b1192	1242166	1243080	protein_coding	ldcA	murein tetrapeptide carboxypeptidase; LD-carboxypeptidase A
AAC74277	0	8	b1193	1243180	1243791	protein_coding	emtA	lytic murein endotransglycosylase E
AAC74278	0	1	b1194	1243793	1244527	protein_coding	ycgR	flagellar velocity braking protein, c-di-GMP-regulated
AAC74279	0	4	b1195	1244728	1244982	protein_coding	ymgE	UPF0410 family putative inner membrane protein
AAC74281	0	0	b1197	1245679	1247376	protein_coding	treA	periplasmic trehalase
AAC74282	0	16	b1198	1247696	1249114	protein_coding	dhaM	putative dihydroxyacetone-specific PTS enzymes
AAC74283	0	6	b1199	1249125	1249757	protein_coding	dhaL	dihydroxyacetone kinase, C-terminal domain
AAC74284	0	12	b1200	1249768	1250838	protein_coding	dhaK	dihydroxyacetone kinase, PTS-dependent, dihydroxyacetone-binding subunit
AAC74285	0	5	b1201	1251066	1252985	protein_coding	dhaR	dhaKLM operon transcription activator
AAC74286	0	2	b1202	1253085	1255952	protein_coding	ycgV	putative adhesin
AAC74287	0	27	b1203	1256721	1257812	protein_coding	ychF	catalase inhibitor protein; ATPase, K+-dependent, ribosome-associated
AAC74288	0	1	b1204	1257929	1258513	protein_coding	pth	peptidyl-tRNA hydrolase
AAC74290	0	8	b1206	1259124	1260803	protein_coding	dauA	C4-dicarboxylic acid transporter
AAC74291	0	65	b1207	1260928	1261875	protein_coding	prs	phosphoribosylpyrophosphate synthase
AAC74292	0	32	b1208	1262026	1262877	protein_coding	ispE	4-diphosphocytidyl-2-C-methylerythritol kinase
AAC74293	0	9	b1209	1262877	1263500	protein_coding	lolB	lipoprotein localization factor
AAC74294	0	20	b1210	1263714	1264970	protein_coding	hemA	glutamyl tRNA reductase
AAC74295	0	7	b1211	1265012	1266094	protein_coding	prfA	peptide chain release factor RF-1
AAC74296	0	3	b1212	1266094	1266927	protein_coding	prmC	RF-1 and RF-2 N5-glutamine methyltransferase
AAC74297	0	3	b1213	1266924	1267316	protein_coding	ychQ	SIRB family inner membrane protein
AAC74298	0	16	b1214	1267320	1268129	protein_coding	ychA	transglutaminase-like TPR-repeat protein
AAC74299	0	44	b1215	1268165	1269019	protein_coding	kdsA	3-deoxy-D-manno-octulosonate 8-phosphate synthase
AAC74300	0	13	b1216	1270749	1271849	protein_coding	chaA	calcium/sodium
AAC74301	0	2	b1217	1272119	1272349	protein_coding	chaB	cation transport regulator
AAC74302	0	4	b1218	1272507	1273202	protein_coding	chaC	cation transport regulator
AAC74303	0	81	b1219	1273246	1273599	protein_coding	ychN	putative sulfur relay protein
AAC74304	0	2	b1220	1273784	1275178	protein_coding	ychO	putative invasin
AAC74305	0	9	b1221	1275179	1275829	protein_coding	narL	response regulator in two-component regulatory system with NarX
AAC74306	0	10	b1222	1275822	1277618	protein_coding	narX	sensory histidine kinase in two-component regulatory system with NarL
AAC74307	0	4	b1223	1277957	1279348	protein_coding	narK	nitrate/nitrite transporter
AAC74308	0	2	b1224	1279864	1283607	protein_coding	narG	nitrate reductase 1, alpha subunit
AAC74309	0	3	b1225	1283604	1285142	protein_coding	narH	nitrate reductase 1, beta (Fe-S) subunit
AAC74311	0	2	b1227	1285849	1286526	protein_coding	narI	nitrate reductase 1, gamma (cytochrome b(NR)) subunit
AAC74314	0	12	b1232	1287782	1288624	protein_coding	purU	formyltetrahydrofolate hydrolase
AAC74316	0	10	b1234	1289245	1290150	protein_coding	rssA	putative patatin-like family phospholipase
AAC74317	0	5	b1235	1290242	1291255	protein_coding	rssB	PcnB-degradosome interaction factor; response regulator
AAC74318	0	49	b1236	1291457	1292365	protein_coding	galU	glucose-1-phosphate uridylyltransferase
AAC74319	0	501	b1237	1292509	1292922	protein_coding	hns	global DNA-binding transcriptional dual regulator H-NS
AAC74320	0	5	b1238	1293527	1294144	protein_coding	tdk	thymidine kinase/deoxyuridine kinase
AAC74323	0	100	b1241	1295446	1298121	protein_coding	adhE	fused acetaldehyde-CoA dehydrogenase/iron-dependent alcohol dehydrogenase/pyruvate-formate lyase deactivase
AAC74324	0	2	b1242	1298598	1299245	protein_coding	ychE	UPF0056 family inner membrane protein
AAC74325	0	773	b1243	1301182	1302813	protein_coding	oppA	oligopeptide ABC transporter periplasmic binding protein
AAC74326	0	144	b1244	1302899	1303819	protein_coding	oppB	oligopeptide ABC transporter permease
AAC74327	0	15	b1245	1303834	1304742	protein_coding	oppC	oligopeptide ABC transporter permease
AAC74329	0	21	b1247	1305764	1306768	protein_coding	oppF	oligopeptide ABC transporter ATPase
AAC74330	0	12	b1248	1306821	1307150	protein_coding	yciU	UPF0263 family protein
AAC74331	0	19	b1249	1307185	1308645	protein_coding	clsA	cardiolipin synthase 1
AAC74332	0	2	b1250	1309016	1310269	protein_coding	kch	voltage-gated potassium channel
AAC74333	0	27	b1251	1310569	1310865	protein_coding	yciI	putative DGPF domain-containing enzyme
AAC74334	0	19	b1252	1311089	1311808	protein_coding	tonB	membrane spanning protein in TonB-ExbB-ExbD transport complex
AAC74336	0	16	b1254	1312351	1312890	protein_coding	yciB	IspA family inner membrane protein
AAC74337	0	7	b1255	1312920	1313663	protein_coding	yciC	UPF0259 family inner membrane protein
AAC74338	0	1439	b1256	1314020	1314658	protein_coding	ompW	outer membrane protein W
AAC74339	0	2	b1257	1314718	1315224	protein_coding	yciE	putative rubrerythrin/ferritin-like metal-binding protein
AAC74342	0	27	b1260	1316416	1317222	protein_coding	trpA	tryptophan synthase, alpha subunit
AAC74343	0	23	b1261	1317222	1318415	protein_coding	trpB	tryptophan synthase, beta subunit
AAC74344	0	11	b1262	1318427	1319788	protein_coding	trpC	indole-3-glycerolphosphate synthetase and N-(5-phosphoribosyl)anthranilate isomerase
AAC74345	0	13	b1263	1319789	1321384	protein_coding	trpD	fused glutamine amidotransferase (component II) of anthranilate synthase/anthranilate phosphoribosyl transferase
AAC74346	0	2	b1264	1321384	1322946	protein_coding	trpE	component I of anthranilate synthase
AAC74348	0	13	b1266	1323220	1324101	protein_coding	yciV	PHP domain protein
AAC74349	0	21	b1267	1324098	1324718	protein_coding	yciO	putative RNA binding protein
AAC74350	0	9	b1268	1324746	1326641	protein_coding	yciQ	enhancer of membrane protein expression; putative inner membrane protein
AAC74351	0	9	b1269	1326852	1327727	protein_coding	rluB	23S rRNA pseudouridine(2605) synthase
AAC74352	0	5	b1270	1327767	1328357	protein_coding	btuR	cob(I)yrinic acid a,c-diamide adenosyltransferase
AAC74353	0	4	b1271	1328354	1329112	protein_coding	yciK	putative EmrKY-TolC system oxoacyl-(acyl carrier protein) reductase
AAC74354	0	21	b1272	1329332	1330381	protein_coding	sohB	inner membrane protein, S49 peptidase family protein
AAC74355	0	27	b1273	1330417	1330668	protein_coding	yciN	DUF2498 protein YciN
AAC74356	0	64	b1274	1331048	1333645	protein_coding	topA	DNA topoisomerase I, omega subunit
AAC74357	0	29	b1275	1333855	1334829	protein_coding	cysB	N-acetylserine-responsive cysteine regulon transcriptional activator; autorepressor
AAC74358	0	20	b1276	1335831	1338506	protein_coding	acnA	aconitate hydratase 1; aconitase A
AAC74359	0	19	b1277	1338570	1339160	protein_coding	ribA	GTP cyclohydrolase II
AAC74360	0	15	b1278	1339330	1340094	protein_coding	pgpB	phosphatidylglycerophosphatase B
AAC74361	0	44	b1279	1340243	1340551	protein_coding	yciS	DUF1049 family inner membrane protein, function unknown
AAC74362	0	45	b1280	1340558	1341727	protein_coding	yciM	LPS regulatory protein; putative modulator of LpxC proteolysis
AAC74363	0	3	b1281	1341921	1342658	protein_coding	pyrF	orotidine-5'-phosphate decarboxylase
AAC74364	0	2	b1282	1342658	1342984	protein_coding	yciH	initiation factor function partial mimic, SUI1 family
AAC74365	0	18	b1283	1343110	1343328	protein_coding	osmB	osmotically and stress inducible lipoprotein
AAC74366	0	10	b1284	1343597	1344346	protein_coding	yciT	global regulator of transcription; DeoR family
AAC74367	0	4	b1285	1344757	1346742	protein_coding	gmr	cyclic-di-GMP phosphodiesterase; csgD regulator; modulator of RNase II stability
AAC74368	0	16	b1286	1346978	1348912	protein_coding	rnb	ribonuclease II
AAC74369	0	3	b1287	1348980	1350107	protein_coding	yciW	putative oxidoreductase
AAC74370	0	105	b1288	1350251	1351039	protein_coding	fabI	enoyl-[acyl-carrier-protein] reductase, NADH-dependent
AAC74371	0	4	b1289	1351407	1351760	protein_coding	ycjD	DUF559 family endonuclease-related protein
AAC74372	0	3	b1290	1351828	1352634	protein_coding	sapF	antimicrobial peptide ABC transporter ATPase
AAC74373	0	6	b1291	1352636	1353628	protein_coding	sapD	antimicrobial peptide ABC transporter ATPase
AAC74374	0	4	b1292	1353628	1354518	protein_coding	sapC	antimicrobial peptide transport ABC transporter permease
AAC74375	0	4	b1293	1354505	1355470	protein_coding	sapB	antimicrobial peptide transport ABC transporter permease
AAC74376	0	8	b1294	1355467	1357110	protein_coding	sapA	antimicrobial peptide transport ABC transporter periplasmic binding protein
AAC74377	0	3	b1295	1357423	1357668	protein_coding	ymjA	DUF2543 family protein
AAC74378	0	7	b1296	1357802	1359187	protein_coding	puuP	putrescine importer
AAC74379	0	4	b1297	1359490	1360908	protein_coding	puuA	glutamate--putrescine ligase
AAC74380	0	4	b1298	1361120	1361884	protein_coding	puuD	gamma-glutamyl-gamma-aminobutyrate hydrolase
AAC74381	0	1	b1299	1361911	1362468	protein_coding	puuR	repressor for the divergent puu operons, putrescine inducible
AAC74383	0	1	b1301	1364232	1365512	protein_coding	puuB	gamma-glutamylputrescine oxidoreductase
AAC74384	0	1	b1302	1365550	1366815	protein_coding	puuE	4-aminobutyrate aminotransferase, PLP-dependent
AAC74385	0	6	b1303	1366935	1367912	protein_coding	pspF	psp operon transcriptional activator
AAC74386	0	7	b1304	1368079	1368747	protein_coding	pspA	regulatory protein for phage-shock-protein operon
AAC74387	0	2	b1305	1368801	1369025	protein_coding	pspB	psp operon transcription co-activator
AAC74388	0	2	b1306	1369025	1369384	protein_coding	pspC	psp operon transcription co-activator
AAC74390	0	246	b1308	1369689	1370003	protein_coding	pspE	thiosulfate
AAC74392	0	1	b1310	1371909	1373201	protein_coding	ycjN	putative ABC sugar transporter periplasmic binding protein
AAC74397	0	2	b1315	1376832	1377887	protein_coding	ycjS	putative NADH-binding oxidoreductase
AAC74398	0	3	b1316	1377884	1380151	protein_coding	ycjT	putative family 65 glycosyl hydrolase
AAC74402	0	2	b1320	1382963	1383961	protein_coding	ycjW	LacI family putative transcriptional repressor
AAC74403	0	6	b1321	1384117	1385514	protein_coding	ycjX	DUF463 family protein, puatative P-loop NTPase
AAC74404	0	4	b1322	1385511	1386572	protein_coding	ycjF	UPF0283 family inner membrane protein
AAC74405	0	39	b1323	1386720	1388261	protein_coding	tyrR	aromatic amino acid biosynthesis and transport regulon transcriptional regulator; autorepressor; ATPase; phosphatase
AAC74406	0	399	b1324	1388305	1388811	protein_coding	tpx	lipid hydroperoxide peroxidase
AAC74408	0	5	b1326	1389870	1390598	protein_coding	mpaA	murein peptide amidase A
AAC74409	0	0	b1327	1390933	1391853	protein_coding	ycjY	S9 homolog non-peptidase family protein
AAC74410	0	3	b1328	1391991	1392890	protein_coding	pgrR	murein peptide degradation regulator
AAC74411	0	16	b1329	1393227	1394840	protein_coding	mppA	murein tripeptide (L-ala-gamma-D-glutamyl-meso-DAP) transporter subunit
AAC74412	0	7	b1330	1394891	1395922	protein_coding	ynaI	mechanosensitive channel protein, very small conductance
AAC74413	0	250	b1331	1396076	1397092	protein_coding	insH1	IS5 transposase and trans-activator
AAC74415	0	211	b1333	1397672	1398622	protein_coding	uspE	stress-induced protein
AAC74416	0	100	b1334	1398774	1399526	protein_coding	fnr	oxygen-sensing anaerobic growth regulon transcriptional regulator FNR; autorepressor
AAC74417	0	4	b1335	1399721	1400236	protein_coding	ogt	O-6-alkylguanine-DNA
AAC74418	0	2	b1336	1400247	1401773	protein_coding	abgT	p-aminobenzoyl-glutamate transporter; membrane protein
AAC74420	0	1	b1338	1403255	1404565	protein_coding	abgA	p-aminobenzoyl-glutamate hydrolase, A subunit
AAC74421	0	3	b1339	1404741	1405649	protein_coding	abgR	putative DNA-binding transcriptional regulator of abgABT operon
AAC74422	0	2	b1340	1405979	1406542	protein_coding	smrA	DNA endonuclease
AAC74423	0	2	b1341	1406563	1407795	protein_coding	ydaM	diguanylate cyclase, csgD regulator
AAC74424	0	4	b1342	1408050	1409033	protein_coding	ydaN	putative Zn(II) transporter
AAC74425	0	3	b1343	1409511	1410884	protein_coding	dbpA	ATP-dependent RNA helicase, specific for 23S rRNA
AAC74426	0	13	b1344	1411013	1411948	protein_coding	ttcA	tRNA s(2)C32 thioltransferase, iron sulfur cluster protein
AAC74431	0	2	b1349	1413984	1414793	protein_coding	recT	Rac prophage; recombination and repair protein
AAC74432	0	1	b1350	1414786	1417386	protein_coding	recE	Rac prophage; exonuclease VIII, 5' to 3' specific dsDNA exonuclease
AAC74438	0	14	b1356	1419765	1420241	protein_coding	racR	Rac prophage; putative DNA-binding transcriptional regulator
AAC74440	0	1	b1358	1420684	1421106	protein_coding	ydaT	Rac prophage; uncharacterized protein
AAC74441	0	0	b1359	1421119	1421976	protein_coding	ydaU	Rac prophage; conserved protein
AAC74445	0	4	b1363	1423782	1425239	protein_coding	trkG	Rac prophage; potassium transporter subunit
AAC74452	0	5	b1370	1427746	1428726	protein_coding	insH1	IS5 transposase and trans-activator
AAC74454	0	2	b1372	1429049	1432411	protein_coding	stfR	Rac prophage; putative tail fiber protein
AAC74455	0	1	b1373	1432411	1432986	protein_coding	tfaR	Rac prophage; putative tail fiber assembly protein
AAC74456	0	2	b1374	1433084	1433674	protein_coding	pinR	Rac prophage; putative site-specific recombinase
AAC74457	0	2	b1375	1433991	1434224	protein_coding	ynaE	cold shock protein, Rac prophage
AAC74458	0	450	b1376	1435185	1435619	protein_coding	uspF	stress-induced protein, ATP-binding protein
AAC74459	0	0	b1377	1435760	1436893	protein_coding	ompN	outer membrane pore protein N, non-specific
AAC74460	0	10	b1378	1437260	1440784	protein_coding	pfo	pyruvate-flavodoxin oxidoreductase
AAC74461	0	1	b1379	1441321	1441743	protein_coding	hslJ	heat-inducible lipoprotein involved in novobiocin resistance
AAC74462	0	30	b1380	1441854	1442843	protein_coding	ldhA	fermentative D-lactate dehydrogenase, NAD-dependent
AAC74463	0	12	b1381	1443051	1445690	protein_coding	ydbH	putative membrane-anchored protein, function unknown
AAC74464	0	4	b1382	1445687	1445872	protein_coding	ynbE	lipoprotein
AAC74465	0	4	b1383	1445880	1446206	protein_coding	ydbL	DUF1318 family protein
AAC74466	0	13	b1384	1446378	1447283	protein_coding	feaR	transcriptional activator for tynA and feaB
AAC74467	0	6	b1385	1447519	1449018	protein_coding	feaB	phenylacetaldehyde dehydrogenase
AAC74469	0	1	b1387	1451597	1453642	protein_coding	paaZ	oxepin-CoA hydrolase and 3-oxo-5,6-dehydrosuberyl-CoA semialdehyde dehydrogenase
AAC74470	0	1	b1388	1453927	1454856	protein_coding	paaA	ring 1,2-phenylacetyl-CoA epoxidase subunit
AAC74471	0	1	b1389	1454868	1455155	protein_coding	paaB	putative ring 1,2-phenylacetyl-CoA epoxidase subunit
AAC74473	0	0	b1391	1455925	1456422	protein_coding	paaD	ring 1,2-phenylacetyl-CoA epoxidase subunit
AAC74477	0	1	b1395	1459054	1460481	protein_coding	paaH	3-hydroxyadipyl-CoA dehydrogenase, NAD+-dependent
AAC74478	0	1	b1396	1460471	1460893	protein_coding	paaI	hydroxyphenylacetyl-CoA thioesterase
AAC74479	0	14	b1397	1460893	1462098	protein_coding	paaJ	3-oxoadipyl-CoA/3-oxo-5,6-dehydrosuberyl-CoA thiolase
AAC74480	0	8	b1398	1462125	1463438	protein_coding	paaK	phenylacetyl-CoA ligase
AAC74481	0	10	b1399	1463539	1464489	protein_coding	paaX	transcriptional repressor of phenylacetic acid degradation paa operon, phenylacetyl-CoA inducer
AAC74482	0	4	b1400	1464471	1465061	protein_coding	paaY	thioesterase required for phenylacetic acid degradation; trimeric; phenylacetate regulatory and detoxification protein; hexapeptide repeat protein
AAC74484	0	39	b1402	1467921	1468826	protein_coding	insD1	IS2 transposase TnpB
AAC74485	0	20	b1403	1468784	1469149	protein_coding	insC1	IS2 repressor TnpA
AAC74486	0	14	b1404	1469358	1470509	protein_coding	insI1	IS30 transposase
AAC74488	0	12	b1406	1474221	1475081	protein_coding	ydbC	putative NAD(P)-binding oxidoreductase
AAC74492	0	0	b1410	1479138	1480895	protein_coding	ynbC	putative esterase
AAC74493	0	2	b1411	1480909	1482201	protein_coding	ynbD	putative phosphatase inner membrane protein
AAC74494	0	5	b1412	1482255	1482860	protein_coding	azoR	NADH-azoreductase, FMN-dependent
AAC74495	0	26	b1413	1483061	1486963	protein_coding	hrpA	putative ATP-dependent helicase
AAC74496	0	9	b1414	1487235	1488035	protein_coding	ydcF	DUF218 superfamily protein, SAM-binding
AAC74497	0	424	b1415	1488232	1489671	protein_coding	aldA	aldehyde dehydrogenase A, NAD-linked
AAC74500	0	7	b1418	1490902	1491432	protein_coding	cybB	cytochrome b561
AAC74501	0	21	b1419	1491677	1491850	protein_coding	ydcA	putative periplasmic protein
AAC74502	0	176	b1420	1491962	1492129	protein_coding	mokB	regulatory peptide
AAC74503	0	1	b1421	1492470	1494110	protein_coding	trg	methyl-accepting chemotaxis protein III, ribose and galactose sensor receptor
AAC74504	0	32	b1422	1494148	1495071	protein_coding	ydcI	putative DNA-binding transcriptional regulator
AAC74505	0	5	b1423	1495288	1496631	protein_coding	ydcJ	putative metalloenzyme
AAC74506	0	30	b1424	1496856	1498511	protein_coding	opgD	OPG biosynthetic periplasmic protein
AAC74508	0	389	b1426	1498651	1498875	protein_coding	ydcH	DUF465 family protein
AAC74509	0	11	b1427	1498938	1499477	protein_coding	rimL	ribosomal-protein-L7/L12-serine acetyltransferase
AAC74510	0	4	b1428	1499469	1500449	protein_coding	ydcK	uncharacterized protein
AAC74511	0	8	b1429	1500573	1501565	protein_coding	tehA	potassium-tellurite ethidium and proflavin transporter
AAC74512	0	7	b1430	1501562	1502155	protein_coding	tehB	tellurite, selenium methyltransferase, SAM-dependent; tellurite, selenium resistance protein
AAC74513	0	6	b1431	1502457	1503125	protein_coding	ydcL	lipoprotein
AAC74514	0	18	b1432	1503717	1504865	protein_coding	insQ	IS609 transposase B
AAC74515	0	4	b1433	1504905	1506080	protein_coding	ydcO	BenE family inner membrane putative transporter
AAC74516	0	2	b1434	1506172	1506708	protein_coding	ydcN	putative DNA-binding transcriptional regulator
AAC74517	0	8	b1435	1506781	1508742	protein_coding	ydcP	putative peptidase
AAC74518	0	6	b1436	1508834	1509064	protein_coding	yncJ	uncharacterized protein
AAC74519	0	1	b4532	1509286	1509462	protein_coding	hicA	mRNA interferase toxin of the HicAB toxin-antitoxin system
AAC74520	0	3	b1438	1509508	1509924	protein_coding	hicB	antitoxin for the HicAB toxin-antitoxin system
AAC74521	0	5	b1439	1510003	1511409	protein_coding	ydcR	putative DNA-binding transcriptional regulator and putative aminotransferase
AAC74522	0	3	b1440	1511654	1512799	protein_coding	ydcS	putative ABC transporter periplasmic binding protein
AAC74523	0	3	b1441	1512817	1513830	protein_coding	ydcT	putative ABC transporter ATPase
AAC74524	0	3	b1442	1513831	1514772	protein_coding	ydcU	putative ABC transporter permease
AAC74525	0	1	b1443	1514762	1515556	protein_coding	ydcV	putative ABC transporter permease
AAC74526	0	11	b1444	1515578	1517002	protein_coding	patD	gamma-aminobutyraldehyde dehydrogenase
AAC74527	0	1	b1445	1517389	1517562	protein_coding	ydcX	DUF2566 family protein
AAC74528	0	34	b1446	1517648	1517881	protein_coding	ydcY	DUF2526 family protein
AAC74529	0	2	b1447	1517882	1518331	protein_coding	ydcZ	DUF606 family inner membrane protein
AAC74530	0	7	b1448	1518328	1518846	protein_coding	mnaT	methionine N-acyltransferase; L-amino acid N-acyltransferase
AAC74531	0	19	b1449	1519027	1520064	protein_coding	curA	curcumin/dihydrocurcumin reductase, NADPH-dependent
AAC74532	0	1	b1450	1520262	1520927	protein_coding	mcbR	colanic acid and biofilm gene transcriptional regulator, MqsR-controlled
AAC74533	0	2	b1451	1520963	1523065	protein_coding	yncD	putative iron outer membrane transporter
AAC74534	0	294	b1452	1523307	1524368	protein_coding	yncE	ATP-binding protein, periplasmic, function unknown
AAC74535	0	5	b1453	1524481	1525980	protein_coding	ansP	L-asparagine transporter
AAC74539	0	2	b1457	1529922	1530404	protein_coding	ydcD	putative immunity protein for RhsE
AAC74542	0	1	b1460	1531816	1532952	protein_coding	ydcC	H repeat-associated putative transposase
AAC74543	0	9	b1461	1533052	1533285	protein_coding	pptA	4-oxalocrotonate tautomerase
AAC74544	0	2	b1462	1533282	1533851	protein_coding	yddH	flavin reductase like-protein
AAC74545	0	4	b1463	1534024	1534869	protein_coding	nhoA	N-hydroxyarylamine O-acetyltransferase
AAC74546	0	8	b1464	1534965	1535858	protein_coding	yddE	PhzC-PhzF family protein
AAC74547	0	1	b1465	1535937	1536617	protein_coding	narV	nitrate reductase 2 (NRZ), gamma subunit
AAC74550	0	1	b1468	1538850	1542590	protein_coding	narZ	nitrate reductase 2 (NRZ), alpha subunit
AAC74551	0	5	b1478	1552828	1553838	protein_coding	adhP	ethanol-active dehydrogenase/acetaldehyde-active reductase
AAC74552	0	43	b1479	1553972	1555669	protein_coding	maeA	malate dehydrogenase, decarboxylating, NAD-requiring; malic enzyme
AAC74553	0	50	b1480	1555826	1555963	protein_coding	sra	stationary-phase-induced ribosome-associated protein
AAC74554	0	1	b1481	1556065	1556280	protein_coding	bdm	biofilm-dependent modulation protein
AAC74555	0	36	b1482	1556625	1557056	protein_coding	osmC	lipoyl-dependent Cys-based peroxidase, hydroperoxide resistance; salt-shock inducible membrane protein; peroxiredoxin
AAC74558	0	1	b1485	1559014	1559910	protein_coding	ddpC	D,D-dipeptide ABC transporter permease
AAC74559	0	1	b1486	1559907	1560929	protein_coding	ddpB	D,D-dipeptide ABC transporter permease
AAC74560	0	4	b1487	1560931	1562481	protein_coding	ddpA	D,D-dipeptide ABC transporter periplasmic binding protein
AAC74561	0	1	b1488	1562495	1563076	protein_coding	ddpX	D-ala-D-ala dipeptidase, Zn-dependent
AAC74563	0	2	b1490	1565758	1567140	protein_coding	dosC	diguanylate cyclase, cold-and stationary phase-induced oxygen-dependent biofilm regulator
AAC74565	0	8	b1492	1568954	1570489	protein_coding	gadC	glutamate
AAC74566	0	5	b1493	1570645	1572045	protein_coding	gadB	glutamate decarboxylase B, PLP-dependent
AAC74567	0	5	b1494	1572407	1575202	protein_coding	pqqL	putative periplasmic M16 family zinc metalloendopeptidase
AAC74568	0	5	b1495	1575247	1577619	protein_coding	yddB	putative TonB-dependent outer membrane receptor
AAC74569	0	1	b1496	1577657	1579342	protein_coding	yddA	putative multidrug ABC transporter permease/ATPase
AAC74571	0	4	b1498	1580842	1582524	protein_coding	ydeN	putative Ser-type periplasmic non-aryl sulfatase
AAC74574	0	1	b1501	1584207	1586486	protein_coding	ydeP	putative oxidoreductase
AAC74575	0	0	b1502	1586820	1587734	protein_coding	ydeQ	putative fimbrial-like adhesin protein
AAC74580	0	10	b1507	1590854	1592176	protein_coding	hipA	inactivating GltX kinase facilitating persister formation; toxin of HipAB TA pair; autokinase
AAC74581	0	6	b1508	1592176	1592442	protein_coding	hipB	antitoxin of HipAB toxin-antitoxin system
AAC74584	0	15	b1511	1598617	1600209	protein_coding	lsrK	autoinducer-2 (AI-2) kinase
AAC74585	0	15	b1512	1600288	1601241	protein_coding	lsrR	lsr operon transcriptional repressor
AAC74586	0	4	b1513	1601490	1603025	protein_coding	lsrA	autoinducer 2 import ATP-binding protein
AAC74587	0	5	b1514	1603019	1604047	protein_coding	lsrC	autoinducer 2 import system permease protein
AAC74588	0	6	b1515	1604047	1605039	protein_coding	lsrD	autoinducer 2 import system permease protein
AAC74589	0	4	b1516	1605051	1606073	protein_coding	lsrB	autoinducer 2-binding protein
AAC74590	0	5	b1517	1606100	1606975	protein_coding	lsrF	putative autoinducer-2 (AI-2) aldolase
AAC74591	0	5	b1518	1606999	1607289	protein_coding	lsrG	autoinducer-2 (AI-2) degrading protein LsrG
AAC74592	0	5	b1519	1607346	1608104	protein_coding	tam	trans-aconitate methyltransferase
AAC74593	0	1	b1520	1608108	1609022	protein_coding	yneE	bestrophin family putative inner membrane protein
AAC74595	0	11	b1522	1610907	1611854	protein_coding	yneF	putative membrane-bound diguanylate cyclase
AAC74596	0	2	b1523	1611966	1612325	protein_coding	yneG	DUF4186 family protein
AAC74597	0	3	b1524	1612325	1613251	protein_coding	glsB	glutaminase 2
AAC74598	0	2	b1525	1613315	1614703	protein_coding	sad	succinate semialdehyde dehydrogenase, NAD(P)+-dependent
AAC74599	0	1	b1526	1614804	1615685	protein_coding	yneJ	putative DNA-binding transcriptional regulator
AAC74601	0	5	b1528	1617028	1618218	protein_coding	ydeA	arabinose efflux transporter, arabinose-inducible
AAC74603	0	2	b1530	1619120	1619554	protein_coding	marR	transcriptional repressor of multiple antibiotic resistance
AAC74604	0	6	b1531	1619574	1619957	protein_coding	marA	multiple antibiotic resistance transcriptional regulator
AAC74605	0	3	b1532	1619989	1620207	protein_coding	marB	periplasmic mar operon regulator
AAC74606	0	3	b1533	1620238	1621137	protein_coding	eamA	cysteine and O-acetyl-L-serine efflux system
AAC74607	0	3	b1534	1621332	1622519	protein_coding	ydeE	putative transporter
AAC74608	0	13	b1535	1622960	1623850	protein_coding	dgcZ	diguanylate cyclase, zinc-sensing
AAC74610	0	1	b1537	1624773	1625291	protein_coding	ydeJ	inactive PncC family protein
AAC74611	0	16	b1538	1625335	1627380	protein_coding	dcp	dipeptidyl carboxypeptidase II
AAC74614	0	2	b1541	1629215	1629418	protein_coding	ydfZ	selenoprotein, function unknown
AAC74615	0	5	b1542	1629453	1630913	protein_coding	ydfI	putative NAD-dependent D-mannonate oxidoreductase
AAC74617	0	2	b1544	1633072	1633305	protein_coding	ydfK	cold shock protein, function unknown, Qin prophage
AAC74618	0	2	b1545	1633622	1634212	protein_coding	pinQ	Qin prophage; putative site-specific recombinase
AAC74619	0	1	b1546	1634310	1634885	protein_coding	tfaQ	Qin prophage; putative tail fibre assembly protein
AAC74620	0	1	b1547	1634885	1635847	protein_coding	stfQ	Qin prophage; putative side tail fibre assembly protein
AAC74623	0	8	b1550	1637609	1637782	protein_coding	gnsB	Qin prophage; multicopy suppressor of secG(Cs) and fabA6(Ts)
AAC74625	0	2	b1552	1638455	1638667	protein_coding	cspI	Qin prophage; cold shock protein
AAC74628	0	1	b1555	1640054	1640365	protein_coding	ydfR	Qin prophage; uncharacterized protein
AAC74629	0	1	b1556	1640370	1640585	protein_coding	essQ	Qin prophage; putative S lysis protein
AAC74630	0	12	b1557	1641339	1641554	protein_coding	cspB	Qin prophage; cold shock protein
AAC74631	0	0	b1558	1641855	1642067	protein_coding	cspF	Qin prophage; cold shock protein
AAC74633	0	0	b1560	1643255	1644304	protein_coding	ydfU	Qin prophage; uncharacterized protein
AAC74634	0	2	b1561	1644651	1644902	protein_coding	rem	Qin prophage; uncharacterized protein
AAC74635	0	28	b1562	1645119	1645274	protein_coding	hokD	Qin prophage; small toxic polypeptide
AAC74636	0	36	b1563	1645346	1645633	protein_coding	relE	Qin prophage; toxin of the RelE-RelB toxin-antitoxin system
AAC74637	0	32	b1564	1645633	1645872	protein_coding	relB	antitoxin of the RelE-RelB toxin-antitoxin syste; transcriptional repressor
AAC74638	0	0	b1565	1645897	1646202	protein_coding	ydfV	Qin prophage; uncharacterized protein
AAC74643	0	6	b1570	1647934	1648341	protein_coding	dicA	Qin prophage; putative regulator for DicB
AAC74646	0	0	b1573	1648823	1649041	protein_coding	ydfC	uncharacterized protein, Qin prophage
AAC74653	0	0	b1581	1653927	1655141	protein_coding	rspA	bifunctional D-altronate/D-mannonate dehydratase
AAC74654	0	2	b1582	1655347	1655673	protein_coding	ynfA	UPF0060 family inner membrane protein
AAC74655	0	9	b1583	1655808	1656149	protein_coding	ynfB	UPF0482 family putative periplasmic protein
AAC74656	0	10	b1584	1656184	1656744	protein_coding	speG	spermidine N(1)-acetyltransferase
AAC74657	0	3	b1585	1656747	1657457	protein_coding	ynfC	UPF0257 family lipoprotein
AAC74658	0	7	b1586	1657565	1657870	protein_coding	ynfD	DUF1161 family periplasmic protein
AAC74659	0	7	b1587	1658069	1660495	protein_coding	ynfE	putative selenate reductase, periplasmic
AAC74660	0	2	b1588	1660556	1662979	protein_coding	ynfF	S-and N-oxide reductase, A subunit, periplasmic
AAC74661	0	1	b1589	1662990	1663607	protein_coding	ynfG	oxidoreductase, Fe-S subunit
AAC74662	0	6	b1590	1663609	1664463	protein_coding	ynfH	oxidoreductase, membrane subunit
AAC74663	0	1	b1591	1664506	1665120	protein_coding	dmsD	twin-argninine leader-binding protein for DmsA and TorA
AAC74664	0	1	b1592	1665315	1666571	protein_coding	clcB	H(+)/Cl(-) exchange transporter
AAC74665	0	20	b1593	1666524	1667219	protein_coding	ynfK	putative dethiobiotin synthetase
AAC74666	0	14	b1594	1667344	1668564	protein_coding	mlc	glucosamine anaerobic growth regulon transcriptional repressor; autorepressor
AAC74668	0	2	b1596	1669699	1670952	protein_coding	ynfM	putative arabinose efflux transporter
AAC74669	0	2	b1597	1671376	1671684	protein_coding	asr	acid shock-inducible periplasmic protein
AAC74670	0	13	b1598	1671960	1672781	protein_coding	ydgD	putative peptidase
AAC74671	0	12	b1599	1672820	1673149	protein_coding	mdtI	multidrug efflux system transporter
AAC74672	0	7	b1600	1673136	1673501	protein_coding	mdtJ	multidrug efflux system transporter
AAC74673	0	5	b1601	1673913	1674947	protein_coding	tqsA	pheromone AI-2 transporter
AAC74674	0	58	b1602	1674972	1676360	protein_coding	pntB	pyridine nucleotide transhydrogenase, beta subunit
AAC74676	0	39	b1604	1678427	1679371	protein_coding	ydgH	DUF1471 family periplasmic protein
AAC74677	0	4	b1605	1679557	1680939	protein_coding	ydgI	putative arginine/ornithine antiporter transporter
AAC74678	0	1	b1606	1680976	1681698	protein_coding	folM	dihydromonapterin reductase, NADPH-dependent; dihydrofolate reductase isozyme
AAC74679	0	17	b1607	1681695	1682030	protein_coding	ydgC	GlpM family inner membrane protein
AAC74680	0	2	b1608	1682159	1682878	protein_coding	rstA	response regulator of RstAB two-component system
AAC74681	0	12	b1609	1682882	1684183	protein_coding	rstB	sensory histidine kinase of RstAB two-component system
AAC74682	0	1	b1610	1684259	1685188	protein_coding	tus	inhibitor of replication at Ter, DNA-binding protein
AAC74683	0	38	b1611	1685185	1686588	protein_coding	fumC	fumarate hydratase (fumarase C),aerobic Class II
AAC74685	0	25	b1613	1688576	1689751	protein_coding	manA	mannose-6-phosphate isomerase
AAC74686	0	22	b1614	1689852	1691360	protein_coding	ydgA	DUF945 family protein
AAC74688	0	1	b1616	1692890	1694263	protein_coding	uidB	glucuronide transporter
AAC74689	0	4	b1617	1694260	1696071	protein_coding	uidA	beta-D-glucuronidase
AAC74690	0	24	b1618	1696462	1697052	protein_coding	uidR	transcriptional repressor
AAC74691	0	38	b1619	1697273	1698040	protein_coding	hdhA	7-alpha-hydroxysteroid dehydrogenase, NAD-dependent
AAC74692	0	6	b1620	1698152	1699180	protein_coding	malI	transcriptional repressor of Mal regulon
AAC74693	0	2	b1621	1699355	1700947	protein_coding	malX	maltose and glucose-specific PTS enzyme IIB component and IIC component
AAC74694	0	11	b1622	1700957	1702129	protein_coding	malY	PLP-dependent beta-cystathionase and maltose regulon regulator
AAC74695	0	18	b1623	1702233	1703234	protein_coding	add	adenosine deaminase
AAC74696	0	27	b1624	1703268	1704308	protein_coding	ydgJ	putative oxidoreductase
AAC74698	0	4	b1626	1705250	1705690	protein_coding	ydgK	DUF2569 family inner membrane protein
AAC74699	0	1	b1627	1705767	1706348	protein_coding	rsxA	SoxR iron-sulfur cluster reduction factor component; inner membrane protein of electron transport complex
AAC74700	0	2	b1628	1706348	1706926	protein_coding	rsxB	SoxR iron-sulfur cluster reduction factor component; putative iron-sulfur protein
AAC74701	0	6	b1629	1706919	1709141	protein_coding	rsxC	SoxR iron-sulfur cluster reduction factor component; putative membrane-associated NADH oxidoreductase of electron transport complex
AAC74702	0	1	b1630	1709142	1710200	protein_coding	rsxD	SoxR iron-sulfur cluster reduction factor component; putative membrane protein of electron transport complex
AAC74703	0	1	b1631	1710204	1710824	protein_coding	rsxG	SoxR iron-sulfur cluster reduction factor component; putative membrane protein of electron transport complex
AAC74704	0	1	b1632	1710828	1711523	protein_coding	rsxE	SoxR iron-sulfur cluster reduction factor component; electron transport inner membrane NADH-quinone reductase
AAC74706	0	14	b1634	1712769	1714271	protein_coding	dtpA	dipeptide and tripeptide permease A
AAC74708	0	3	b1636	1715026	1715889	protein_coding	pdxY	pyridoxamine kinase
AAC74709	0	45	b1637	1715948	1717222	protein_coding	tyrS	tyrosyl-tRNA synthetase
AAC74710	0	9	b1638	1717351	1718007	protein_coding	pdxH	pyridoxine 5'-phosphate oxidase
AAC74711	0	8	b1639	1718066	1718395	protein_coding	mliC	inhibitor of c-type lysozyme, membrane-bound; putative lipoprotein
AAC74712	0	19	b1640	1718493	1719602	protein_coding	anmK	anhydro-N-acetylmuramic acid kinase
AAC74714	0	61	b1642	1720390	1720824	protein_coding	slyA	global transcriptional regulator
AAC74715	0	1	b1643	1721025	1721261	protein_coding	ydhI	DUF1656 family putative inner membrane efflux pump associated protein
AAC74716	0	3	b1644	1721264	1722121	protein_coding	ydhJ	putative membrane fusion protein (MFP) of YdhJK efflux pump
AAC74717	0	3	b1645	1722121	1724133	protein_coding	ydhK	putative efflux protein (PET) component of YdhJK efflux pump
AAC74718	0	9	b1646	1724134	1724655	protein_coding	sodC	superoxide dismutase, Cu, Zn, periplasmic
AAC74720	0	1	b1648	1725681	1725920	protein_coding	ydhL	DUF1289 family protein
AAC74721	0	2	b1649	1726023	1726622	protein_coding	nemR	transcriptional repressor for the nemRA-gloA operon, quinone-, glyoxal-, and HOCl-activated
AAC74722	0	8	b1650	1726659	1727756	protein_coding	nemA	chromate reductase, quinone reductase, FMN-linked; N-Ethylmaleimide reductase; old yellow enzyme
AAC74723	0	11	b1651	1727837	1728244	protein_coding	gloA	glyoxalase I, Ni-dependent
AAC74724	0	3	b1652	1728347	1728994	protein_coding	rnt	RNase T; exoribonuclease T; structured DNA 3' exonuclease; RNA processing; DNA repair
AAC74725	0	8	b1653	1729087	1733703	protein_coding	lhr	putative ATP-dependent helicase
AAC74726	0	45	b1654	1733754	1734101	protein_coding	grxD	glutaredoxin-4
AAC74727	0	3	b1655	1734435	1735250	protein_coding	mepH	murein DD-endopeptidase, space-maker hydrolase
AAC74729	0	8	b1657	1736121	1737290	protein_coding	ydhP	putative MFS transporter, inner membrane protein
AAC74730	0	13	b1658	1737844	1738869	protein_coding	purR	transcriptional repressor, hypoxanthine-binding
AAC74731	0	7	b1659	1738866	1739798	protein_coding	ydhB	LysR family putative transcriptional regulator
AAC74733	0	25	b1661	1741413	1742561	protein_coding	cfa	cyclopropane fatty acyl phospholipid synthase, SAM-dependent
AAC74734	0	13	b1662	1742601	1743242	protein_coding	ribC	riboflavin synthase, alpha subunit
AAC74736	0	26	b1664	1744871	1746127	protein_coding	ydhQ	autotransporter adhesin-related protein
AAC74737	0	93	b1667	1746700	1747005	protein_coding	ydhR	putative monooxygenase
AAC74738	0	2	b1668	1747131	1748735	protein_coding	ydhS	putative oxidoreductase
AAC74739	0	1	b1669	1748747	1749559	protein_coding	ydhT	FNR, Nar, NarP-regulated protein; putative subunit of YdhYVWXUT oxidoreductase complex
AAC74740	0	2	b1670	1749563	1750348	protein_coding	ydhU	putative cytochrome b subunit of YdhYVWXUT oxidoreductase complex
AAC74741	0	1	b1671	1750345	1751013	protein_coding	ydhX	putative 4Fe-4S ferridoxin-type protein; FNR, Nar, NarP-regulated protein; putative subunit of YdhYVWXUT oxidoreductase complex
AAC74745	0	6	b1675	1754932	1755141	protein_coding	ydhZ	uncharacterized protein
AAC74746	0	20	b1676	1755698	1757110	protein_coding	pykF	pyruvate kinase I
AAC74747	0	7995	b1677	1757421	1757657	protein_coding	lpp	murein lipoprotein
AAC74748	0	8	b1678	1757721	1758725	protein_coding	ldtE	murein L,D-transpeptidase
AAC74749	0	1	b1679	1758874	1759290	protein_coding	sufE	sulfur acceptor protein
AAC74750	0	11	b1680	1759303	1760523	protein_coding	sufS	cysteine desulfurase, stimulated by SufE; selenocysteine lyase, PLP-dependent
AAC74751	0	6	b1681	1760520	1761791	protein_coding	sufD	component of SufBCD Fe-S cluster assembly scaffold
AAC74752	0	5	b1682	1761766	1762512	protein_coding	sufC	SufBCD Fe-S cluster assembly scaffold protein, ATP-binding protein
AAC74753	0	7	b1683	1762522	1764009	protein_coding	sufB	component of SufBCD Fe-S cluster assembly scaffold
AAC74754	0	3	b1684	1764018	1764386	protein_coding	sufA	Fe-S cluster assembly protein
AAC74755	0	9	b1685	1764934	1765122	protein_coding	ydiH	uncharacterized protein
AAC74756	0	20	b1686	1765222	1765632	protein_coding	menI	1,4-dihydroxy-2-naphthoyl-CoA hydrolase
AAC74757	0	26	b1687	1765629	1768685	protein_coding	ydiJ	putative FAD-linked oxidoreductase
AAC74758	0	16	b1688	1769074	1770186	protein_coding	ydiK	UPF0118 family inner membrane protein
AAC74759	0	2	b1689	1770615	1770971	protein_coding	ydiL	putative HTH domain DNA-binding protein
AAC74762	0	0	b1692	1773789	1774655	protein_coding	ydiB	quinate/shikimate 5-dehydrogenase, NAD(P)-binding
AAC74763	0	4	b1693	1774686	1775444	protein_coding	aroD	3-dehydroquinate dehydratase
AAC74765	0	0	b1695	1777196	1778347	protein_coding	ydiO	putative acyl-CoA dehydrogenase
AAC74766	0	5	b1696	1778390	1779301	protein_coding	ydiP	putative DNA-binding transcriptional regulator
AAC74768	0	1	b1698	1780401	1781339	protein_coding	ydiR	putative electron transfer flavoprotein, FAD-binding subunit
AAC74769	0	1	b1699	1781395	1782684	protein_coding	ydiS	putative oxidoreductase
AAC74771	0	0	b1701	1783031	1784677	protein_coding	fadK	short chain acyl-CoA synthetase, anaerobic
AAC74773	0	12	b1703	1787445	1788278	protein_coding	ppsR	PEP synthase kinase and PEP synthase pyrophosphorylase
AAC74774	0	10	b1704	1788435	1789481	protein_coding	aroH	3-deoxy-D-arabino-heptulosonate-7-phosphate synthase, tryptophan repressible
AAC74775	0	10	b1705	1789613	1789804	protein_coding	ydiE	hemin uptake protein HemP homolog
AAC74776	0	3	b1706	1789808	1791244	protein_coding	ydiU	UPF0061 family protein
AAC74777	0	4	b1707	1791307	1792020	protein_coding	ydiV	anti-FlhD4C2 factor, inactive EAL family phosphodiesterase
AAC74778	0	22	b1708	1792267	1792731	protein_coding	nlpC	putative C40 clan peptidase lipoprotein
AAC74779	0	1	b1709	1792809	1793558	protein_coding	btuD	vitamin B12 ABC transporter ATPase
AAC74780	0	6	b1710	1793558	1794109	protein_coding	btuE	glutathione peroxidase
AAC74781	0	8	b1711	1794172	1795152	protein_coding	btuC	vitamin B12 ABC transporter permease
AAC74784	0	8	b1714	1797959	1798942	protein_coding	pheS	phenylalanine tRNA synthetase, alpha subunit
AAC74786	0	1014	b1716	1799393	1799749	protein_coding	rplT	50S ribosomal subunit protein L20
AAC74787	0	544	b1717	1799802	1799999	protein_coding	rpmI	50S ribosomal subunit protein L35
AAC74793	0	12	b1723	1806370	1807299	protein_coding	pfkB	6-phosphofructokinase II
AAC74794	0	4	b1724	1807400	1807690	protein_coding	ydiZ	uncharacterized protein
AAC74795	0	151	b1725	1807796	1808656	protein_coding	yniA	fructosamine kinase family protein
AAC74796	0	14	b1726	1808697	1809233	protein_coding	yniB	putative inner membrane protein
AAC74797	0	5	b1727	1809380	1810048	protein_coding	yniC	2-deoxyglucose-6-P phosphatase
AAC74798	0	0	b1728	1810211	1810801	protein_coding	ydjM	inner membrane protein regulated by LexA
AAC74801	0	2	b1731	1813421	1813663	protein_coding	cedA	cell division modulator
AAC74803	0	5	b1733	1816386	1817135	protein_coding	chbG	chito-oligosaccharide deacetylase
AAC74804	0	3	b1734	1817148	1818500	protein_coding	chbF	phospho-chitobiase; general 6-phospho-beta-glucosidase activity
AAC74805	0	9	b1735	1818605	1819447	protein_coding	chbR	repressor of chb operon for N,N'-diacetylchitobiose utilization
AAC74806	0	1	b1736	1819455	1819805	protein_coding	chbA	N,N'-diacetylchitobiose-specific enzyme IIA component of PTS
AAC74807	0	4	b1737	1819856	1821214	protein_coding	chbC	N,N'-diacetylchitobiose-specific enzyme IIC component of PTS
AAC74808	0	7	b1738	1821299	1821619	protein_coding	chbB	N,N'-diacetylchitobiose-specific enzyme IIB component of PTS
AAC74809	0	33	b1739	1821918	1822256	protein_coding	osmE	osmotically-inducible lipoprotein
AAC74810	0	11	b1740	1822458	1823285	protein_coding	nadE	NAD synthetase, NH3/glutamine-dependent
AAC74811	0	8	b1741	1823515	1824402	protein_coding	cho	endonuclease of nucleotide excision repair
AAC74814	0	2	b1744	1825955	1826923	protein_coding	astE	succinylglutamate desuccinylase
AAC74816	0	3	b1746	1828256	1829734	protein_coding	astD	succinylglutamic semialdehyde dehydrogenase
AAC74817	0	2	b1747	1829731	1830765	protein_coding	astA	arginine succinyltransferase
AAC74818	0	3	b1748	1830762	1831982	protein_coding	astC	succinylornithine transaminase, PLP-dependent
AAC74819	0	5	b1749	1832428	1833234	protein_coding	xthA	exonuclease III
AAC74821	0	1	b1751	1834116	1834793	protein_coding	ydjY	putative ferrodoxin-like lipoprotein
AAC74822	0	5	b1752	1834808	1835515	protein_coding	ydjZ	TVP38/TMEM64 family inner membrane protein
AAC74823	0	5	b1753	1835515	1836063	protein_coding	ynjA	carboxymuconolactone decarboxylase family protein
AAC74824	0	17	b1754	1836073	1837239	protein_coding	ynjB	putative ABC transporter periplasmic binding protein
AAC74825	0	10	b1755	1837212	1838747	protein_coding	ynjC	putative ABC transporter permease
AAC74826	0	1	b1756	1838747	1839400	protein_coding	ynjD	putative ABC transporter ATPase
AAC74827	0	12	b1757	1839467	1840774	protein_coding	ynjE	molybdopterin synthase sulfurtransferase
AAC74828	0	3	b1758	1840783	1841403	protein_coding	ynjF	CDP-alcohol phosphatidyltransferase family inner membrane protein
AAC74829	0	1	b1759	1841490	1841897	protein_coding	nudG	CTP pyrophosphohydrolase; also hydrolyzes 2-hydroxy-dATP, 8-hydroxy-dGTP, 5-hydroxy-CTP, dCTP and 5-methyl-dCTP
AAC74830	0	3	b1760	1841863	1842135	protein_coding	ynjH	DUF1496 family protein
AAC74831	0	28	b1761	1842371	1843714	protein_coding	gdhA	glutamate dehydrogenase, NADP-specific
AAC74832	0	2	b1762	1843831	1844871	protein_coding	ynjI	inner membrane protein
AAC74833	0	97	b1763	1844999	1846960	protein_coding	topB	DNA topoisomerase III
AAC74834	0	103	b1764	1846965	1848008	protein_coding	selD	selenophosphate synthase
AAC74835	0	47	b1765	1848125	1848676	protein_coding	ydjA	putative oxidoreductase
AAC74836	0	29	b1766	1848837	1850693	protein_coding	sppA	protease IV (signal peptide peptidase)
AAC74837	0	5	b1767	1850860	1851876	protein_coding	ansA	cytoplasmic L-asparaginase 1
AAC74838	0	15	b1768	1851887	1852528	protein_coding	pncA	nicotinamidase/pyrazinamidase
AAC74840	0	9	b1770	1854096	1854854	protein_coding	ydjF	putative DNA-binding transcriptional regulator
AAC74841	0	2	b1771	1854991	1855971	protein_coding	ydjG	methylglyoxal reductase, NADH-dependent
AAC74844	0	2	b1774	1857790	1858833	protein_coding	ydjJ	putative Zn-dependent NAD(P)-binding oxidoreductase
AAC74845	0	1	b1775	1858850	1860229	protein_coding	ydjK	putative MFS sugar transporter, membrane protein
AAC74847	0	51	b1777	1861702	1861974	protein_coding	yeaC	DUF1315 family protein
AAC74848	0	91	b1778	1862016	1862429	protein_coding	msrB	methionine sulfoxide reductase B
AAC74850	0	6	b1780	1863850	1864734	protein_coding	yeaD	D-hexose-6-phosphate epimerase-like protein
AAC74851	0	7	b1781	1864782	1865636	protein_coding	yeaE	aldo-keto reductase, methylglyoxal to acetol, NADPH-dependent
AAC74852	0	22	b1782	1865726	1866472	protein_coding	mipA	scaffolding protein for murein synthesizing machinery
AAC74853	0	19	b1783	1866908	1868842	protein_coding	yeaG	protein kinase, endogenous substrate unidentified; autokinase
AAC74854	0	3	b1784	1868955	1870238	protein_coding	yeaH	UPF0229 family protein
AAC74856	0	6	b1786	1872041	1873531	protein_coding	yeaJ	putative diguanylate cyclase
AAC74857	0	6	b1787	1873574	1874077	protein_coding	yeaK	aminoacyl-tRNA editing domain protein
AAC74859	0	4	b1789	1874352	1874798	protein_coding	yeaL	UPF0756 family putative inner membrane protein
AAC74860	0	1	b1790	1874755	1875576	protein_coding	yeaM	putative DNA-binding transcriptional regulator
AAC74861	0	1	b1791	1875673	1876854	protein_coding	yeaN	putative MFS transporter, inner membrane protein
AAC74862	0	9	b1792	1876909	1877256	protein_coding	yeaO	DUF488 family protein
AAC74863	0	12	b1793	1877278	1877532	protein_coding	yoaF	DUF333 family outer membrane lipoprotein
AAC74864	0	10	b1794	1877715	1878740	protein_coding	yeaP	diguanylate cyclase
AAC74865	0	3	b1795	1879007	1879255	protein_coding	yeaQ	UPF0410 family protein
AAC74866	0	1	b1796	1879403	1879585	protein_coding	yoaG	uncharacterized protein
AAC74868	0	8	b1798	1880121	1880759	protein_coding	leuE	leucine efflux protein
AAC74869	0	16	b1799	1880886	1881809	protein_coding	dmlR	transcriptional activator of dmlA
AAC74870	0	5	b1800	1881912	1882997	protein_coding	dmlA	D-malate oxidase, NAD-dependent; putative tartrate dehydrogenase
AAC74871	0	0	b1801	1883188	1884633	protein_coding	yeaV	putative transporter
AAC74872	0	1	b1802	1884665	1885789	protein_coding	yeaW	putative YeaWX dioxygenase alpha subunit; 2Fe-2S cluster
AAC74873	0	4	b1803	1885845	1886810	protein_coding	yeaX	putative YeaWX dioxygenase beta subunit, reductase component
AAC74874	0	10	b1804	1886864	1887991	protein_coding	rnd	ribonuclease D
AAC74876	0	27	b1806	1889951	1890532	protein_coding	yeaY	Slp family lipoprotein, RpoE-regulated
AAC74877	0	5	b1807	1890572	1891267	protein_coding	tsaB	tRNA(ANN) t(6)A37 threonylcarbamoyladenosine modification protein; binding partner and protease for TsaD
AAC74878	0	12	b1808	1891325	1893235	protein_coding	yoaA	putative ATP-dependent helicase, DinG family
AAC74879	0	21	b1809	1893367	1893711	protein_coding	yoaB	putative reactive intermediate deaminase
AAC74880	0	19	b1810	1894133	1894432	protein_coding	yoaC	DUF1889 family protein
AAC74881	0	4	b1811	1894552	1894731	protein_coding	yoaH	UPF0181 family protein
AAC74882	0	3	b1812	1894805	1896166	protein_coding	pabB	aminodeoxychorismate synthase, subunit I
AAC74883	0	2	b1813	1896170	1896748	protein_coding	nudL	putative CoA pyrophosphohydrolase, weak 3-phosphohydroxypyruvate phosphatase
AAC74884	0	36	b1814	1896932	1898296	protein_coding	sdaA	L-serine dehydratase 1
AAC74885	0	0	b1815	1898427	1900025	protein_coding	yoaD	putative membrane-anchored cyclic-di-GMP phosphodiesterase, regulator of cellulose production
AAC74886	0	47	b1816	1900029	1901585	protein_coding	yoaE	putative membrane protein/conserved protein
AAC74887	0	41	b1817	1902048	1903019	protein_coding	manX	fused mannose-specific PTS enzymes
AAC74888	0	35	b1818	1903082	1903882	protein_coding	manY	mannose-specific enzyme IIC component of PTS
AAC74889	0	97	b1819	1903895	1904746	protein_coding	manZ	mannose-specific enzyme IID component of PTS
AAC74890	0	1	b1820	1904801	1905259	protein_coding	yobD	UPF0266 family inner membrane protein
AAC74893	0	493	b1823	1907226	1907435	protein_coding	cspC	stress protein, member of the CspA-family
AAC74894	0	289	b1824	1907448	1907591	protein_coding	yobF	DUF2527 family heat-induced protein
AAC74895	0	4	b1825	1908261	1908548	protein_coding	yebO	putative inner membrane protein
AAC74896	0	23	b1826	1908623	1908766	protein_coding	mgrB	regulatory peptide for PhoPQ, feedback inhibition
AAC74897	0	33	b1827	1909308	1910099	protein_coding	kdgR	KDG regulon transcriptional repressor
AAC74898	0	3	b1828	1910276	1911649	protein_coding	yebQ	putative transporter
AAC74899	0	150	b1829	1911695	1912576	protein_coding	htpX	putative endopeptidase
AAC74900	0	81	b1830	1912768	1914816	protein_coding	prc	carboxy-terminal protease for penicillin-binding protein 3
AAC74901	0	33	b1831	1914836	1915534	protein_coding	proQ	RNA chaperone, putative ProP translation regulator
AAC74902	0	12	b1832	1915631	1916128	protein_coding	msrC	free methionine-(R)-sulfoxide reductase
AAC74903	0	15	b1833	1916258	1917541	protein_coding	yebS	inner membrane PqiA domain protein
AAC74904	0	12	b1834	1917510	1920143	protein_coding	yebT	MCE domain protein
AAC74905	0	6	b1835	1920223	1921662	protein_coding	rsmF	16S rRNA m(5)C1407 methyltransferase, SAM-dependent
AAC74906	0	10	b1836	1921780	1922016	protein_coding	yebV	uncharacterized protein
AAC74908	0	1	b1838	1922313	1922969	protein_coding	pphA	serine/threonine-specific protein phosphatase 1
AAC74909	0	16	b1839	1923365	1923706	protein_coding	yebY	DUF2511 family protein
AAC74910	0	17	b1840	1923719	1924591	protein_coding	yebZ	inner membrane protein
AAC74911	0	9	b1841	1924595	1924969	protein_coding	yobA	CopC family protein
AAC74912	0	2	b1842	1925108	1925338	protein_coding	holE	DNA polymerase III, theta subunit
AAC74913	0	20	b1843	1925440	1926096	protein_coding	yobB	C-N hydrolase family protein
AAC74914	0	9	b1844	1926120	1926782	protein_coding	exoX	exodeoxyribonuclease 10; DNA exonuclease X
AAC74915	0	5	b1845	1926779	1928839	protein_coding	ptrB	protease II
AAC74916	0	23	b1846	1929048	1929707	protein_coding	yebE	DUF533 family inner membrane protein
AAC74919	0	1	b1849	1930881	1932059	protein_coding	purT	phosphoribosylglycinamide formyltransferase 2
AAC74920	0	47	b1850	1932115	1932756	protein_coding	eda	KHG/KDPG aldolase; 2-dehydro-3-deoxy-phosphogluconate/4-hydroxy-2-oxoglutarate aldolase
AAC74921	0	17	b1851	1932793	1934604	protein_coding	edd	6-phosphogluconate dehydratase
AAC74922	0	28	b1852	1934839	1936314	protein_coding	zwf	glucose-6-phosphate 1-dehydrogenase
AAC74923	0	20	b1853	1936652	1937521	protein_coding	yebK	putative DNA-binding transcriptional regulator
AAC74924	0	100	b1854	1937649	1939091	protein_coding	pykA	pyruvate kinase II
AAC74925	0	10	b1855	1939222	1940193	protein_coding	lpxM	myristoyl-acyl carrier protein (ACP)-dependent acyltransferase
AAC74926	0	40	b1856	1940313	1941635	protein_coding	mepM	murein DD-endopeptidase, space-maker hydrolase, septation protein
AAC74927	0	15	b1857	1941651	1942583	protein_coding	znuA	zinc ABC transporter periplasmic binding protein
AAC74928	0	8	b1858	1942662	1943417	protein_coding	znuC	zinc ABC transporter ATPase
AAC74929	0	5	b1859	1943414	1944199	protein_coding	znuB	zinc ABC transporter permease
AAC74930	0	13	b1860	1944346	1945356	protein_coding	ruvB	ATP-dependent DNA helicase, component of RuvABC resolvasome
AAC74931	0	7	b1861	1945365	1945976	protein_coding	ruvA	component of RuvABC resolvasome, regulatory subunit
AAC74932	0	0	b1862	1946251	1946853	protein_coding	yebB	DUF830 family protein
AAC74933	0	45	b1863	1946855	1947376	protein_coding	ruvC	component of RuvABC resolvasome, endonuclease
AAC74934	0	71	b1864	1947411	1948151	protein_coding	yebC	UPF0082 family protein
AAC74935	0	40	b1865	1948180	1948632	protein_coding	nudB	dihydroneopterin triphosphate pyrophosphatase
AAC74936	0	68	b1866	1948750	1950522	protein_coding	aspS	aspartyl-tRNA synthetase
AAC74937	0	7	b1867	1950832	1951398	protein_coding	yecD	isochorismatase family protein
AAC74938	0	3	b1868	1951395	1952213	protein_coding	yecE	UPF0759 family protein
AAC74939	0	18	b1869	1952266	1952661	protein_coding	yecN	MAPEG family inner membrane protein
AAC74940	0	3	b1870	1952702	1953445	protein_coding	cmoA	carboxy-SAM synthase
AAC74941	0	7	b1871	1953442	1954413	protein_coding	cmoB	tRNA (cmo5U34)-carboxymethyltransferase, carboxy-SAM-dependent
AAC74942	0	13	b1872	1954578	1957007	protein_coding	torZ	trimethylamine N-oxide reductase system III, catalytic subunit
AAC74944	0	123	b1874	1958520	1959266	protein_coding	cutC	copper homeostasis protein
AAC74945	0	1	b1875	1959280	1959846	protein_coding	yecM	putative metal-binding enzyme
AAC74946	0	27	b1876	1960062	1961795	protein_coding	argS	arginyl-tRNA synthetase
AAC74949	0	7	b1879	1962972	1965050	protein_coding	flhA	putative flagellar export pore protein
AAC74953	0	1	b1883	1967452	1968501	protein_coding	cheB	fused chemotaxis regulator
AAC74954	0	1	b1884	1968504	1969364	protein_coding	cheR	chemotaxis regulator, protein-glutamate methyltransferase
AAC74956	0	1	b1886	1971030	1972691	protein_coding	tar	methyl-accepting chemotaxis protein II
AAC74957	0	1	b1887	1972836	1973339	protein_coding	cheW	purine-binding chemotaxis protein
AAC74961	0	6	b1891	1977266	1977844	protein_coding	flhC	flagellar class II regulon transcriptional activator, with FlhD
AAC74962	0	3	b1892	1977847	1978197	protein_coding	flhD	flagellar class II regulon transcriptional activator, with FlhC
AAC74963	0	7	b1893	1978518	1979021	protein_coding	insB1	IS1 transposase B
AAC74964	0	5	b1894	1978940	1979215	protein_coding	insA	IS1 repressor TnpA
AAC74965	0	15	b1895	1979753	1980181	protein_coding	uspC	universal stress protein
AAC74966	0	4	b1896	1980188	1981612	protein_coding	otsA	trehalose-6-phosphate synthase
AAC74967	0	1	b1897	1981587	1982387	protein_coding	otsB	trehalose-6-phosphate phosphatase, biosynthetic
AAC74970	0	7	b1900	1983555	1985069	protein_coding	araG	L-arabinose ABC transporter ATPase
AAC74971	0	10	b1901	1985139	1986128	protein_coding	araF	L-arabinose ABC transporter periplasmic binding protein
AAC74972	0	59	b1902	1986925	1987428	protein_coding	ftnB	ferritin B, putative ferrous iron reservoir
AAC74975	0	2	b1905	1988716	1989213	protein_coding	ftnA	ferritin iron storage protein (cytoplasmic)
AAC74976	0	10	b1906	1989251	1989490	protein_coding	yecH	DUF2492 family protein
AAC74977	0	3	b1907	1989681	1990892	protein_coding	tyrP	tyrosine transporter
AAC74978	0	72	b1908	1990954	1991619	protein_coding	yecA	UPF0149 family protein
AAC74979	0	49	b1912	1992269	1992817	protein_coding	pgsA	phosphatidylglycerophosphate synthetase
AAC74980	0	25	b1913	1992874	1994706	protein_coding	uvrC	excinuclease UvrABC, endonuclease subunit
AAC74981	0	19	b1914	1994703	1995359	protein_coding	uvrY	response regulator in two-component regulatory system with BarA
AAC74982	0	5	b1915	1995818	1996042	protein_coding	yecF	DUF2594 family protein
AAC74983	0	6	b1916	1996110	1996832	protein_coding	sdiA	quorum-sensing transcriptional activator
AAC74984	0	9	b1917	1997062	1997814	protein_coding	yecC	putative ABC transporter ATPase
AAC74985	0	6	b1918	1997811	1998479	protein_coding	yecS	ABC family putative inner membrane permease
AAC74986	0	8	b1919	1998494	1999480	protein_coding	dcyD	D-cysteine desulfhydrase, PLP-dependent
AAC74987	0	34	b1920	1999585	2000385	protein_coding	fliY	cystine transporter subunit
AAC74988	0	0	b1921	2000473	2001024	protein_coding	fliZ	RpoS antagonist; putative regulator of FliA activity
AAC74990	0	21	b1923	2002110	2003606	protein_coding	fliC	flagellar filament structural protein (flagellin)
AAC74995	0	21	b1928	2007677	2008090	protein_coding	yedD	lipoprotein
AAC74996	0	32	b1929	2008277	2009482	protein_coding	yedE	UPF0394 family sulphur transport domain-containing inner membrane protein
AAC74997	0	26	b1930	2009479	2009712	protein_coding	yedF	putative TusA family sulfurtransferase
AAC74999	0	1	b1932	2010600	2011079	protein_coding	yedL	GNAT family putative N-acetyltransferase
AAC75006	0	1	b1939	2014880	2015875	protein_coding	fliG	flagellar motor switching and energizing component
AAC75010	0	1	b1943	2018386	2019513	protein_coding	fliK	flagellar hook-length control protein
AAC75012	0	0	b1945	2020087	2021091	protein_coding	fliM	flagellar motor switching and energizing component
AAC75016	0	1	b1949	2022616	2022885	protein_coding	fliQ	flagellar biosynthesis protein
AAC75017	0	1	b1950	2022893	2023678	protein_coding	fliR	flagellar export pore protein
AAC75019	0	6	b1952	2024635	2024823	protein_coding	dsrB	uncharacterized protein
AAC75020	0	10	b1953	2024986	2025213	protein_coding	yodD	uncharacterized protein
AAC75021	0	6	b1955	2025511	2026326	protein_coding	yedP	putative mannosyl-3-phosphoglycerate phosphatase
AAC75022	0	8	b1956	2026323	2028017	protein_coding	yedQ	putative membrane-anchored diguanylate cyclase
AAC75023	0	13	b1957	2028188	2028370	protein_coding	yodC	uncharacterized protein
AAC75024	0	7	b1958	2028449	2029366	protein_coding	yedI	DUF808 family inner membrane protein
AAC75025	0	2	b1959	2029539	2030459	protein_coding	yedA	amino acid exporter for phenylalanine, threonine
AAC75026	0	5	b1960	2030448	2030918	protein_coding	vsr	DNA mismatch endonuclease of very short patch repair
AAC75027	0	10	b1961	2030899	2032317	protein_coding	dcm	DNA cytosine methyltransferase
AAC75033	0	36	b1967	2035835	2036686	protein_coding	hchA	glyoxalase III and Hsp31 molecular chaperone
AAC75034	0	3	b1968	2036794	2038152	protein_coding	yedV	putative sensory kinase in two-component regulatory system with YedW
AAC75035	0	5	b1969	2038152	2038823	protein_coding	yedW	response regulator family protein
AAC75036	0	0	b1970	2038956	2039369	protein_coding	hiuH	hydroxyisourate hydrolase
AAC75037	0	10	b1971	2039478	2040482	protein_coding	yedY	membrane-anchored, periplasmic TMAO, DMSO reductase
AAC75038	0	1	b1972	2040483	2041118	protein_coding	yedZ	inner membrane heme subunit for periplasmic YedYZ reductase
AAC75041	0	53	b1976	2043651	2044448	protein_coding	mtfA	anti-repressor for DgsA(Mlc)
AAC75042	0	5	b1978	2044938	2052014	protein_coding	yeeJ	putative adhesin
AAC75045	0	29	b1981	2053643	2054959	protein_coding	shiA	shikimate transporter
AAC75046	0	14	b1982	2055061	2056515	protein_coding	amn	AMP nucleosidase
AAC75047	0	5	b1983	2056858	2057574	protein_coding	yeeN	UPF0082 family protein
AAC75048	0	4	b1985	2058203	2059690	protein_coding	yeeO	putative multdrug exporter, MATE family
AAC75050	0	1	b1988	2061016	2061933	protein_coding	nac	nitrogen assimilation regulon transcriptional regulator; autorepressor
AAC75051	0	18	b1990	2062391	2063323	protein_coding	ldtA	L,D-transpeptidase linking Lpp to murein
AAC75052	0	11	b1991	2063388	2064467	protein_coding	cobT	nicotinate-nucleotide--dimethylbenzimidazole phosphoribosyltransferase
AAC75053	0	8	b1992	2064479	2065222	protein_coding	cobS	cobalamin synthase
AAC75054	0	8	b1993	2065219	2065764	protein_coding	cobU	cobinamide kinase and cobinamide phosphate guanylyltransferase
AAC75055	0	85	b1994	2066305	2067321	protein_coding	insH1	IS5 transposase and trans-activator
AAC75057	0	39	b1996	2068952	2069857	protein_coding	insD1	IS2 transposase TnpB
AAC75062	0	16	b2001	2074779	2076311	protein_coding	yeeR	CP4-44 prophage; putative membrane protein
AAC75063	0	6	b2002	2076308	2076754	protein_coding	yeeS	CP4-44 prophage; putative DNA repair protein
AAC75065	0	0	b2004	2077112	2077480	protein_coding	cbeA	CP4-44 prophage; cytoskeleton bundling-enhancing factor A; CbtA antitoxin
AAC75066	0	0	b2005	2077569	2077943	protein_coding	cbtA	CP4-44 prophage; toxin of the YeeV-YeeU toxin-antitoxin system
AAC75068	0	41	b2007	2079032	2079361	protein_coding	yeeX	UPF0265 family protein
AAC75069	0	11	b2008	2079533	2080591	protein_coding	yeeA	putative transporter, FUSC family inner membrane protein
AAC75071	0	3	b2010	2081381	2082547	protein_coding	dacD	D-alanyl-D-alanine carboxypeptidase; penicillin-binding protein 6b
AAC75072	0	14	b2011	2082756	2084183	protein_coding	sbcB	exodeoxyribonuclease I; exonuclease I
AAC75073	0	16	b2012	2084226	2084453	protein_coding	yeeD	putative TusA family sulfurtransferase
AAC75074	0	25	b2013	2084467	2085525	protein_coding	yeeE	UPF0394 family inner membrane protein
AAC75075	0	6	b2014	2085704	2087062	protein_coding	plaP	putrescine importer, low affinity
AAC75076	0	14	b2015	2087329	2088258	protein_coding	yeeY	LysR family putative transcriptional regulator
AAC75077	0	42	b2016	2088304	2089128	protein_coding	yeeZ	putative epimerase
AAC75080	0	5	b2019	2090192	2091091	protein_coding	hisG	ATP phosphoribosyltransferase
AAC75081	0	6	b2020	2091097	2092401	protein_coding	hisD	bifunctional histidinal dehydrogenase/ histidinol dehydrogenase
AAC75082	0	4	b2021	2092398	2093468	protein_coding	hisC	histidinol-phosphate aminotransferase
AAC75083	0	6	b2022	2093468	2094535	protein_coding	hisB	histidinol-phosphatase and imidazoleglycerol-phosphate dehydratase
AAC75084	0	5	b2023	2094535	2095125	protein_coding	hisH	imidazole glycerol phosphate synthase, glutamine amidotransferase subunit
AAC75085	0	3	b2024	2095125	2095862	protein_coding	hisA	N-(5'-phospho-L-ribosyl-formimino)-5-amino-1-(5'-phosphoribosyl)-4-imidazolecarboxamide isomerase
AAC75086	0	5	b2025	2095844	2096620	protein_coding	hisF	imidazole glycerol phosphate synthase, catalytic subunit with HisH
AAC75087	0	13	b2026	2096614	2097225	protein_coding	hisI	phosphoribosyl-AMP cyclohydrolase and phosphoribosyl-ATP pyrophosphatase
AAC75089	0	1	b2028	2098447	2099613	protein_coding	ugd	UDP-glucose 6-dehydrogenase
AAC75090	0	61	b2029	2099862	2101268	protein_coding	gnd	6-phosphogluconate dehydrogenase, decarboxylating
AAC75091	0	258	b2030	2101895	2102911	protein_coding	insH1	IS5 transposase and trans-activator
AAC75093	0	21	b2032	2103391	2104509	protein_coding	wbbK	lipopolysaccharide biosynthesis protein
AAC75094	0	12	b2033	2104494	2105084	protein_coding	wbbJ	putative lipopolysaccharide biosynthesis O-acetyl transferase
AAC75095	0	16	b2034	2105065	2106057	protein_coding	wbbI	d-Galf
AAC75096	0	26	b2035	2106060	2107226	protein_coding	wbbH	O-antigen polymerase
AAC75097	0	28	b2036	2107226	2108329	protein_coding	glf	UDP-galactopyranose mutase, FAD/NAD(P)-binding
AAC75098	0	15	b2037	2108337	2109584	protein_coding	wzxB	putative polisoprenol-linked O-antigen transporter
AAC75099	0	14	b2038	2109581	2110138	protein_coding	rfbC	dTDP-4-deoxyrhamnose-3,5-epimerase
AAC75100	0	17	b2039	2110138	2111019	protein_coding	rfbA	glucose-1-phosphate thymidylyltransferase
AAC75101	0	7	b2040	2111077	2111976	protein_coding	rfbD	dTDP-L-rhamnose synthase, NAD(P)-dependent dTDP-4-dehydrorhamnose reductase subunit
AAC75102	0	16	b2041	2111976	2113061	protein_coding	rfbB	dTDP-glucose 4,6 dehydratase, NAD(P)-binding
AAC75103	0	15	b2042	2113434	2114327	protein_coding	wcaN	putative regulatory subunit for GalU
AAC75109	0	0	b2048	2121609	2122979	protein_coding	cpsG	phosphomannomutase
AAC75111	0	1	b2050	2124523	2125746	protein_coding	wcaI	putative glycosyl transferase
AAC75117	0	1	b2056	2129661	2130878	protein_coding	wcaD	putative colanic acid polymerase
AAC75124	0	8	b2063	2137902	2139485	protein_coding	yegH	inner membrane protein
AAC75125	0	43	b2064	2139759	2141612	protein_coding	asmA	suppressor of OmpF assembly mutants; putative outer membrane protein assembly factor; inner membrane-anchored periplasmic protein
AAC75126	0	33	b2065	2141634	2142215	protein_coding	dcd	deoxycytidine triphosphate deaminase; dCTP deaminase
AAC75127	0	3	b2066	2142307	2142948	protein_coding	udk	uridine/cytidine kinase
AAC75128	0	14	b2067	2143266	2146583	protein_coding	yegE	putative diguanylate cyclase
AAC75129	0	5	b2068	2146692	2147540	protein_coding	alkA	3-methyl-adenine DNA glycosylase II
AAC75130	0	1	b2069	2147674	2149026	protein_coding	yegD	Hsp70 chaperone family protein
AAC75131	0	2	b2070	2149039	2150985	protein_coding	yegI	protein kinase-related putative non-specific DNA-binding protein
AAC75132	0	1	b2071	2151185	2151646	protein_coding	yegJ	uncharacterized protein
AAC75133	0	1	b2072	2151711	2152472	protein_coding	yegK	ser/thr phosphatase-related protein
AAC75134	0	1	b2073	2152469	2153128	protein_coding	yegL	VMA domain protein
AAC75135	0	2	b2074	2154016	2155263	protein_coding	mdtA	multidrug efflux system, subunit A
AAC75136	0	1	b2075	2155263	2158385	protein_coding	mdtB	multidrug efflux system, subunit B
AAC75137	0	7	b2076	2158386	2161463	protein_coding	mdtC	multidrug efflux system, subunit C
AAC75138	0	1	b2077	2161464	2162879	protein_coding	iceT	putative citrate/iron-citrate/zinc-citrate efflux transporter
AAC75139	0	1	b2078	2162876	2164279	protein_coding	baeS	sensory histidine kinase in two-component regulatory system with BaeR
AAC75140	0	5	b2079	2164276	2164998	protein_coding	baeR	response regulator in two-component regulatory system with BaeS
AAC75141	0	14	b2080	2165189	2165521	protein_coding	yegP	UPF0339 family protein
AAC75142	0	7	b2081	2165668	2167029	protein_coding	yegQ	putative peptidase
AAC75143	0	3	b2082	2167302	2167520	protein_coding	ogrK	orphan Ogr protein, positive regulator of P2 growth
AAC75146	0	6	b2085	2167989	2168306	protein_coding	yegR	uncharacterized protein
AAC75147	0	1	b2086	2168712	2169611	protein_coding	yegS	phosphatidylglycerol kinase, metal-dependent
AAC75149	0	10	b2088	2170236	2170535	protein_coding	insE1	IS3 transposase A
AAC75150	0	19	b2089	2170532	2171398	protein_coding	insF1	IS3 transposase B
AAC75158	0	1	b2097	2177512	2178564	protein_coding	fbaB	fructose-bisphosphate aldolase class I
AAC75159	0	1	b2098	2178821	2180098	protein_coding	yegT	nucleoside transporter, low affinity
AAC75160	0	5	b2099	2180095	2181099	protein_coding	yegU	ADP-ribosylglycohydrolase family protein
AAC75161	0	1	b2100	2181096	2182061	protein_coding	yegV	putative kinase
AAC75163	0	1	b2102	2182833	2183651	protein_coding	yegX	putative family 25 glycosyl hydrolase
AAC75164	0	1	b2103	2183716	2184516	protein_coding	thiD	hydroxy-methylpyrimidine kinase and hydroxy-phosphomethylpyrimidine kinase
AAC75165	0	2	b2104	2184513	2185301	protein_coding	thiM	hydoxyethylthiazole kinase
AAC75166	0	1	b2105	2185524	2185796	protein_coding	rcnR	transcriptional repressor of rcnA
AAC75167	0	2	b2106	2185917	2186741	protein_coding	rcnA	membrane protein conferring nickel and cobalt resistance
AAC75168	0	7	b2107	2186960	2187298	protein_coding	rcnB	periplasmic modulator of Ni and Co efflux
AAC75172	0	5	b2111	2191680	2192222	protein_coding	yehD	putative fimbrial-like adhesin protein
AAC75173	0	2	b2112	2192515	2192796	protein_coding	yehE	DUF2574 family protein
AAC75174	0	36	b2113	2193059	2194168	protein_coding	mrp	antiporter inner membrane protein
AAC75175	0	40	b2114	2194300	2196333	protein_coding	metG	methionyl-tRNA synthetase
AAC75179	0	3	b2118	2200279	2203911	protein_coding	yehI	DUF4132 domain-containing protein
AAC75181	0	0	b2120	2205695	2207974	protein_coding	yehM	uncharacterized protein
AAC75185	0	11	b2124	2211726	2212196	protein_coding	yehS	DUF1456 family protein
AAC75186	0	12	b2125	2212243	2212962	protein_coding	yehT	putative response regulator in two-component system withYehU
AAC75187	0	23	b2126	2212959	2214644	protein_coding	yehU	inner membrane putative sensory kinase in two-component system with YehT
AAC75188	0	5	b2127	2214866	2215597	protein_coding	mlrA	transcriptional activator of csgD and csgBA
AAC75189	0	1	b2128	2215745	2216476	protein_coding	yehW	putative ABC transporter permease
AAC75190	0	2	b2129	2216481	2217407	protein_coding	yehX	putative ABC transporter ATPase
AAC75191	0	1	b2130	2217400	2218557	protein_coding	yehY	putative ABC transporter permease
AAC75192	0	2	b2131	2218564	2219481	protein_coding	osmF	putative ABC transporter periplasmic binding protein
AAC75193	0	18	b2132	2219692	2221989	protein_coding	bglX	beta-D-glucoside glucohydrolase, periplasmic
AAC75194	0	82	b2133	2222185	2223900	protein_coding	dld	D-lactate dehydrogenase, FAD-binding, NADH independent
AAC75195	0	8	b2134	2223938	2224870	protein_coding	pbpG	D-alanyl-D-alanine endopeptidase
AAC75196	0	3	b2135	2225044	2225631	protein_coding	yohC	Yip1 family inner membrane protein
AAC75197	0	5	b2136	2225801	2226379	protein_coding	yohD	DedA family inner membrane protein
AAC75198	0	1	b2137	2226509	2227270	protein_coding	yohF	putative oxidoreductase
AAC75202	0	1	b2141	2230624	2231022	protein_coding	yohJ	UPF0299 family inner membrane protein
AAC75203	0	3	b2142	2231019	2231714	protein_coding	yohK	LrgB family inner membrane protein
AAC75204	0	61	b2143	2231844	2232728	protein_coding	cdd	cytidine/deoxycytidine deaminase
AAC75205	0	4	b2144	2232878	2233597	protein_coding	sanA	DUF218 superfamily vancomycin high temperature exclusion protein
AAC75207	0	1	b2146	2234033	2235271	protein_coding	preT	dihydropyrimidine dehydrogenase, NADH-dependent, subunit N
AAC75208	0	3	b2147	2235265	2236500	protein_coding	preA	dihydropyrimidine dehydrogenase, NADH-dependent, subunit C
AAC75209	0	21	b2148	2236743	2237753	protein_coding	mglC	methyl-galactoside transporter subunit
AAC75210	0	16	b2149	2237769	2239289	protein_coding	mglA	methyl-galactoside ABC transporter ATPase
AAC75211	0	151	b2150	2239350	2240348	protein_coding	mglB	methyl-galactoside transporter subunit
AAC75212	0	9	b2151	2240628	2241668	protein_coding	galS	galactose-and fucose-inducible galactose regulon transcriptional isorepressor; mgl operon transcriptional repressor; autorepressor
AAC75213	0	8	b2152	2241810	2242967	protein_coding	yeiB	DUF418 family putative inner membrane protein
AAC75214	0	17	b2153	2242984	2243652	protein_coding	folE	GTP cyclohydrolase I
AAC75215	0	14	b2154	2243910	2244746	protein_coding	yeiG	S-formylglutathione hydrolase
AAC75216	0	42	b2155	2244778	2246769	protein_coding	cirA	colicin IA outer membrane receptor and translocator; ferric iron-catecholate transporter
AAC75217	0	9	b2156	2247063	2248532	protein_coding	lysP	lysine transporter
AAC75218	0	17	b2157	2248737	2249618	protein_coding	yeiE	putative DNA-binding transcriptional regulator
AAC75219	0	3	b2158	2249717	2250766	protein_coding	yeiH	UPF0324 family inner membrane protein
AAC75220	0	7	b2159	2250840	2251697	protein_coding	nfo	endonuclease IV with intrinsic 3'-5' exonuclease activity
AAC75221	0	6	b2160	2251700	2252788	protein_coding	yeiI	putative kinase
AAC75225	0	6	b2164	2256085	2257335	protein_coding	psuT	putative nucleoside transporter
AAC75226	0	4	b2165	2257429	2258367	protein_coding	psuG	pseudouridine 5'-phosphate glycosidase
AAC75228	0	4	b2167	2259719	2261410	protein_coding	fruA	fused fructose-specific PTS enzymes
AAC75229	0	4	b2168	2261427	2262365	protein_coding	fruK	fructose-1-phosphate kinase
AAC75230	0	1	b2169	2262365	2263495	protein_coding	fruB	fused fructose-specific PTS enzymes
AAC75231	0	1	b2170	2263863	2265044	protein_coding	setB	lactose/glucose efflux system
AAC75232	0	3	b2171	2265450	2266022	protein_coding	yeiP	elongation factor P-like protein
AAC75233	0	10	b2172	2266245	2267711	protein_coding	yeiQ	putative NAD-dependent D-mannonate oxidoreductase
AAC75234	0	1	b2173	2267829	2268815	protein_coding	yeiR	Zn-stimulated GTPase involved in zinc homeostasis; mutants are cadmium and EDTA sensitive; Zn(2+) binding protein
AAC75236	0	64	b2175	2269979	2270545	protein_coding	mepS	murein DD-endopeptidase, space-maker hydrolase, mutational suppressor of prc thermosensitivity, outer membrane lipoprotein, weak murein LD-carboxypeptidase
AAC75237	0	17	b2176	2270726	2272282	protein_coding	rtn	resistance protein for phages lambda and N4, putative membrane-anchored cyclic-di-GMP phosphodiesterase
AAC75238	0	20	b2177	2272364	2274178	protein_coding	yejA	microcin C ABC transporter periplasmic binding protein
AAC75239	0	6	b2178	2274179	2275273	protein_coding	yejB	microcin C ABC transporter permease
AAC75240	0	4	b2179	2275273	2276298	protein_coding	yejE	microcin C ABC transporter permease
AAC75241	0	3	b2180	2276300	2277889	protein_coding	yejF	microcin C ABC transporter ATPase
AAC75243	0	10	b2182	2278570	2279760	protein_coding	bcr	bicyclomycin/cysteine/sulfonamide efflux transporter
AAC75244	0	7	b2183	2279788	2280483	protein_coding	rsuA	16S rRNA pseudouridine(516) synthase
AAC75245	0	6	b2184	2280632	2282392	protein_coding	yejH	putative ATP-dependent DNA or RNA helicase
AAC75246	0	69	b2185	2282517	2282801	protein_coding	rplY	50S ribosomal subunit protein L25
AAC75247	0	9	b2186	2282940	2283947	protein_coding	yejK	spermidine nucleoid-associated protein
AAC75248	0	5	b2187	2284129	2284356	protein_coding	yejL	UPF0352 family protein
AAC75249	0	20	b2188	2284376	2286136	protein_coding	yejM	essential inner membrane DUF3413 domain-containing protein; lipid A production and membrane permeability factor
AAC75252	0	251	b2192	2289065	2290081	protein_coding	insH1	IS5 transposase and trans-activator
AAC75253	0	17	b2193	2290500	2291147	protein_coding	narP	response regulator in two-component regulatory system with NarQ
AAC75254	0	4	b2194	2291358	2292410	protein_coding	ccmH	heme lyase, CcmH subunit
AAC75255	0	3	b2195	2292407	2292964	protein_coding	dsbE	periplasmic thioredoxin of cytochrome c-type biogenesis
AAC75256	0	8	b2196	2292961	2294904	protein_coding	ccmF	heme lyase, CcmF subunit
AAC75257	0	3	b2197	2294901	2295380	protein_coding	ccmE	periplasmic heme chaperone
AAC75258	0	3	b2198	2295377	2295586	protein_coding	ccmD	cytochrome c biogenesis protein; heme export ABC transporter holo-CcmE release factor
AAC75259	0	5	b2199	2295583	2296320	protein_coding	ccmC	heme export ABC transporter permease; CcmE-interacting protein
AAC75260	0	1	b2200	2296362	2297024	protein_coding	ccmB	heme export ABC transporter permease
AAC75261	0	10	b2201	2297021	2297644	protein_coding	ccmA	heme export ABC transporter ATPase
AAC75262	0	8	b2202	2297657	2298259	protein_coding	napC	quinol dehydrogenase, electron source for NapAB
AAC75263	0	1	b2203	2298269	2298718	protein_coding	napB	nitrate reductase, small, cytochrome C550 subunit, periplasmic
AAC75264	0	1	b2204	2298715	2299578	protein_coding	napH	ferredoxin-type protein
AAC75265	0	2	b2205	2299565	2300260	protein_coding	napG	ferredoxin-type protein
AAC75266	0	1	b2206	2300267	2302753	protein_coding	napA	nitrate reductase, periplasmic, large subunit
AAC75269	0	26	b2209	2303905	2304393	protein_coding	eco	ecotin, a serine protease inhibitor
AAC75270	0	6	b2210	2305108	2306754	protein_coding	mqo	malate dehydrogenase, FAD/NAD(P)-binding domain
AAC75271	0	6	b2211	2306972	2308615	protein_coding	yojI	microcin J25 efflux ABC transporter permease/ATPase
AAC75272	0	1	b2212	2308691	2309341	protein_coding	alkB	oxidative demethylase of N1-methyladenine or N3-methylcytosine DNA lesions
AAC75273	0	4	b2213	2309341	2310405	protein_coding	ada	fused DNA-binding transcriptional dual regulator/O6-methylguanine-DNA methyltransferase
AAC75274	0	2	b2214	2310479	2311534	protein_coding	apbE	putative thiamine-synthetic flavin transferase lipoprotein
AAC75275	0	1491	b2215	2311646	2312749	protein_coding	ompC	outer membrane porin protein C
AAC75276	0	83	b2216	2313488	2316160	protein_coding	rcsD	phosphotransfer intermediate protein in two-component regulatory system with RcsBC
AAC75277	0	85	b2217	2316177	2316827	protein_coding	rcsB	response regulator in two-component regulatory system with RcsC and YojN
AAC75279	0	14	b2219	2320043	2321869	protein_coding	atoS	sensory histidine kinase in two-component regulatory system with AtoC
AAC75280	0	12	b2220	2321866	2323251	protein_coding	atoC	fused response regulator of ato operon, in two-component system with AtoS
AAC75284	0	3	b2224	2326109	2327293	protein_coding	atoB	acetyl-CoA acetyltransferase
AAC75285	0	2	b2225	2327367	2328143	protein_coding	yfaP	DUF2135 family protein, putative host defense protein
AAC75289	0	2	b2229	2334336	2334959	protein_coding	yfaT	DUF1175 family protein, putative host defense protein
AAC75290	0	1	b2230	2334956	2336644	protein_coding	yfaA	DUF2138 family protein, putative host defense protein
AAC75291	0	73	b2231	2336793	2339420	protein_coding	gyrA	DNA gyrase (type II topoisomerase), subunit A
AAC75292	0	7	b2232	2339567	2340289	protein_coding	ubiG	bifunctional 3-demethylubiquinone-9 3-methyltransferase/ 2-octaprenyl-6-hydroxy phenol methylase
AAC75293	0	6	b2233	2340417	2344169	protein_coding	yfaL	adhesin
AAC75294	0	12	b2234	2344865	2347150	protein_coding	nrdA	ribonucleoside-diphosphate reductase 1, alpha subunit
AAC75295	0	23	b2235	2347384	2348514	protein_coding	nrdB	ribonucleoside-diphosphate reductase 1, beta subunit, ferritin-like protein
AAC75296	0	11	b2236	2348514	2348768	protein_coding	yfaE	ferredoxin involved with ribonucleotide reductase diferric-tyrosyl radical (Y*) cofactor maintenance
AAC75297	0	10	b2237	2348822	2349472	protein_coding	inaA	acid-inducible Kdo/WaaP family putative kinase
AAC75299	0	33	b2239	2349935	2351011	protein_coding	glpQ	periplasmic glycerophosphodiester phosphodiesterase
AAC75300	0	4	b2240	2351016	2352374	protein_coding	glpT	sn-glycerol-3-phosphate transporter
AAC75302	0	1	b2242	2354265	2355524	protein_coding	glpB	anaerobic sn-glycerol-3-phosphate dehydrogenase membrane anchor subunit
AAC75303	0	1	b2243	2355521	2356711	protein_coding	glpC	anaerobic sn-glycerol-3-phosphate dehydrogenase, C subunit, 4Fe-4S iron-sulfur cluster
AAC75304	0	1	b2244	2356904	2357803	protein_coding	yfaD	transposase_31 family protein
AAC75305	0	5	b2245	2358042	2358845	protein_coding	rhmA	2-keto-3-deoxy-L-rhamnonate aldolase
AAC75307	0	12	b2247	2360209	2361414	protein_coding	rhmD	L-rhamnonate dehydratase
AAC75308	0	1	b2248	2361429	2362211	protein_coding	rhmR	putative DNA-binding transcriptional regulator for the rhm operon
AAC75309	0	10	b2249	2362431	2363633	protein_coding	yfaY	inactive PncC family protein
AAC75310	0	2	b2250	2363733	2364275	protein_coding	yfaZ	outer membrane protein, putative porin
AAC75311	0	11	b2251	2364554	2364979	protein_coding	nudI	nucleoside triphosphatase
AAC75314	0	2	b2254	2367071	2368039	protein_coding	arnC	undecaprenyl phosphate-L-Ara4FN transferase
AAC75315	0	2	b2255	2368039	2370021	protein_coding	arnA	fused UDP-L-Ara4N formyltransferase/UDP-GlcA C-4'-decarboxylase
AAC75316	0	1	b2256	2370018	2370908	protein_coding	arnD	undecaprenyl phosphate-alpha-L-ara4FN deformylase
AAC75317	0	3	b2257	2370908	2372560	protein_coding	arnT	4-amino-4-deoxy-L-arabinose transferase
AAC75318	0	0	b2258	2372892	2373278	protein_coding	arnF	undecaprenyl phosphate-alpha-L-ara4N exporter; flippase ArnEF subunit
AAC75319	0	17	b2259	2373272	2373538	protein_coding	pmrD	inactive two-component system connector protein
AAC75320	0	6	b2260	2373648	2375003	protein_coding	menE	O-succinylbenzoate-CoA ligase
AAC75321	0	12	b2261	2375000	2375962	protein_coding	menC	O-succinylbenzoyl-CoA synthase
AAC75322	0	12	b2262	2375962	2376819	protein_coding	menB	dihydroxynaphthoic acid synthetase
AAC75323	0	4	b2263	2376834	2377592	protein_coding	menH	2-succinyl-6-hydroxy-2, 4-cyclohexadiene-1-carboxylate synthase
AAC75324	0	4	b2264	2377589	2379259	protein_coding	menD	2-succinyl-5-enolpyruvyl-6-hydroxy-3-cyclohexene-1-carboxylate synthase; SEPHCHC synthase
AAC75325	0	8	b2265	2379348	2380643	protein_coding	menF	isochorismate synthase 2
AAC75326	0	10	b2266	2380722	2381027	protein_coding	elaB	putative membrane-anchored DUF883 family ribosome-binding protein
AAC75327	0	4	b2267	2381082	2381543	protein_coding	elaA	GNAT family putative N-acetyltransferase
AAC75328	0	3	b2268	2381608	2382525	protein_coding	rbn	RNase BN, tRNA processing enzyme
AAC75330	0	0	b2270	2383995	2385722	protein_coding	yfbK	Von Willebrand factor domain putative lipoprotein
AAC75332	0	1	b2272	2386934	2387437	protein_coding	yfbM	DUF1877 family protein
AAC75335	0	0	b2275	2389116	2389964	protein_coding	yfbP	TPR-like repeats-containing protein
AAC75336	0	107	b2276	2390048	2391505	protein_coding	nuoN	NADH
AAC75337	0	85	b2277	2391512	2393041	protein_coding	nuoM	NADH
AAC75338	0	127	b2278	2393205	2395046	protein_coding	nuoL	NADH
AAC75339	0	43	b2279	2395043	2395345	protein_coding	nuoK	NADH
AAC75340	0	35	b2280	2395342	2395896	protein_coding	nuoJ	NADH
AAC75341	0	36	b2281	2395908	2396450	protein_coding	nuoI	NADH
AAC75342	0	74	b2282	2396465	2397442	protein_coding	nuoH	NADH
AAC75343	0	137	b2283	2397439	2400165	protein_coding	nuoG	NADH
AAC75344	0	96	b2284	2400218	2401555	protein_coding	nuoF	NADH
AAC75345	0	46	b2285	2401552	2402052	protein_coding	nuoE	NADH
AAC75346	0	92	b2286	2402055	2403845	protein_coding	nuoC	NADH
AAC75347	0	89	b2287	2403951	2404613	protein_coding	nuoB	NADH
AAC75348	0	57	b2288	2404629	2405072	protein_coding	nuoA	NADH
AAC75350	0	10	b2290	2407561	2408778	protein_coding	alaA	glutamate-pyruvate aminotransferase; glutamic-pyruvic transaminase (GPT); alanine transaminase
AAC75351	0	3	b2291	2408862	2409461	protein_coding	yfbR	5'-nucleotidase
AAC75352	0	62	b2292	2409520	2411352	protein_coding	yfbS	putative transporter
AAC75353	0	32	b2293	2411439	2412089	protein_coding	yfbT	sugar phosphatas
AAC75354	0	16	b2294	2412100	2412594	protein_coding	yfbU	UPF0304 family protein
AAC75355	0	44	b2295	2412677	2413132	protein_coding	yfbV	UPF0208 family inner membrane protein
AAC75357	0	44	b2297	2414747	2416891	protein_coding	pta	phosphate acetyltransferase
AAC75358	0	3	b2298	2417081	2418601	protein_coding	yfcC	putative inner membrane transporter; C4-dicarboxylate anaerobic carrier family protein
AAC75359	0	12	b2299	2418634	2419176	protein_coding	yfcD	putative NUDIX hydrolase
AAC75360	0	12	b2300	2419234	2419788	protein_coding	yfcE	phosphodiesterase activity on bis-pNPP
AAC75361	0	3	b2301	2419841	2420485	protein_coding	yfcF	glutathione S-transferase
AAC75362	0	1	b2302	2420621	2421268	protein_coding	yfcG	GSH-dependent disulfide bond oxidoreductase
AAC75363	0	8	b2303	2421325	2421687	protein_coding	folX	D-erythro-7,8-dihydroneopterin triphosphate 2'-epimerase and dihydroneopterin aldolase
AAC75364	0	44	b2304	2421708	2422601	protein_coding	yfcH	putative NAD-dependent nucleotide-sugar epimerase
AAC75365	0	2	b2305	2422649	2423539	protein_coding	yfcI	transposase_31 family protein
AAC75366	0	4	b2306	2423736	2424509	protein_coding	hisP	histidine ABC transporter ATPase
AAC75367	0	0	b2307	2424517	2425233	protein_coding	hisM	histidine ABC transporter permease
AAC75368	0	6	b2308	2425230	2425916	protein_coding	hisQ	histidine ABC transporter permease
AAC75371	0	2	b2311	2428057	2428626	protein_coding	ubiX	3-octaprenyl-4-hydroxybenzoate carboxy-lyase
AAC75372	0	9	b2312	2428721	2430238	protein_coding	purF	amidophosphoribosyltransferase
AAC75373	0	4	b2313	2430275	2430763	protein_coding	cvpA	colicin V production protein
AAC75374	0	21	b2314	2431022	2431684	protein_coding	dedD	membrane-anchored periplasmic protein involved in septation
AAC75375	0	19	b2315	2431674	2432942	protein_coding	folC	bifunctional folylpolyglutamate synthase/ dihydrofolate synthase
AAC75376	0	88	b2316	2433012	2433926	protein_coding	accD	acetyl-CoA carboxylase, beta (carboxyltransferase) subunit
AAC75377	0	16	b2317	2434082	2434741	protein_coding	dedA	DedA family inner membrane protein
AAC75378	0	24	b2318	2434824	2435636	protein_coding	truA	tRNA pseudouridine(38-40) synthase
AAC75379	0	5	b2319	2435636	2436649	protein_coding	usg	putative semialdehyde dehydrogenase
AAC75380	0	12	b2320	2436715	2437851	protein_coding	pdxB	erythronate-4-phosphate dehydrogenase
AAC75381	0	1	b2321	2437950	2438945	protein_coding	flk	putative flagella assembly protein
AAC75382	0	0	b2322	2438942	2440120	protein_coding	yfcJ	putative arabinose efflux transporter
AAC75383	0	309	b2323	2440385	2441605	protein_coding	fabB	3-oxoacyl-[acyl-carrier-protein] synthase I
AAC75384	0	6	b2324	2441764	2443770	protein_coding	mnmC	fused 5-methylaminomethyl-2-thiouridine-forming enzyme methyltransferase and FAD-dependent demodification enzyme
AAC75385	0	6	b2325	2443891	2444169	protein_coding	yfcL	uncharacterized protein
AAC75386	0	7	b2326	2444203	2444751	protein_coding	epmC	Elongation Factor P Lys34 hydroxylase
AAC75387	0	12	b2327	2444751	2445560	protein_coding	yfcA	TauE/TSUP family inner membrane protein
AAC75388	0	16	b2328	2445560	2446384	protein_coding	mepA	murein DD-endopeptidase
AAC75389	0	16	b2329	2446388	2447473	protein_coding	aroC	chorismate synthase
AAC75390	0	8	b2330	2447508	2448440	protein_coding	prmB	N5-glutamine methyltransferase
AAC75391	0	23	b2331	2448606	2449157	protein_coding	smrB	putative DNA endonuclease
AAC75400	0	38	b2340	2456327	2456812	protein_coding	sixA	phosphohistidine phosphatase
AAC75401	0	48	b2341	2457015	2459159	protein_coding	fadJ	enoyl-CoA hydratase/epimerase and isomerase/3-hydroxyacyl-CoA dehydrogenase
AAC75402	0	25	b2342	2459159	2460469	protein_coding	fadI	beta-ketoacyl-CoA thiolase, anaerobic, subunit
AAC75403	0	157	b2343	2460650	2460934	protein_coding	yfcZ	UPF0381 family protein
AAC75404	0	21	b2344	2461306	2462646	protein_coding	fadL	long-chain fatty acid outer membrane transporter
AAC75405	0	0	b2345	2463012	2464070	protein_coding	yfdF	uncharacterized protein
AAC75406	0	25	b2346	2464252	2465007	protein_coding	mlaA	ABC transporter maintaining OM lipid asymmetry, OM lipoprotein component
AAC75407	0	5	b2347	2465301	2466233	protein_coding	yfdC	putative inner membrane protein
AAC75408	0	0	b2349	2466545	2467702	protein_coding	intS	CPS-53 (KpLE1) prophage; putative prophage CPS-53 integrase
AAC75409	0	4	b2350	2467855	2468217	protein_coding	gtrA	CPS-53 (KpLE1) prophage; bactoprenol-linked glucose translocase/flippase
AAC75410	0	4	b2351	2468214	2469134	protein_coding	gtrB	CPS-53 (KpLE1) prophage; bactoprenol glucosyl transferase
AAC75411	0	10	b2352	2469131	2470462	protein_coding	gtrS	serotype-specific glucosyl transferase, CPS-53 (KpLE1) prophage
AAC75419	0	1	b2360	2474032	2474856	protein_coding	yfdQ	CPS-53 (KpLE1) prophage; uncharacterized protein
AAC75423	0	1	b2364	2476694	2477629	protein_coding	dsdC	dsd operon activator; autorepressor
AAC75424	0	1	b2365	2477847	2479184	protein_coding	dsdX	D-serine transporter
AAC75425	0	5	b2366	2479202	2480530	protein_coding	dsdA	D-serine dehydratase
AAC75426	0	1	b2367	2480638	2482176	protein_coding	emrY	putative multidrug efflux system
AAC75427	0	1	b2368	2482176	2483339	protein_coding	emrK	multidrug resistance efflux pump membrane fusion protein
AAC75428	0	39	b2369	2483755	2484369	protein_coding	evgA	response regulator in two-component regulatory system with EvgS
AAC75429	0	28	b2370	2484374	2487967	protein_coding	evgS	hybrid sensory histidine kinase in two-component regulatory system with EvgA
AAC75432	0	0	b2373	2490256	2491950	protein_coding	oxc	oxalyl CoA decarboxylase, ThDP-dependent
AAC75435	0	0	b2376	2494698	2494973	protein_coding	ypdI	putative lipoprotein involved in colanic acid biosynthesis
AAC75436	0	32	b2377	2495050	2495292	protein_coding	yfdY	DUF2545 family putative inner membrane protein
AAC75437	0	1	b2378	2495645	2496565	protein_coding	lpxP	palmitoleoyl-acyl carrier protein (ACP)-dependent acyltransferase
AAC75438	0	15	b2379	2497057	2498295	protein_coding	alaC	glutamate-pyruvate aminotransferase; glutamic-pyruvic transaminase (GPT); alanine transaminase
AAC75439	0	6	b2380	2498671	2500368	protein_coding	ypdA	sensor kinase regulating yhjX; pyruvate-responsive YpdAB two-component system
AAC75440	0	5	b2381	2500383	2501117	protein_coding	ypdB	response regulator activating yhjX; pyruvate-responsive YpdAB two-component system
AAC75441	0	3	b2382	2501130	2501987	protein_coding	ypdC	putative DNA-binding protein
AAC75444	0	1	b2385	2505547	2506632	protein_coding	ypdF	Xaa-Pro aminopeptidase
AAC75445	0	1	b2386	2506647	2507894	protein_coding	fryC	putative enzyme IIC component of PTS
AAC75447	0	11	b2388	2508461	2509426	protein_coding	glk	glucokinase
AAC75448	0	1	b2389	2509630	2510886	protein_coding	yfeO	putative ion channel protein
AAC75449	0	10	b2390	2511001	2511327	protein_coding	ypeC	DUF2502 family putative periplasmic protein
AAC75451	0	54	b2392	2511468	2512706	protein_coding	mntH	manganese/divalent cation transporter
AAC75452	0	11	b2393	2513042	2514244	protein_coding	nupC	nucleoside (except guanosine) transporter
AAC75453	0	33	b2394	2514331	2515443	protein_coding	insL1	IS186 transposase
AAC75454	0	7	b2395	2515643	2517832	protein_coding	yfeA	putative diguanylate cyclase
AAC75455	0	41	b2398	2518467	2518811	protein_coding	yfeC	DUF1323 family putative DNA-binding protein
AAC75456	0	16	b2399	2518813	2519205	protein_coding	yfeD	DUF1323 family putative DNA-binding protein
AAC75457	0	42	b2400	2519257	2520672	protein_coding	gltX	glutamyl-tRNA synthetase
AAC75458	0	8	b2405	2521593	2522477	protein_coding	xapR	transcriptional activator of xapAB
AAC75459	0	8	b2406	2522729	2523985	protein_coding	xapB	xanthosine transporter
AAC75461	0	1	b2408	2525127	2525891	protein_coding	yfeN	putative outer membrane protein
AAC75462	0	2	b2409	2525930	2526856	protein_coding	yfeR	transcriptional regulator of yefH
AAC75463	0	9	b2410	2526946	2527944	protein_coding	yfeH	putative inorganic ion transporter
AAC75464	0	7	b2411	2528161	2530176	protein_coding	ligA	DNA ligase, NAD(+)-dependent
AAC75465	0	32	b2412	2530247	2531233	protein_coding	zipA	FtsZ stabilizer
AAC75466	0	11	b2413	2531463	2532224	protein_coding	cysZ	sulfate transporter, sulfite inhibited
AAC75467	0	118	b2414	2532409	2533380	protein_coding	cysK	cysteine synthase A, O-acetylserine sulfhydrolase A subunit
AAC75468	0	59	b2415	2533764	2534021	protein_coding	ptsH	phosphohistidinoprotein-hexose phosphotransferase component of PTS system (Hpr)
AAC75469	0	202	b2416	2534066	2535793	protein_coding	ptsI	PEP-protein phosphotransferase of PTS system (enzyme I)
AAC75470	0	281	b2417	2535834	2536343	protein_coding	crr	glucose-specific enzyme IIA component of PTS
AAC75471	0	5	b2418	2536386	2537237	protein_coding	pdxK	pyridoxal-pyridoxamine kinase/hydroxymethylpyrimidine kinase
AAC75472	0	5	b2419	2537342	2537716	protein_coding	yfeK	uncharacterized protein
AAC75473	0	3	b2420	2537749	2538483	protein_coding	yfeS	WGR domain protein
AAC75474	0	9	b2421	2538672	2539583	protein_coding	cysM	cysteine synthase B (O-acetylserine sulfhydrolase B)
AAC75475	0	16	b2422	2539717	2540814	protein_coding	cysA	sulfate/thiosulfate transporter subunit
AAC75476	0	15	b2423	2540804	2541679	protein_coding	cysW	sulfate/thiosulfate ABC transporter permease
AAC75477	0	14	b2424	2541679	2542512	protein_coding	cysU	sulfate/thiosulfate ABC transporter permease
AAC75478	0	33	b2425	2542512	2543528	protein_coding	cysP	thiosulfate-binding protein
AAC75480	0	5	b2427	2544752	2545609	protein_coding	murR	repressor for murPQ, MurNAc 6-P inducible
AAC75481	0	3	b2428	2545773	2546669	protein_coding	murQ	N-acetylmuramic acid 6-phosphate (MurNAc-6-P) etherase
AAC75482	0	4	b2429	2546673	2548097	protein_coding	murP	N-acetylmuramic acid permease, EIIBC component, PTS system
AAC75483	0	6	b2430	2548102	2549406	protein_coding	yfeW	penicillin binding protein PBP4B; weak DD-carboxypeptidase activity
AAC75484	0	40	b2431	2549646	2550545	protein_coding	yfeX	porphyrinogen oxidase, cytoplasmic
AAC75485	0	13	b2432	2550641	2551216	protein_coding	yfeY	RpoE-regulated lipoprotein
AAC75486	0	7	b2433	2551277	2551726	protein_coding	yfeZ	inner membrane protein
AAC75487	0	9	b2434	2551713	2552138	protein_coding	ypeA	GNAT family putative N-acetyltransferase
AAC75488	0	11	b2435	2552352	2553221	protein_coding	amiA	N-acetylmuramoyl-l-alanine amidase I
AAC75489	0	9	b2436	2553225	2554124	protein_coding	hemF	coproporphyrinogen III oxidase
AAC75490	0	2	b2437	2554130	2555182	protein_coding	eutR	eut operon transcriptional activator, AraC family
AAC75491	0	4	b2438	2555228	2555728	protein_coding	eutK	putative ethanol utilization carboxysome structural protein
AAC75492	0	4	b2439	2555741	2556400	protein_coding	eutL	putative ethanol utilization carboxysome structural protein
AAC75493	0	6	b2440	2556410	2557297	protein_coding	eutC	ethanolamine ammonia-lyase, small subunit (light chain)
AAC75494	0	1	b2441	2557318	2558679	protein_coding	eutB	ethanolamine ammonia-lyase, large subunit, heavy chain
AAC75506	0	1	b2453	2568324	2569511	protein_coding	eutG	ethanol dehydrogenase involved in ethanolamine utilization; aldehyde reductase
AAC75510	0	2	b2457	2572157	2572450	protein_coding	eutM	ethanolamine utilization protein, putative carboxysome structural protein
AAC75511	0	2	b2458	2572489	2573505	protein_coding	eutD	phosphate acetyltransferase
AAC75512	0	1	b2459	2573502	2574305	protein_coding	eutT	cobalamin adenosyltransferase involved in ethanolamine utilization
AAC75513	0	1	b2460	2574302	2575003	protein_coding	eutQ	RmlC-like cupin domain protein
AAC75514	0	1	b2461	2574978	2575457	protein_coding	eutP	putative P-loop NTPase ethanolamine utilization protein
AAC75516	0	486	b2463	2576098	2578377	protein_coding	maeB	malic enzyme
[truncated: 1,648 more rows]
