# Supplementary material for: Use of NAD tagSeq II to identify growth phase-dependent alterations in E. coli RNA NAD+ capping
Source: Proc Natl Acad Sci U S A. 2021 Mar 29;118(14):e2026183118. doi: 10.1073/pnas.2026183118 (PMC8040648; doi:10.1073/pnas.2026183118)
Supplement: Supplementary File [file pnas.2026183118.sd02.xlsx]

## Sheet: tableS2
Dataset 2. A list of all sequencing reads from SPAAC tagging Note: *Minimap2 was applied to map all reads to the reference transcriptome.
	Exponential										Stationary
	ADPRC-_rep1		ADPRC-_rep2		ADPRC+_rep1		ADPRC+_rep2		ADPRC+_rep3		ADPRC-_rep1		ADPRC-_rep2		ADPRC+_rep1		ADPRC+_rep2		ADPRC+_rep3
Gene	NAD.counts	total.counts	NAD.counts	total.counts	NAD.counts	total.counts	NAD.counts	total.counts	NAD.counts	total.counts	NAD.counts	total.counts	NAD.counts	total.counts	NAD.counts	total.counts	NAD.counts	total.counts	NAD.counts	total.counts
AAC73113	0	46	0	57	0	46	1	55	0	53	0	89	0	157	1	233	1	85	0	211
AAC73114	0	44	0	48	0	47	0	73	0	58	0	58	0	45	1	88	1	57	0	79
AAC73115	0	47	0	56	0	70	0	81	0	59	0	70	0	65	0	95	1	72	0	86
AAC73116	0	2	0	3	0	4	0	8	0	2	0	2	0	4	0	7	0	5	0	5
AAC73117	0	14	0	10	1	17	1	67	0	51	0	9	0	14	0	23	0	8	0	13
AAC73118	0	20	0	12	0	27	0	46	3	41	0	2	0	5	1	17	0	7	2	13
AAC73119	0	336	0	452	0	546	0	895	1	663	0	225	0	308	0	454	1	286	0	404
AAC73120	0	58	0	65	0	82	1	136	0	84	0	38	0	27	0	59	0	51	0	56
AAC73121	0	1	0	0	0	1	0	6	0	2	0	5	0	15	1	26	0	8	0	20
AAC73122	0	0	0	0	0	3	0	2	0	0	0	0	0	3	0	0	0	3	0	0
AAC73124	0	0	0	0	0	2	0	0	0	0	0	0	0	0	0	0	0	0	0	0
AAC73125	0	61	0	132	0	134	2	1103	7	963	0	577	0	820	1	1069	4	643	3	1069
AAC73126	0	13	0	29	0	19	0	142	0	154	0	74	0	113	0	150	0	73	0	156
AAC73127	0	23	0	28	0	40	0	237	1	235	0	55	0	63	0	79	0	52	1	79
AAC73129	0	16	0	22	0	29	0	27	0	18	0	46	0	28	0	29	0	43	0	30
AAC73130	0	13	0	24	0	27	0	39	0	31	0	78	0	104	2	163	2	80	1	152
AAC73131	0	2	0	6	0	5	0	13	0	11	0	11	0	8	0	20	0	18	0	16
AAC73132	0	6	0	7	1	5	0	6	0	11	0	5	0	12	0	23	0	12	0	16
AAC73133	0	4	0	2	0	3	0	9	0	3	0	4	0	8	0	18	0	4	0	14
AAC73134	0	75	0	100	0	136	1	595	1	652	0	72	0	148	0	237	0	73	1	201
AAC73135	0	0	0	2	0	4	0	4	0	4	0	1	0	7	0	3	0	3	1	4
AAC73136	0	47	1	40	0	52	0	159	1	111	0	42	0	91	1	113	0	42	1	105
AAC73137	0	104	1	132	1	163	0	383	1	304	0	175	0	241	2	307	3	160	2	284
AAC73138	0	33	0	48	1	49	0	189	0	149	0	62	0	84	0	120	2	73	3	118
AAC73139	0	18	0	18	0	14	0	58	0	54	0	20	0	49	0	56	0	23	0	55
AAC73140	0	12	0	26	0	25	0	68	0	62	0	29	0	51	0	55	0	38	0	59
AAC73141	0	132	0	174	0	183	0	190	0	119	0	69	0	70	0	74	0	89	0	74
AAC73142	0	21	0	32	0	29	0	102	0	84	0	23	0	27	0	43	0	32	0	20
AAC73143	0	5	0	16	0	9	0	7	0	10	0	0	0	4	1	1	0	0	0	5
AAC73144	0	15	0	36	0	33	0	63	0	45	0	5	0	6	0	7	0	5	0	9
AAC73145	0	14	0	13	0	23	0	13	1	16	0	18	0	30	1	17	0	16	0	40
AAC73146	0	2	0	3	0	4	0	3	0	1	0	5	0	0	0	1	0	2	0	2
AAC73147	0	1	0	1	0	0	0	0	0	0	0	4	0	0	0	2	0	4	0	2
AAC73148	0	0	0	4	0	0	0	1	0	3	0	2	0	1	0	3	0	3	0	3
AAC73149	0	2	0	1	0	2	0	0	0	3	0	1	0	3	0	2	0	1	0	2
AAC73150	0	4	0	2	0	9	0	8	0	2	0	20	0	18	2	25	4	29	1	25
AAC73151	0	2	0	1	0	1	0	2	0	0	0	0	0	0	0	0	0	0	0	1
AAC73152	0	0	0	1	0	1	0	0	0	1	0	1	0	2	0	2	0	0	0	1
AAC73153	0	0	0	1	0	1	0	0	0	1	0	1	0	3	0	2	0	0	0	1
AAC73154	0	0	0	0	0	2	0	0	0	0	0	1	0	3	0	5	0	1	0	0
AAC73155	0	1	0	0	0	3	0	0	0	0	0	0	0	3	0	3	0	1	0	0
AAC73156	0	1	0	0	0	1	0	0	0	1	0	2	0	2	0	2	0	0	0	0
AAC73157	0	0	0	4	0	2	0	7	0	5	0	0	0	2	0	5	0	1	0	4
AAC73158	0	3	0	7	0	4	0	11	0	18	0	9	0	10	0	11	0	8	0	10
AAC73159	0	6	0	10	0	8	0	35	0	40	0	9	0	9	0	12	0	13	1	17
AAC73160	0	9	0	13	0	17	0	30	0	31	0	14	0	18	0	30	0	11	0	26
AAC73161	0	14	0	30	0	30	0	70	0	64	0	33	0	30	0	47	1	27	0	43
AAC73162	0	17	0	46	0	35	0	114	0	97	0	41	0	52	0	59	1	34	0	69
AAC73163	0	32	0	45	1	42	0	140	0	95	0	51	0	67	0	88	0	52	0	102
AAC73164	0	75	0	114	0	123	0	249	0	199	0	168	0	180	0	236	0	175	1	247
AAC73165	0	91	0	95	0	113	1	288	0	229	0	146	0	180	1	258	2	149	1	230
AAC73166	0	21	0	21	0	25	0	43	0	43	0	23	0	24	1	21	1	20	2	33
AAC73169	0	5	0	9	0	3	0	24	0	17	0	7	0	8	0	9	0	6	1	13
AAC73170	0	4	0	5	0	8	0	21	0	21	0	9	0	15	0	28	0	7	1	26
AAC73171	0	6	0	8	0	11	0	21	0	14	0	9	0	10	0	10	0	11	1	15
AAC73172	0	3	0	0	0	4	0	1	0	1	0	1	0	2	0	2	0	0	0	1
AAC73173	0	5	0	6	0	6	0	4	0	6	0	6	0	6	0	12	0	7	0	11
AAC73174	0	2	0	2	0	6	0	4	0	2	0	4	0	1	0	6	0	6	0	2
AAC73175	0	40	0	55	1	45	3	91	0	60	0	38	0	41	4	46	1	40	5	50
AAC73176	0	25	0	29	0	32	1	40	0	27	0	47	0	49	2	58	0	46	2	64
AAC73177	0	2	0	0	0	3	0	10	0	5	0	3	0	2	0	4	0	1	0	1
AAC73178	0	3	0	4	0	4	0	10	0	11	0	4	0	5	0	9	0	2	0	8
AAC73179	0	4	0	5	0	3	0	11	0	14	0	2	0	7	0	11	0	0	0	6
AAC73180	0	10	0	18	0	18	0	29	0	28	0	6	0	9	0	13	0	4	0	14
AAC73182	0	1	0	0	0	2	0	3	0	2	0	1	0	9	0	11	0	4	0	7
AAC73183	0	1	0	0	0	3	0	2	0	4	0	7	0	10	0	7	0	8	0	10
AAC73184	0	0	0	1	0	4	0	1	0	2	0	4	0	7	0	5	0	7	0	7
AAC73185	0	1	0	3	0	1	0	0	0	3	0	3	0	3	1	10	1	1	1	7
AAC73187	0	1	0	2	0	2	0	0	0	4	0	5	0	8	0	1	0	8	0	3
AAC73188	0	2	0	6	0	6	0	14	0	9	0	7	0	8	0	16	0	3	0	12
AAC73189	0	0	0	1	0	3	1	7	0	5	0	8	0	6	0	9	0	2	0	6
AAC73191	0	83	0	128	0	126	0	174	1	140	0	191	0	171	1	242	0	166	2	243
AAC73192	0	26	0	45	0	52	1	127	1	96	0	70	0	54	1	79	0	51	1	77
AAC73193	0	62	0	89	0	114	0	195	1	136	0	97	0	99	0	126	0	108	1	127
AAC73194	0	26	0	34	0	47	0	77	0	55	0	45	0	51	0	57	0	65	0	55
AAC73195	0	120	0	144	0	233	0	232	0	124	0	204	0	170	0	168	0	230	0	170
AAC73196	0	68	0	76	0	125	0	151	0	79	0	86	0	78	0	115	0	83	0	103
AAC73197	0	38	0	45	0	78	0	95	0	88	0	55	0	48	0	94	0	65	0	86
AAC73198	0	51	0	44	0	62	0	100	0	83	0	90	0	71	1	95	0	97	0	111
AAC73199	0	46	0	71	0	82	0	125	0	97	0	108	0	85	1	98	0	115	0	111
AAC73200	0	29	0	50	0	60	0	79	1	68	0	96	0	66	1	71	0	117	0	85
AAC73201	0	31	0	41	0	60	0	74	0	57	0	56	0	61	0	59	0	75	0	70
AAC73202	0	55	0	79	0	87	0	141	0	99	0	112	0	79	0	110	0	110	0	117
AAC73203	0	66	0	75	0	107	0	158	0	109	0	144	0	97	0	136	1	111	1	122
AAC73204	0	53	0	54	0	66	0	129	1	93	0	123	0	99	1	120	0	106	0	110
AAC73205	0	113	0	144	0	184	0	247	0	185	0	191	0	181	1	219	0	222	0	208
AAC73206	0	179	0	239	0	249	0	311	0	271	0	315	0	256	1	332	0	329	0	347
AAC73207	0	257	0	355	0	398	1	639	0	512	0	795	0	700	0	954	2	691	0	885
AAC73208	0	26	0	39	0	30	0	120	0	79	0	45	0	77	0	92	0	38	0	69
AAC73209	0	106	0	135	0	145	0	351	0	227	0	142	0	134	0	168	0	160	0	166
AAC73210	0	4	0	3	0	3	0	16	0	7	0	5	0	3	0	3	0	3	0	4
AAC73212	0	8	0	18	0	19	0	56	0	37	0	10	0	14	0	16	0	8	0	14
AAC73213	0	12	0	30	0	24	0	72	0	50	0	22	0	34	0	41	0	16	0	36
AAC73214	0	9	0	12	0	11	0	30	1	26	0	18	0	18	1	34	0	13	2	28
AAC73215	0	13	0	36	0	35	1	98	0	59	0	17	0	30	1	53	0	14	0	32
AAC73217	0	1	0	0	0	1	0	2	0	3	0	1	0	3	0	2	1	2	0	3
AAC73218	0	1	0	3	0	3	0	7	0	0	0	3	0	4	0	7	0	1	0	5
AAC73219	0	0	0	0	0	0	0	0	0	0	0	0	0	0	0	0	0	0	0	0
AAC73220	0	10	0	15	1	18	1	43	0	23	0	30	0	22	0	28	0	13	0	24
AAC73221	0	15	0	26	0	40	0	64	0	27	0	16	0	24	0	37	0	26	0	21
AAC73222	0	30	0	39	0	68	0	72	0	41	0	35	0	29	0	45	0	38	0	29
AAC73223	0	9	0	3	0	10	0	18	0	9	0	15	0	16	0	24	1	19	0	27
AAC73224	0	7	0	8	1	20	0	14	0	21	0	15	0	22	0	33	0	15	0	42
AAC73225	0	73	0	139	0	137	0	518	0	597	0	179	0	327	0	386	0	233	0	392
AAC73226	0	126	0	159	0	193	1	1312	0	1202	0	228	0	365	1	465	0	239	0	447
AAC73227	0	246	0	346	0	394	0	1773	1	1504	0	408	0	527	0	666	1	399	2	615
AAC73228	0	0	0	0	0	0	0	0	0	1	0	0	0	1	0	2	0	0	0	1
AAC73229	0	278	0	428	0	440	0	488	0	351	0	444	0	734	0	1039	0	428	0	958
AAC73230	0	63	0	89	0	126	0	95	0	60	0	70	0	43	4	66	1	73	2	71
AAC73231	0	12	0	17	0	15	0	49	0	39	0	52	0	60	0	76	0	32	1	71
AAC73232	0	10	0	20	0	14	0	53	0	38	0	47	0	64	0	73	0	36	1	61
AAC73233	0	2	0	6	0	5	0	13	0	17	0	2	0	6	0	7	0	3	0	7
AAC73234	0	7	0	12	0	13	0	13	0	8	0	21	0	13	0	14	0	22	0	14
AAC73235	0	4	0	3	0	4	0	7	0	4	0	9	0	8	0	11	0	14	0	6
AAC73236	0	37	0	49	0	60	0	174	0	175	0	45	0	40	0	44	0	31	0	48
AAC73237	0	20	0	17	3	30	5	149	2	101	0	26	0	16	4	35	2	18	1	23
AAC73238	0	12	0	15	0	16	0	37	0	30	0	17	0	14	0	11	0	14	0	26
AAC73239	0	19	0	20	0	21	0	38	0	43	0	21	0	28	0	30	0	12	0	47
AAC73240	0	36	0	37	0	50	0	69	0	40	0	32	0	23	0	23	0	23	0	19
AAC73241	0	5	0	4	0	6	0	11	0	4	0	5	0	3	0	3	0	6	0	3
AAC73242	0	32	0	35	0	39	0	187	0	133	0	15	0	66	0	70	1	18	0	81
AAC73243	0	12	0	19	2	21	1	25	0	17	0	13	0	16	1	12	0	20	1	12
AAC73244	0	99	0	126	0	156	1	233	1	178	0	101	0	108	0	155	0	93	2	147
AAC73245	0	48	0	71	0	84	0	141	1	95	0	54	0	75	0	101	0	51	0	91
AAC73246	0	0	0	0	0	0	0	1	0	1	0	0	0	0	0	0	0	0	0	0
AAC73247	0	1	0	1	0	1	0	0	0	0	0	0	0	0	0	1	0	0	0	0
AAC73248	0	1	0	1	0	1	0	2	0	0	0	0	0	0	0	2	0	0	0	2
AAC73249	0	0	0	0	0	1	0	2	0	0	0	1	0	0	0	0	0	1	0	4
AAC73250	0	0	0	1	0	0	0	0	0	0	0	1	0	2	0	2	0	1	0	1
AAC73251	0	0	0	0	0	0	0	0	0	0	0	0	0	0	0	0	0	0	0	0
AAC73253	0	2	0	1	0	1	0	5	0	5	0	1	0	7	0	17	0	7	0	9
AAC73254	0	10	0	15	0	24	0	49	0	63	0	22	0	36	0	64	0	31	0	61
AAC73255	0	1	0	3	0	2	0	14	0	4	0	1	0	8	0	12	0	5	0	10
AAC73256	0	331	0	466	6	517	6	961	3	737	0	368	0	353	7	500	1	369	5	550
AAC73257	0	84	0	133	10	154	12	167	6	112	0	95	0	58	13	108	4	94	5	99
AAC73258	0	2	0	2	0	10	0	15	0	12	0	1	0	4	0	6	0	1	0	8
AAC73259	0	16	0	18	0	31	0	54	1	61	0	33	0	32	0	36	0	35	2	39
AAC73260	0	37	0	55	0	68	0	89	1	81	0	54	0	44	0	80	0	57	0	94
AAC73261	0	26	0	41	0	33	0	201	0	153	0	246	0	95	2	102	1	224	1	126
AAC73262	0	7	0	11	0	7	0	50	0	30	0	26	0	13	0	17	0	22	0	21
AAC73263	0	8	0	13	0	15	0	48	0	26	0	15	0	13	0	5	0	15	0	13
AAC73264	0	8	0	11	0	18	0	55	0	36	0	34	0	14	1	15	0	33	0	19
AAC73265	0	71	0	98	7	105	3	241	0	155	0	88	0	80	4	95	1	69	8	104
AAC73266	0	25	0	50	0	45	0	102	0	66	0	32	0	26	0	33	0	27	0	37
AAC73267	0	19	0	36	0	36	2	149	1	109	0	238	0	183	8	289	9	248	2	252
AAC73268	0	4	0	0	0	7	0	15	0	11	0	7	0	6	0	11	0	9	0	7
AAC73269	0	9	0	11	0	14	0	28	0	18	0	5	0	13	0	9	0	9	0	12
AAC73270	0	85	0	126	0	127	0	248	0	186	0	70	0	84	0	103	0	84	0	95
AAC73271	0	15	0	20	0	13	0	35	0	33	0	12	0	13	0	17	0	7	0	26
AAC73272	1	33	0	47	0	44	0	150	0	100	0	104	1	257	0	422	0	103	0	397
AAC73273	0	39	0	80	0	49	0	48	0	43	0	14	0	13	0	16	0	13	0	33
AAC73274	0	102	0	118	2	117	0	153	0	94	0	118	0	91	0	119	0	103	0	122
AAC73275	0	5	0	1	0	3	0	11	0	6	0	3	0	7	0	5	0	2	0	7
AAC73277	0	151	0	221	0	268	1	506	1	394	0	98	1	123	1	135	0	99	0	153
AAC73278	0	19	0	24	0	18	0	58	0	39	0	27	0	25	0	25	0	24	0	24
AAC73279	0	84	0	103	0	122	1	241	1	193	0	96	0	64	2	86	0	85	1	102
AAC73280	0	571	0	700	0	754	1	1866	0	1442	0	243	0	416	0	550	0	223	0	534
AAC73281	0	547	0	757	0	812	0	1574	1	1216	0	251	0	272	1	295	1	204	0	378
AAC73282	0	22	0	35	0	28	0	119	0	99	0	30	0	49	0	49	0	29	0	63
AAC73283	0	119	0	201	4	179	17	559	8	427	0	155	0	215	18	259	14	160	11	273
AAC73284	0	15	0	19	1	31	0	47	0	35	0	39	0	42	2	53	0	35	1	49
AAC73285	0	24	0	34	0	45	0	100	2	74	0	59	0	74	1	108	0	72	1	96
AAC73286	0	20	0	42	0	40	0	102	1	67	0	81	0	88	4	122	2	84	5	132
AAC73287	0	83	0	99	0	90	0	249	0	148	0	168	0	208	4	235	2	163	5	250
AAC73288	0	195	0	259	1	289	0	631	1	451	0	320	0	309	2	386	1	296	4	418
AAC73289	0	177	0	266	1	274	0	745	1	557	0	192	0	183	1	228	1	196	2	255
AAC73290	0	73	0	128	0	132	0	344	2	240	0	155	0	142	3	171	0	125	3	184
AAC73291	0	52	0	80	1	81	0	300	1	239	0	116	0	136	1	152	0	111	1	166
AAC73292	0	51	0	94	1	105	0	357	1	301	0	120	0	143	1	180	0	120	0	169
AAC73293	0	23	0	51	0	38	0	86	0	90	0	63	0	72	0	99	0	60	0	117
AAC73294	0	8	0	12	0	13	1	26	0	24	0	14	0	19	0	26	0	19	0	37
AAC73295	0	35	0	49	0	51	1	160	0	155	0	74	0	78	1	103	0	69	1	121
AAC73296	0	44	0	56	0	62	0	210	0	171	0	56	0	83	0	107	0	52	0	100
AAC73297	0	3	0	4	0	13	0	11	0	6	0	11	0	13	0	9	0	7	0	12
AAC73298	0	6	0	12	0	14	0	24	0	13	0	12	0	12	0	7	0	6	0	5
AAC73299	0	5	0	4	0	11	0	18	0	11	0	11	0	12	0	17	0	7	0	9
AAC73300	0	56	0	85	0	123	0	199	0	116	0	43	0	37	0	54	0	47	0	63
AAC73301	0	14	0	17	0	16	0	29	0	24	0	11	0	19	0	23	0	11	0	15
AAC73302	0	14	0	12	0	18	0	33	0	15	0	8	0	19	0	13	0	15	0	11
AAC73303	0	9	0	8	0	24	0	36	0	19	0	19	0	20	0	15	0	23	0	13
AAC73304	0	3	0	3	0	2	0	11	0	5	0	4	0	5	0	5	0	7	0	5
AAC73305	0	76	0	89	0	119	1	284	0	205	0	90	0	106	0	134	0	83	0	121
AAC73306	0	8	0	12	0	15	0	51	0	34	0	4	0	14	0	27	0	6	0	26
AAC73307	0	11	0	21	0	20	0	60	0	41	0	11	0	18	0	27	0	7	0	47
AAC73308	0	15	0	33	0	40	0	93	0	56	0	30	0	31	0	43	1	48	1	30
AAC73309	0	7	0	11	0	12	0	31	0	21	0	9	0	11	0	11	0	13	2	12
AAC73310	0	7	0	4	0	7	1	16	0	12	0	3	0	6	0	2	0	4	0	8
AAC73311	0	45	0	60	0	63	2	106	1	81	0	47	0	25	0	57	1	53	1	48
AAC73312	0	16	0	24	0	20	0	20	0	10	0	9	0	3	0	4	0	7	0	8
AAC73313	0	12	0	19	0	12	0	32	0	20	0	17	0	9	0	17	0	13	0	23
AAC73314	0	33	0	44	4	44	7	68	1	38	0	69	0	61	21	80	13	54	17	63
AAC73315	0	11	0	19	1	34	2	36	1	25	0	18	0	23	0	21	3	23	4	30
AAC73316	0	19	0	31	0	28	0	73	0	54	0	91	0	163	2	206	0	110	0	217
AAC73317	0	9	0	17	0	18	0	21	0	18	0	18	0	23	3	19	0	20	0	30
AAC73318	0	10	0	19	0	8	1	18	1	14	0	13	0	19	0	17	1	16	0	15
AAC73319	0	3	0	8	0	12	0	22	0	11	0	9	0	10	0	19	0	12	0	14
AAC73320	0	11	0	17	0	18	1	41	0	24	0	25	0	30	0	39	0	16	0	36
AAC73321	0	0	0	0	0	2	0	1	0	0	0	0	0	1	0	1	0	0	0	1
AAC73323	0	16	0	24	3	22	2	49	1	28	0	26	0	25	6	38	2	23	7	29
AAC73324	0	38	0	36	0	64	0	92	0	50	0	80	0	111	0	174	0	85	0	175
AAC73325	0	7	0	15	0	10	0	2	0	9	0	121	0	75	0	79	0	132	0	83
AAC73326	0	84	0	141	0	130	1	341	0	238	0	84	0	82	0	112	0	102	0	98
AAC73327	0	31	0	42	0	35	0	111	0	70	0	25	0	24	0	37	0	32	0	30
AAC73328	0	9	0	15	0	20	0	22	0	23	0	46	0	50	0	68	0	40	0	83
AAC73329	0	1	0	6	0	6	0	13	0	9	0	19	0	23	0	25	0	14	0	26
AAC73330	0	7	0	23	0	20	0	41	0	27	0	48	0	53	0	67	0	40	0	69
AAC73331	0	0	0	2	0	1	0	1	0	3	0	1	0	1	0	0	0	1	0	1
AAC73332	0	15	0	18	0	23	1	31	1	15	0	9	0	8	0	19	0	17	0	20
AAC73335	0	8	0	4	0	7	0	9	0	9	0	14	0	12	0	15	0	9	1	18
AAC73336	0	3	0	6	0	6	1	9	0	5	0	3	0	9	0	14	0	2	0	10
AAC73337	0	2	0	2	0	5	0	7	0	3	0	0	0	4	0	6	0	2	0	6
AAC73338	0	0	0	1	0	1	0	5	0	5	0	1	0	1	0	2	0	4	0	1
AAC73341	0	157	0	212	4	240	7	439	6	346	0	87	0	108	5	159	3	113	0	152
AAC73342	0	8	0	12	0	6	0	37	0	47	0	14	0	9	0	21	0	9	0	24
AAC73343	0	20	0	44	0	41	1	73	0	65	0	36	0	37	0	46	0	36	0	50
AAC73345	0	1	0	1	0	0	0	3	0	0	0	0	0	0	0	0	0	0	0	0
AAC73346	0	32	0	33	0	44	0	122	0	100	0	45	0	44	0	74	0	47	0	66
AAC73347	0	31	0	56	0	57	0	156	0	121	0	67	0	73	0	93	0	62	0	86
AAC73348	0	0	0	0	0	0	0	0	0	0	0	0	0	0	0	0	0	0	0	0
AAC73349	0	0	0	0	0	0	0	0	0	0	0	0	0	0	0	0	0	0	0	0
AAC73350	0	0	0	0	0	0	0	0	0	1	0	0	0	0	0	0	0	0	0	0
AAC73351	0	0	0	0	0	0	0	0	0	0	0	0	0	0	0	0	0	0	0	0
AAC73352	0	0	0	0	0	0	0	0	0	0	0	0	0	0	0	0	0	0	0	0
AAC73353	0	7	0	13	0	17	0	18	0	14	0	11	0	11	0	25	0	11	0	12
AAC73354	0	1	0	4	0	5	0	9	0	7	0	4	0	1	0	6	0	3	0	4
AAC73355	0	1	0	0	0	0	0	0	0	0	0	0	0	0	0	0	0	2	0	1
AAC73356	0	5	0	1	0	6	0	6	0	5	0	2	0	7	0	6	0	4	0	8
AAC73357	0	1	0	3	0	2	0	3	0	5	0	0	0	3	0	3	0	1	0	0
AAC73359	0	26	0	19	0	22	1	57	0	34	0	31	0	38	1	40	1	25	0	44
AAC73362	0	284	0	413	0	402	1	633	0	520	0	444	1	545	1	739	1	425	1	688
AAC73363	0	1	0	1	0	2	0	3	0	0	0	3	0	1	0	6	0	1	0	1
AAC73364	0	19	0	34	0	46	0	42	0	21	0	30	0	22	0	19	0	18	0	22
AAC73365	0	1	0	1	0	0	0	1	0	2	0	2	0	4	0	1	0	2	0	1
AAC73367	0	6	0	12	1	9	0	12	0	12	0	6	0	12	0	25	0	16	0	13
AAC73368	0	5	0	7	0	9	0	13	0	10	0	6	0	10	0	18	0	11	0	12
AAC73370	0	1	0	0	0	0	0	1	0	1	0	0	0	1	0	0	0	1	0	0
AAC73371	0	12	0	20	0	24	0	32	0	29	0	1	0	5	0	9	0	7	0	7
AAC73372	0	16	0	22	0	29	0	62	0	42	0	6	0	5	0	21	0	12	0	17
AAC73373	0	2	0	1	0	1	0	2	0	0	0	0	0	4	0	7	0	1	0	3
AAC73374	0	2	0	3	0	3	0	3	0	3	0	4	0	6	0	9	0	5	0	7
AAC73375	0	3	0	5	0	6	0	9	0	6	0	1	0	9	0	8	0	7	0	12
AAC73376	0	4	0	5	0	6	0	6	0	7	0	2	0	3	0	6	0	3	0	2
AAC73377	0	5	0	11	1	9	0	12	0	12	0	5	0	11	0	23	0	15	0	13
AAC73378	0	6	0	5	1	9	0	14	0	11	0	6	0	7	0	18	0	11	0	13
AAC73380	0	2	0	0	0	2	0	5	0	3	0	1	0	3	0	2	0	2	0	1
AAC73381	0	1	0	1	0	1	0	3	0	2	0	2	0	1	0	1	0	2	0	0
AAC73382	0	1	0	0	0	0	0	1	0	0	0	0	0	0	0	0	0	1	0	0
AAC73383	0	5	0	12	0	11	0	63	0	40	0	8	0	18	0	19	0	15	0	16
AAC73384	0	2	0	5	0	5	0	25	0	17	0	4	0	13	0	19	0	4	0	11
AAC73386	0	0	0	0	0	0	0	0	0	1	0	0	0	2	0	0	0	3	0	5
AAC73387	0	1	0	1	0	0	0	0	0	1	0	1	0	1	0	0	0	2	0	7
AAC73388	0	0	0	0	0	1	0	2	0	0	0	1	0	1	0	1	0	1	0	2
AAC73389	0	0	0	0	0	0	0	1	0	0	0	0	0	0	0	1	0	0	0	0
AAC73390	0	12	0	12	0	13	0	28	0	18	0	2	0	4	0	7	0	8	0	7
AAC73391	0	0	0	0	0	1	0	2	0	2	0	0	0	1	0	0	0	0	0	0
AAC73392	0	0	0	1	0	3	0	7	0	4	0	4	0	3	0	3	0	2	0	6
AAC73393	0	0	0	1	0	2	0	6	0	2	0	3	0	2	0	6	0	3	0	4
AAC73394	0	0	0	1	0	0	0	1	0	1	0	1	0	0	0	1	0	0	0	4
AAC73395	0	0	0	1	0	0	0	0	0	1	0	0	0	0	0	0	0	0	0	0
AAC73396	0	0	0	4	0	0	0	7	0	4	0	1	0	1	0	0	0	4	0	3
AAC73397	0	0	0	0	0	0	0	0	0	0	0	0	0	0	0	0	0	1	0	1
AAC73398	0	1	0	0	0	2	0	4	0	1	0	1	0	1	0	0	0	1	1	3
AAC73399	0	2	0	3	0	3	0	6	0	7	0	1	0	1	0	2	0	1	0	2
AAC73401	0	18	0	19	0	14	0	21	0	21	0	25	0	34	0	32	0	30	0	29
AAC73402	0	28	0	32	0	36	1	50	0	40	0	46	0	55	0	68	0	63	0	55
AAC73404	0	0	0	0	0	0	0	0	0	1	0	0	0	0	0	0	0	0	0	1
AAC73406	0	0	0	0	0	0	0	0	0	1	0	0	0	0	0	0	0	0	0	0
AAC73407	0	1	0	1	0	1	0	0	0	4	0	0	0	1	0	2	0	2	0	1
AAC73408	0	5	0	2	0	2	0	3	0	7	0	2	0	1	0	3	0	1	0	2
AAC73409	0	77	0	92	0	97	0	147	2	137	0	4	0	2	0	4	0	10	0	4
AAC73410	0	74	0	99	0	118	0	173	2	135	0	7	0	3	0	9	0	13	0	11
AAC73411	0	40	0	60	0	62	0	116	2	89	0	5	0	4	0	3	0	8	0	6
AAC73414	0	6	0	0	0	1	0	9	0	9	0	14	0	5	0	10	0	7	0	9
AAC73415	0	3	0	6	0	5	0	17	1	12	0	22	0	20	1	16	2	21	1	18
AAC73416	0	1	0	4	0	9	0	13	1	7	0	24	0	19	1	18	6	24	4	17
AAC73417	0	7	0	2	1	8	1	13	0	14	0	26	0	18	1	25	1	27	1	23
AAC73418	0	0	0	2	0	3	0	5	0	5	0	5	0	4	0	4	0	3	0	3
AAC73419	0	4	0	3	0	9	0	26	0	17	0	5	0	8	0	6	0	4	0	6
AAC73420	0	2	0	1	0	0	0	2	0	0	0	0	0	2	0	6	0	0	0	9
AAC73421	0	2	0	4	0	2	0	4	0	1	0	11	0	18	0	9	0	9	0	16
AAC73422	0	2	0	3	0	0	0	1	0	0	0	7	0	11	0	6	0	3	0	7
AAC73423	0	0	0	0	0	0	0	0	0	1	0	2	0	5	0	3	0	1	0	8
AAC73424	0	0	0	0	0	0	0	0	0	1	0	3	0	7	0	4	0	2	0	8
AAC73426	0	0	0	0	0	0	0	0	0	0	0	0	0	1	0	2	0	0	0	1
AAC73427	0	4	0	9	0	6	0	12	0	10	0	3	0	8	0	15	1	5	0	16
AAC73428	0	2	0	8	0	7	0	5	0	7	0	9	0	14	0	8	0	10	0	9
AAC73429	0	0	0	0	0	0	0	0	0	0	0	0	0	0	0	0	0	0	0	0
AAC73430	0	0	0	0	0	0	0	0	0	0	0	0	0	0	0	0	0	0	0	0
AAC73431	0	11	0	20	0	23	1	34	0	18	0	15	0	5	0	4	0	16	0	11
AAC73432	0	2	0	1	0	6	0	3	0	2	0	39	0	25	0	53	0	64	0	43
AAC73433	0	0	0	0	0	2	0	1	0	0	0	4	0	2	0	1	0	2	0	3
AAC73434	0	0	0	0	0	1	0	0	0	0	0	0	0	1	0	0	0	0	0	0
AAC73436	0	1	0	0	0	0	0	0	0	1	0	0	0	0	0	0	0	0	0	1
AAC73437	0	0	0	0	0	0	0	0	0	0	0	0	0	0	0	0	0	1	0	0
AAC73438	0	1	0	3	0	0	0	3	0	1	0	2	0	4	0	4	0	3	0	3
AAC73439	0	11	0	4	0	5	0	26	0	16	0	5	0	7	0	10	0	4	0	5
AAC73440	0	18	0	9	0	13	0	48	0	28	0	8	0	13	0	15	0	5	0	15
AAC73441	0	0	0	0	0	2	0	2	1	6	0	2	0	1	0	0	0	0	0	3
AAC73442	0	0	0	0	0	0	0	1	0	0	0	0	0	0	0	2	0	0	0	0
AAC73443	0	1	0	0	0	0	0	5	0	1	0	2	0	1	0	2	0	1	0	2
AAC73444	0	1	0	0	0	1	0	6	0	2	0	4	0	3	0	2	0	3	0	5
AAC73445	0	14	0	9	0	16	0	2	0	1	0	2	0	3	0	2	0	1	0	1
AAC73446	0	28	0	21	0	36	0	3	0	2	0	4	0	3	0	3	0	2	0	2
AAC73447	0	71	0	84	0	133	0	14	0	11	0	2	0	4	0	1	0	4	0	5
AAC73448	0	5	0	8	0	8	0	18	0	9	0	38	0	24	0	31	0	38	0	24
AAC73449	0	5	0	8	0	9	0	7	0	2	0	65	0	20	0	23	0	51	0	42
AAC73450	0	1	0	1	0	0	0	1	0	1	0	2	0	0	0	1	0	0	0	0
AAC73451	0	0	0	1	0	1	0	0	0	0	0	0	0	0	0	1	0	0	0	2
AAC73452	0	0	0	0	0	1	0	1	0	0	0	0	0	0	0	1	0	0	0	1
AAC73453	0	1	0	0	0	1	0	1	0	0	0	0	0	0	0	2	0	0	0	1
AAC73454	0	0	0	1	0	2	0	0	0	2	0	1	0	1	0	2	0	0	0	2
AAC73455	0	2	0	1	0	1	0	1	0	2	0	3	0	4	0	4	0	2	0	2
AAC73456	0	1	0	3	0	1	0	3	0	0	0	4	0	3	0	0	0	4	0	3
AAC73457	0	16	0	19	0	22	0	46	1	37	0	17	0	29	0	30	0	27	1	28
AAC73458	0	6	0	10	0	8	0	30	0	31	0	5	0	3	0	6	0	3	0	5
AAC73459	0	18	0	28	0	28	0	93	0	58	0	19	0	25	1	42	0	23	0	30
AAC73460	0	7	0	13	0	9	0	42	0	40	0	3	0	7	0	26	0	9	0	14
AAC73461	0	0	0	0	0	1	0	1	0	0	0	5	0	4	0	4	0	5	0	9
AAC73463	0	77	0	115	0	102	0	223	1	188	0	15	0	56	0	64	0	25	0	57
AAC73464	0	90	0	141	0	142	1	277	1	223	0	46	0	79	0	95	0	61	0	79
AAC73466	0	2	0	0	0	0	0	0	0	0	0	1	0	0	0	0	0	0	0	1
AAC73467	0	0	0	0	0	0	0	0	0	0	0	0	0	0	0	0	0	0	0	0
AAC73468	0	0	0	0	0	0	0	0	0	1	0	0	0	0	0	0	0	0	0	0
AAC73469	0	0	0	0	0	0	0	0	0	0	0	1	0	0	0	0	0	0	0	1
AAC73470	0	1	0	0	0	1	0	0	0	1	0	1	0	0	0	0	0	1	0	1
AAC73471	0	1	0	0	0	0	0	1	0	0	0	1	0	1	0	3	0	1	0	0
AAC73472	0	37	0	55	0	50	0	143	0	99	0	26	0	31	0	66	0	27	0	46
AAC73475	0	27	0	29	0	37	1	54	0	41	0	47	0	55	0	63	0	63	0	54
AAC73476	0	18	0	17	0	14	0	20	0	20	0	25	0	27	0	37	0	27	0	24
AAC73478	0	1	0	0	0	1	0	1	0	0	0	0	0	0	0	0	0	0	0	0
AAC73479	0	7	0	9	0	14	0	34	0	35	0	8	0	3	0	18	0	3	0	16
AAC73480	0	9	0	5	0	15	0	19	0	11	0	23	0	11	0	14	0	21	1	18
AAC73481	0	10	0	13	0	19	0	29	0	10	0	13	0	10	0	15	0	18	0	21
AAC73482	0	0	0	0	0	0	0	3	1	1	0	2	0	7	0	14	0	4	1	15
AAC73483	0	24	0	46	0	36	1	74	0	46	0	143	0	112	1	155	0	142	0	170
AAC73484	0	13	0	21	0	36	0	113	1	83	0	18	0	22	0	24	0	21	0	43
AAC73485	0	19	0	31	2	27	0	34	1	29	0	84	0	57	8	82	4	60	3	76
AAC73486	0	10	0	9	1	13	0	12	1	7	0	28	0	15	0	29	0	32	0	30
AAC73487	0	1	0	2	0	3	0	1	0	2	0	4	0	3	0	7	0	7	0	7
AAC73488	0	2	0	1	0	0	0	1	0	1	0	2	0	1	0	2	0	2	0	2
AAC73489	0	12	0	12	0	15	0	52	0	47	0	16	0	27	0	29	0	10	0	26
AAC73490	0	20	0	28	0	22	0	29	0	15	0	26	0	32	0	32	0	30	0	46
AAC73491	0	5	0	9	0	18	0	29	0	16	0	35	0	51	0	94	0	28	0	78
AAC73492	0	1	0	1	0	3	0	8	0	6	0	10	0	10	0	22	0	5	0	14
AAC73493	0	4	0	3	0	3	0	6	0	5	0	5	0	4	0	7	0	2	0	6
AAC73494	0	49	0	68	0	115	0	120	0	76	0	38	0	52	0	67	0	35	0	52
AAC73496	0	6	0	18	0	15	0	67	0	73	0	11	0	24	0	28	0	10	1	24
AAC73497	0	38	0	36	1	43	0	39	0	53	0	22	0	15	0	27	0	21	1	20
AAC73499	0	3	0	2	0	3	0	10	0	7	0	12	0	8	1	12	0	13	0	17
AAC73500	0	9	0	15	0	9	0	32	0	29	0	21	0	24	1	36	0	22	0	40
AAC73501	0	0	0	8	0	4	0	21	0	12	0	3	0	6	0	17	0	5	0	15
AAC73502	0	2	0	6	0	6	0	11	0	6	0	8	0	6	0	7	0	7	0	9
AAC73503	0	1	0	6	0	6	0	7	0	7	0	10	0	6	0	14	0	16	0	14
AAC73504	0	18	0	19	0	25	0	56	0	43	0	41	0	71	2	66	1	32	1	65
AAC73505	0	7	0	16	0	9	0	31	0	34	0	10	0	23	1	24	0	15	0	23
AAC73506	0	11	0	9	1	9	0	14	0	17	0	13	0	11	0	12	0	5	0	15
AAC73507	0	1	0	1	0	2	0	10	0	7	0	2	0	4	0	5	0	2	0	11
AAC73508	0	1	0	4	0	3	0	11	0	6	0	3	0	10	0	28	0	9	0	17
AAC73509	0	48	0	54	0	57	0	171	0	122	0	100	0	169	1	244	0	101	0	213
AAC73510	0	117	0	142	0	175	0	475	0	355	0	217	0	318	1	434	0	216	0	380
AAC73511	0	138	0	155	0	207	0	540	0	396	0	265	0	338	1	475	0	266	0	435
AAC73512	0	55	0	56	0	79	1	209	0	167	0	126	1	150	0	227	0	107	0	209
AAC73513	0	12	0	21	1	21	0	28	0	9	0	17	0	20	0	24	0	11	0	18
AAC73514	0	260	0	249	0	375	0	1117	0	862	0	173	0	169	0	231	0	184	0	218
AAC73515	0	4	0	3	0	4	0	4	0	7	0	9	0	1	0	8	0	12	0	4
AAC73516	0	24	0	46	0	45	0	59	0	50	0	43	0	66	0	96	0	41	0	78
AAC73517	0	52	0	71	0	54	0	98	0	78	0	56	0	91	0	108	0	54	0	89
AAC73518	0	27	0	40	1	43	0	156	0	153	0	39	0	85	0	105	0	49	0	93
AAC73519	0	32	0	53	1	50	0	185	0	156	0	22	0	78	0	99	0	37	0	75
AAC73520	0	6	0	14	0	24	0	28	0	22	0	32	0	33	0	55	0	33	0	50
AAC73521	0	15	0	34	0	52	0	72	0	41	0	96	0	81	0	85	1	74	0	99
AAC73522	0	54	0	65	1	83	1	46	0	36	0	59	0	43	0	67	0	56	0	63
AAC73523	0	47	0	51	0	67	0	148	0	143	0	42	0	82	0	113	0	49	0	102
AAC73524	0	32	0	43	0	57	0	132	0	141	0	20	0	54	0	76	0	23	0	80
AAC73525	0	27	0	24	0	42	0	85	0	89	0	11	0	32	0	56	0	21	0	40
AAC73526	0	6	0	10	0	9	0	31	0	30	0	15	0	11	1	17	0	7	0	10
AAC73527	0	33	0	52	1	45	2	84	0	54	0	41	0	13	0	32	0	35	1	32
AAC73528	0	40	0	47	1	44	2	71	0	55	0	35	0	20	0	34	1	33	3	47
AAC73529	0	185	0	234	1	240	0	357	3	275	0	81	0	75	1	83	1	81	1	76
AAC73530	0	4	0	6	0	5	0	21	0	14	0	14	0	8	0	25	0	7	0	12
AAC73531	0	169	0	368	0	294	0	893	1	764	0	198	0	266	0	266	0	254	0	360
AAC73532	0	101	0	247	0	160	0	564	2	501	0	160	0	198	0	225	0	207	0	256
AAC73533	0	71	0	180	0	124	0	479	2	422	0	139	0	210	0	236	0	172	0	248
AAC73534	0	70	0	150	1	116	0	360	2	332	0	249	0	337	2	421	0	266	0	386
AAC73535	0	51	0	73	1	76	0	96	2	99	0	171	0	212	4	263	4	174	4	228
AAC73536	0	6	0	12	0	4	0	41	0	32	0	14	0	32	0	49	0	11	0	32
AAC73537	0	29	0	47	1	42	1	94	1	101	0	21	0	45	0	60	0	22	0	49
AAC73538	0	50	0	60	0	69	0	146	0	93	0	64	0	59	0	85	0	72	0	73
AAC73539	0	230	0	353	0	365	0	978	0	823	0	150	0	189	1	274	0	156	0	255
AAC73540	0	185	0	246	2	239	8	381	9	296	0	135	0	168	11	250	3	138	8	212
AAC73541	0	230	0	299	0	301	5	544	6	398	0	272	0	234	4	362	1	255	4	374
AAC73542	0	89	0	110	0	144	5	359	5	298	0	140	0	172	1	196	1	154	3	235
AAC73543	0	1294	1	1576	0	1900	1	2685	0	2014	0	1239	0	1253	1	1480	1	1340	2	1589
AAC73544	0	85	0	121	0	114	0	227	0	158	0	117	0	133	0	195	0	119	0	176
AAC73545	0	7	0	11	0	7	0	10	0	2	0	22	0	10	0	24	0	17	0	20
AAC73546	0	1	0	2	0	2	0	0	0	0	0	5	0	6	0	4	0	6	0	5
AAC73547	0	27	0	34	0	44	0	97	0	59	0	23	0	21	0	25	0	17	0	40
AAC73548	0	24	0	23	0	36	0	80	0	42	0	13	0	16	0	16	0	20	0	18
AAC73549	0	5	0	9	1	7	1	25	0	11	0	12	0	17	0	22	0	6	0	16
AAC73550	0	6	0	7	0	11	0	7	1	12	0	10	0	12	1	7	1	8	1	13
AAC73551	0	7	0	4	0	9	0	30	1	25	0	11	0	15	0	20	0	11	0	24
AAC73552	0	9	0	13	0	13	0	25	0	21	0	10	0	12	0	27	0	15	0	20
AAC73553	0	0	0	0	0	0	0	0	0	0	0	4	0	2	0	1	0	5	0	3
AAC73554	0	2	0	3	0	1	1	11	0	3	0	15	0	12	0	7	2	18	0	15
AAC73555	0	27	0	38	0	28	0	50	0	39	0	23	0	23	0	28	1	30	0	28
AAC73556	0	9	0	14	0	9	0	14	0	9	0	23	0	23	0	24	0	24	0	23
AAC73557	0	7	0	5	0	8	0	13	0	9	0	4	0	8	0	21	0	12	0	12
AAC73558	0	0	0	0	0	0	0	1	0	0	0	0	0	1	0	1	0	1	0	1
AAC73559	0	12	0	10	0	21	0	14	0	19	0	14	0	11	0	14	0	10	1	21
AAC73560	0	4	0	8	0	8	0	14	0	13	0	86	0	114	0	177	0	76	0	175
AAC73561	0	5	0	4	0	3	0	43	0	27	0	23	0	24	0	26	0	11	1	22
AAC73562	0	7	0	15	0	13	0	73	1	54	0	67	0	47	4	70	1	51	1	71
AAC73563	0	12	0	12	0	20	0	35	1	28	0	119	0	74	5	106	4	111	4	96
AAC73564	0	71	0	103	1	140	0	200	1	135	0	170	0	143	1	159	0	165	1	182
AAC73565	0	31	0	31	0	38	0	63	0	69	0	41	0	58	0	67	0	56	1	60
AAC73566	0	2	0	2	0	4	0	12	0	12	0	5	0	12	0	9	0	4	0	15
AAC73567	0	15	0	10	0	30	0	69	0	40	0	47	0	64	0	61	0	50	0	84
AAC73568	0	10	0	4	0	15	0	14	0	13	0	10	0	14	1	22	0	5	0	19
AAC73569	0	13	0	6	0	19	0	22	0	12	0	13	0	14	1	24	0	7	0	19
AAC73570	0	0	0	4	0	4	0	26	0	12	0	10	0	7	0	14	0	22	0	15
AAC73571	0	7	0	3	0	7	0	60	0	48	0	11	0	18	0	38	0	11	0	38
AAC73572	0	30	0	41	0	39	0	98	0	83	0	37	0	59	0	94	0	35	0	90
AAC73573	0	52	0	99	2	86	0	239	1	223	0	60	0	66	1	109	0	64	0	115
AAC73574	0	41	0	83	2	79	0	222	1	204	0	47	0	58	0	90	0	43	0	108
AAC73575	0	32	0	58	0	56	0	467	0	345	0	146	0	201	0	233	0	138	0	235
AAC73576	0	52	0	63	0	79	0	248	0	213	0	71	0	101	0	156	0	69	0	151
AAC73577	0	7	0	10	0	14	0	17	0	17	0	12	0	14	0	16	0	12	1	21
AAC73578	0	11	0	12	0	12	0	14	0	10	0	13	0	15	0	18	0	13	0	14
AAC73579	0	5	0	6	0	8	0	17	0	19	0	17	0	29	0	41	0	15	0	39
AAC73580	0	24	0	24	0	37	0	79	0	53	0	36	0	36	1	60	0	42	0	52
AAC73581	0	8	0	2	0	9	0	15	0	14	0	7	0	7	0	8	0	2	0	9
AAC73582	0	52	0	79	0	96	0	64	0	58	0	62	0	60	0	69	0	79	0	51
AAC73583	0	5	0	4	0	9	0	30	0	28	0	2	0	2	0	4	0	1	0	5
AAC73584	0	11	0	8	0	10	0	35	0	15	0	4	0	4	0	12	0	4	0	8
AAC73585	0	6	0	12	0	7	0	40	0	27	0	9	0	8	0	8	0	7	0	18
AAC73586	0	44	0	61	0	70	0	59	0	32	0	158	0	65	0	60	0	205	1	65
AAC73587	0	0	0	1	0	0	1	4	0	2	0	3	0	9	0	15	0	4	0	6
AAC73588	0	3	0	2	0	3	1	7	0	6	0	6	0	13	0	15	0	9	0	7
AAC73589	0	11	0	15	0	17	0	26	0	25	0	23	0	22	0	32	0	30	0	32
AAC73590	0	10	0	14	0	17	0	25	0	15	0	48	0	27	0	26	0	38	0	53
AAC73591	0	11	0	14	1	24	0	32	1	22	0	61	0	59	0	60	2	70	1	82
AAC73592	0	7	0	10	0	9	0	26	0	17	0	15	0	8	0	18	0	15	0	17
AAC73593	0	8	0	12	0	11	0	22	0	22	0	13	0	14	0	13	0	15	0	15
AAC73594	0	12	0	26	0	24	0	112	0	97	0	21	0	56	0	57	0	29	0	69
AAC73595	0	9	0	12	0	11	0	28	0	14	0	7	0	17	0	32	0	10	0	20
AAC73596	0	6	0	3	0	4	0	17	0	5	0	1	0	9	0	16	0	4	0	17
AAC73597	0	2	0	5	0	4	0	12	0	11	0	10	0	14	0	13	0	13	0	20
AAC73598	0	6	0	10	0	8	0	23	0	18	0	22	0	28	0	36	0	40	0	52
AAC73599	0	7	0	5	0	12	0	13	0	14	0	5	0	11	0	12	0	9	2	10
AAC73600	0	1	0	2	0	0	0	3	0	6	0	0	0	3	0	1	0	1	0	0
AAC73605	0	5	0	9	0	5	0	33	0	21	0	4	0	6	0	8	0	7	0	6
AAC73606	0	2	0	0	0	0	0	1	0	1	0	1	0	0	0	1	0	1	1	3
AAC73607	0	2	0	2	0	4	0	0	0	4	0	7	0	5	0	11	0	1	0	6
AAC73608	0	34	0	52	0	61	2	114	0	70	0	91	0	96	9	127	3	98	6	135
AAC73609	0	1	0	0	0	0	0	4	0	4	0	1	0	2	0	2	0	1	0	2
AAC73611	0	0	0	0	0	0	0	0	0	0	0	0	0	0	0	3	0	0	0	1
AAC73614	0	2	0	0	0	0	0	1	0	0	0	8	0	26	0	35	0	10	0	22
AAC73615	0	0	0	3	0	0	0	0	0	0	0	2	0	1	0	4	0	1	0	0
AAC73616	0	1	0	6	0	3	0	4	0	0	0	4	0	0	0	3	0	3	0	1
AAC73617	0	1	0	3	0	5	0	1	0	7	0	11	0	43	0	49	0	9	0	57
AAC73618	0	2	0	1	0	3	0	4	0	4	0	6	0	20	1	16	1	5	0	19
AAC73619	0	0	0	0	0	3	0	0	0	0	0	2	0	7	0	12	0	0	0	10
AAC73620	0	0	0	1	0	1	0	1	0	1	0	0	0	0	0	0	0	0	0	1
AAC73622	0	0	0	0	1	2	0	1	0	2	0	0	0	1	0	0	0	2	0	1
AAC73623	0	1	0	2	0	2	0	1	0	3	0	0	0	0	0	0	0	1	0	1
AAC73624	0	4	0	3	0	4	0	5	0	9	0	10	0	5	0	21	0	6	0	10
AAC73625	0	3	0	0	0	2	0	4	0	7	0	3	0	4	0	7	0	0	0	5
AAC73626	0	9	0	5	0	17	1	51	0	46	0	10	0	19	0	17	1	16	0	21
AAC73627	0	82	0	169	0	163	5	584	3	468	0	183	0	225	2	277	1	197	0	295
AAC73628	0	17	0	16	0	18	0	61	0	72	0	13	0	27	0	23	0	23	0	28
AAC73629	0	0	0	1	0	0	0	0	0	1	0	0	0	1	0	1	0	0	0	0
AAC73630	0	23	0	23	0	28	0	76	0	66	0	19	0	31	0	34	0	19	0	34
AAC73631	0	30	0	26	0	34	0	86	0	74	0	24	0	56	0	67	0	19	0	57
AAC73632	0	0	0	0	0	1	0	0	0	1	0	2	0	2	0	3	0	0	0	1
AAC73634	0	0	0	1	0	0	0	0	0	0	0	3	0	1	0	0	0	0	0	1
AAC73635	0	0	0	0	0	0	0	0	0	0	0	0	0	0	0	2	0	1	0	0
AAC73636	0	0	0	0	0	1	0	0	0	1	0	0	0	0	0	1	0	1	0	0
AAC73637	0	0	0	0	0	0	0	0	0	0	0	0	0	0	0	1	0	0	0	0
AAC73638	0	9	0	14	0	11	0	22	0	14	0	15	0	12	0	21	0	10	0	15
AAC73641	0	13	0	21	0	16	1	25	0	18	0	27	0	34	0	35	0	32	0	31
AAC73642	0	28	0	34	0	38	1	52	0	39	0	45	0	51	0	64	0	61	0	54
AAC73644	0	4	0	4	0	6	0	17	0	12	0	6	0	7	0	12	0	7	0	12
AAC73645	0	0	0	0	0	0	0	1	0	0	0	1	0	0	0	0	0	0	0	0
AAC73646	0	0	0	1	0	1	0	1	0	0	0	2	0	2	0	7	1	2	0	4
AAC73647	0	1	0	3	0	7	0	5	0	8	0	10	0	5	0	5	1	13	0	10
AAC73648	0	0	0	0	0	0	0	0	0	0	0	1	0	0	0	0	0	0	0	0
AAC73649	0	0	0	0	0	0	0	0	0	0	0	1	0	0	0	0	0	1	0	0
AAC73651	0	0	0	0	0	0	0	1	0	0	0	0	0	0	0	0	0	0	0	1
AAC73652	0	0	0	0	0	2	0	5	0	1	0	2	0	3	0	2	0	0	0	3
AAC73653	0	272	0	403	0	393	0	660	0	478	0	444	0	552	0	739	1	439	0	697
AAC73655	0	0	0	0	0	0	0	0	0	0	0	1	0	0	0	2	0	0	0	0
AAC73656	0	0	0	0	0	0	0	0	0	0	0	1	0	2	0	3	0	0	0	0
AAC73657	0	0	0	0	0	1	0	4	0	0	0	0	0	2	0	9	0	1	0	2
AAC73658	0	152	0	221	2	194	10	406	7	374	0	17	0	22	0	34	0	12	1	32
AAC73659	0	1	0	0	0	0	0	1	0	3	0	0	0	0	0	0	0	0	0	0
AAC73660	0	3	0	6	0	6	0	18	0	10	0	1	0	0	0	1	0	1	0	2
AAC73661	0	0	0	3	0	0	0	2	0	1	0	2	0	1	0	2	0	1	0	2
AAC73665	0	4	0	5	0	3	0	21	0	9	0	1	0	0	0	0	0	0	0	0
AAC73666	0	616	0	921	3	886	15	1863	2	1199	0	420	0	273	0	468	5	408	1	461
AAC73667	0	0	0	1	0	0	0	0	0	0	0	0	0	0	0	0	0	0	0	2
AAC73668	0	0	0	2	0	2	0	6	0	2	0	5	0	5	1	13	0	3	0	6
AAC73669	0	3	0	5	1	5	0	10	0	6	0	10	0	11	0	30	0	28	0	33
AAC73670	0	2	0	1	0	1	0	1	0	2	0	9	0	16	0	18	0	6	1	18
AAC73671	0	0	0	4	0	5	0	7	0	10	0	4	0	13	0	10	0	4	0	18
AAC73672	0	1	0	6	0	3	0	11	0	10	0	2	0	15	0	15	0	4	0	9
AAC73673	0	0	0	0	0	0	0	0	0	0	0	0	0	0	0	0	0	1	0	0
AAC73674	0	0	0	0	0	0	0	1	0	0	0	2	0	0	0	1	0	3	0	1
AAC73675	0	0	0	0	0	0	0	2	0	1	0	4	0	2	0	3	0	5	0	1
AAC73676	0	1	0	3	0	3	0	3	0	1	0	5	0	4	0	3	0	6	0	4
AAC73677	0	3	0	4	0	6	0	11	0	7	0	12	0	21	0	27	0	8	0	29
AAC73678	0	12	0	11	0	8	0	37	0	29	0	11	0	17	0	17	0	11	0	26
AAC73679	0	50	0	58	0	98	0	105	0	143	0	29	0	31	0	33	0	39	0	53
AAC73680	0	10	0	11	0	8	0	14	0	10	0	6	0	8	0	5	0	2	0	4
AAC73681	0	1	0	4	0	4	0	5	0	4	0	7	0	10	0	14	0	9	0	17
AAC73682	0	1	0	0	0	2	0	1	0	1	0	6	0	2	0	4	0	6	0	11
AAC73683	0	23	0	28	0	40	0	237	1	235	0	55	0	63	0	79	0	52	1	79
AAC73684	0	0	0	1	0	0	0	3	0	1	0	13	0	6	0	2	0	14	0	6
AAC73685	0	0	0	1	0	1	0	9	0	4	0	166	0	32	0	32	1	163	0	43
AAC73686	0	2	0	2	0	0	0	6	0	1	0	44	0	6	0	10	0	55	0	19
AAC73687	0	2	0	15	0	10	0	31	0	27	0	253	0	32	0	41	0	246	1	36
AAC73688	0	0	0	0	0	0	0	0	0	0	0	0	0	0	0	0	0	0	0	0
AAC73689	0	3	0	2	0	3	0	18	0	18	0	40	0	9	0	8	0	27	0	8
AAC73690	0	0	0	2	0	3	0	12	0	12	0	58	0	8	0	13	0	56	0	19
AAC73691	0	5	0	1	0	4	0	10	0	6	0	53	0	3	2	13	3	67	2	14
AAC73692	0	0	0	0	0	0	0	11	0	7	0	34	0	5	0	12	0	30	0	13
AAC73693	0	0	0	1	0	5	0	8	0	12	0	25	0	7	0	15	0	40	0	8
AAC73694	0	0	0	0	0	1	0	6	0	1	0	38	0	6	0	11	1	36	0	16
AAC73695	0	1	0	0	0	0	0	11	0	8	0	91	0	15	0	17	0	88	0	27
AAC73696	0	1	0	1	0	1	0	15	0	8	0	101	0	25	0	14	0	97	0	31
AAC73697	0	1	0	0	0	1	0	23	0	19	0	106	0	20	0	15	0	107	0	30
AAC73698	0	0	0	1	0	2	0	15	0	13	0	65	0	10	0	14	0	62	0	22
AAC73699	0	80	0	118	1	99	1	122	1	70	0	783	0	599	2	733	2	804	3	730
AAC73700	0	8	0	5	0	7	0	3	0	10	0	13	0	15	1	20	0	9	2	10
AAC73701	0	2	0	1	0	4	0	5	0	3	0	3	0	1	0	3	0	3	1	3
AAC73702	0	1	0	2	0	6	0	6	0	2	0	2	0	0	0	1	0	1	0	3
AAC73703	0	2	0	1	0	2	0	1	0	3	0	1	0	0	0	1	0	0	0	1
AAC73704	0	0	0	1	0	0	0	0	0	1	0	0	0	0	0	0	0	0	0	1
AAC73705	0	4	0	8	0	3	0	12	0	13	0	7	0	3	0	15	0	5	0	8
AAC73706	0	624	0	873	0	936	1	1774	2	1314	0	966	0	1077	0	1432	0	911	0	1401
AAC73707	0	79	0	83	0	113	0	147	0	108	0	86	0	85	0	84	0	75	0	117
AAC73708	0	99	0	124	0	174	0	109	0	74	0	309	0	318	0	451	0	276	0	490
AAC73709	0	2	0	2	0	1	0	4	0	2	0	2	0	3	0	8	0	3	0	8
AAC73711	0	21	0	21	1	42	1	88	1	66	0	23	0	54	0	49	0	21	2	58
AAC73712	0	16	0	15	0	13	0	50	0	41	0	16	0	22	1	35	0	24	0	34
AAC73713	0	0	0	2	0	1	0	1	1	1	0	3	0	1	0	2	0	3	0	9
AAC73714	0	0	0	1	0	0	0	0	0	1	0	1	0	0	0	0	0	0	0	0
AAC73715	0	0	0	2	0	0	0	0	0	0	0	0	0	0	0	0	0	0	0	0
AAC73716	0	0	0	3	0	2	0	0	0	1	0	0	0	0	0	0	0	0	0	0
AAC73717	0	1	0	0	0	0	0	1	0	0	0	0	0	0	0	1	0	0	0	0
AAC73718	0	1	0	0	0	0	0	2	0	0	0	0	0	0	0	1	0	0	0	0
AAC73719	0	0	0	1	0	0	0	3	0	0	0	0	0	0	0	0	0	0	0	0
AAC73720	0	6	0	10	0	8	0	12	0	6	0	9	0	9	0	8	0	7	0	17
AAC73721	0	2	0	2	0	3	0	5	0	4	0	1	0	3	0	5	0	0	0	8
AAC73722	1	494	0	657	0	736	3	466	1	326	0	7	0	14	0	22	0	9	0	26
AAC73723	0	2	0	8	1	7	0	4	0	5	0	2	0	0	0	0	0	0	0	1
AAC73724	0	606	0	693	0	984	0	2904	2	2360	1	3040	0	2232	1	3065	0	2414	0	3356
AAC73725	0	4	0	2	0	6	0	15	0	15	0	7	0	7	0	10	0	8	0	10
AAC73728	0	8	0	11	0	13	0	42	0	18	0	51	0	50	0	57	0	34	0	74
AAC73729	0	50	0	73	0	76	0	275	0	220	0	102	0	106	0	164	0	100	0	169
AAC73730	0	0	0	0	0	0	0	0	0	0	0	0	0	0	0	0	0	0	0	0
AAC73731	0	3	0	3	0	3	0	24	0	19	0	2	0	4	0	15	0	0	0	9
AAC73732	0	2	0	4	0	8	0	50	0	47	0	20	0	57	0	107	0	15	0	97
AAC73733	0	10	0	15	0	13	0	76	1	67	0	14	0	36	1	36	0	15	0	42
AAC73734	0	16	0	14	1	20	2	91	1	66	0	27	0	32	1	51	0	19	0	52
AAC73735	0	10	0	14	0	18	2	73	1	53	0	17	0	28	1	37	0	16	0	34
AAC73736	0	10	0	10	0	14	0	29	0	23	0	15	0	21	0	28	0	18	1	30
AAC73737	0	8	0	16	0	15	0	54	0	34	0	11	0	27	0	34	0	8	0	38
AAC73738	0	10	0	16	0	17	0	60	0	32	0	16	0	26	0	47	0	8	0	36
AAC73739	0	2	0	3	0	3	0	4	0	3	0	2	0	4	0	3	0	1	1	6
AAC73740	0	11	0	7	0	13	0	20	0	23	0	8	0	20	0	15	0	6	1	20
AAC73741	0	19	0	12	1	18	0	38	0	34	0	16	0	20	0	36	0	16	1	33
AAC73742	0	40	0	46	0	41	1	165	0	163	0	80	0	77	0	106	0	75	0	93
AAC73743	0	84	0	94	0	109	1	289	0	255	0	169	0	201	1	263	0	173	0	233
AAC73744	0	134	0	187	0	191	0	125	0	66	0	219	0	102	1	132	2	211	0	123
AAC73745	0	0	0	0	0	1	0	2	0	1	0	0	0	1	0	0	0	3	0	1
AAC73747	0	0	0	0	0	0	0	0	0	1	0	0	0	0	0	0	0	1	0	0
AAC73748	0	0	0	0	0	0	0	0	0	0	0	0	0	0	0	0	0	0	0	0
AAC73749	0	0	0	0	0	0	0	0	0	0	0	0	0	0	0	0	0	1	0	0
AAC73750	0	0	0	1	0	1	0	5	0	1	0	5	0	2	1	2	0	4	0	3
AAC73751	0	5	0	5	0	9	0	8	0	8	0	8	0	6	0	4	1	9	0	5
AAC73752	0	110	0	183	1	194	1	299	2	221	0	64	0	105	1	129	0	61	1	114
AAC73753	0	13	0	17	0	14	0	21	0	12	0	49	0	25	0	41	0	49	0	48
AAC73754	0	9	0	9	0	8	0	17	0	12	0	29	0	26	0	37	0	37	0	36
AAC73755	0	6	0	9	0	8	0	17	0	7	0	18	0	32	0	39	0	33	0	41
AAC73756	0	26	0	39	0	28	0	58	0	23	0	188	0	159	0	224	0	206	0	186
AAC73757	0	280	0	382	0	398	0	669	0	489	0	474	1	575	2	741	1	430	0	704
AAC73758	0	11	0	21	0	5	0	35	1	28	0	34	0	37	0	40	0	22	0	38
AAC73759	0	26	0	27	2	27	1	78	1	75	0	48	0	84	5	105	0	34	0	105
AAC73760	0	22	0	27	0	21	1	79	0	65	0	31	0	50	1	72	0	33	0	49
AAC73761	0	25	0	38	1	32	1	104	1	88	0	45	0	74	0	81	0	54	0	66
AAC73762	0	19	0	16	0	17	0	68	0	57	0	28	0	49	0	93	0	30	0	88
AAC73763	0	27	0	63	0	69	0	63	0	55	0	53	0	46	0	58	0	62	0	63
AAC73768	0	69	0	110	1	111	0	62	0	47	0	39	0	30	0	39	0	41	1	43
AAC73769	0	51	0	57	1	79	1	132	0	84	0	25	0	39	0	37	0	27	2	40
AAC73770	0	139	0	203	2	223	5	185	2	116	0	64	0	74	7	77	4	61	8	100
AAC73771	0	209	0	298	4	337	10	199	2	134	0	44	0	43	9	54	4	40	12	62
AAC73772	0	254	0	284	5	428	5	167	2	106	0	6	0	15	0	22	0	23	0	20
AAC73773	0	576	0	699	2	843	4	362	1	284	0	75	0	60	1	81	0	73	2	106
AAC73774	0	44	0	73	0	81	2	256	0	207	0	45	0	102	0	104	0	57	0	110
AAC73775	0	7	0	5	0	10	0	7	0	4	0	2	0	2	0	3	0	5	0	4
AAC73776	0	0	0	1	0	0	0	4	0	1	0	1	0	5	0	2	0	2	0	3
AAC73777	0	87	0	106	2	95	0	263	1	235	0	178	0	150	0	166	1	150	1	181
AAC73778	0	44	0	92	0	61	0	209	1	224	0	52	0	55	3	74	0	50	0	67
AAC73779	0	1	0	2	0	3	0	4	0	5	0	1	0	2	0	1	0	0	1	1
AAC73780	0	3	0	8	0	13	0	13	0	20	0	7	0	6	0	7	0	4	1	17
AAC73781	0	43	0	45	0	83	3	176	0	101	0	38	0	66	1	82	0	39	1	79
AAC73782	0	92	0	91	0	120	2	236	0	173	0	61	0	117	2	146	0	83	1	146
AAC73783	0	1	0	1	0	2	0	2	0	4	0	0	0	2	0	0	0	1	0	0
AAC73786	0	1	0	0	0	2	0	3	0	1	0	4	0	3	0	4	0	4	0	10
AAC73787	0	0	0	0	0	0	0	1	0	1	0	1	0	0	0	1	0	2	0	0
AAC73788	0	3	0	2	0	4	0	11	0	6	0	0	0	8	0	7	0	6	0	7
AAC73789	0	12	0	11	0	12	1	25	0	15	0	22	0	28	0	45	1	34	1	34
AAC73790	0	1	0	1	0	2	0	5	0	2	0	3	0	3	0	4	0	2	0	1
AAC73791	0	2	0	0	0	2	0	6	0	3	0	2	0	1	0	3	0	1	0	3
AAC73792	0	0	0	2	0	0	0	2	0	0	0	0	0	0	0	0	0	1	0	3
AAC73793	0	39	0	38	0	64	0	62	1	50	0	78	0	146	1	217	0	58	1	199
AAC73794	0	12	0	12	0	15	0	20	0	8	0	12	0	18	2	15	0	9	0	13
AAC73796	0	0	0	0	0	0	0	0	0	0	0	1	0	0	0	1	0	0	0	0
AAC73798	0	0	0	0	0	0	0	0	0	0	0	0	0	0	0	0	0	1	0	0
AAC73800	0	0	0	1	0	1	0	0	0	0	0	0	0	0	0	0	0	1	0	0
AAC73801	0	0	0	0	0	0	0	0	0	1	0	0	0	0	0	1	0	0	0	0
AAC73802	0	1	0	4	0	5	0	6	0	6	0	7	0	4	0	6	0	7	0	7
AAC73803	0	1	0	0	0	0	0	3	0	3	0	3	0	3	0	4	0	5	0	2
AAC73804	0	47	0	65	0	71	0	74	0	63	0	60	0	60	0	68	0	66	0	73
AAC73805	0	44	0	66	0	53	0	54	0	47	0	57	0	45	0	60	0	65	0	70
AAC73806	0	36	0	46	0	50	0	51	0	42	0	55	0	44	0	73	0	61	0	77
AAC73807	0	25	0	17	0	28	0	34	0	24	0	37	0	34	0	48	0	41	0	50
AAC73808	0	8	0	8	0	9	0	17	0	10	0	4	0	10	0	7	0	2	0	5
AAC73809	0	20	0	27	0	47	0	77	0	41	0	7	0	9	0	8	0	5	1	8
AAC73810	0	0	0	0	0	1	0	3	0	1	0	2	0	0	0	0	0	0	0	2
AAC73811	0	0	0	0	0	0	0	1	0	0	0	0	0	2	0	0	0	1	0	0
AAC73812	0	1	0	0	0	1	0	1	0	0	0	0	0	1	0	0	0	1	0	0
AAC73813	0	7	0	10	0	8	0	10	0	12	0	22	0	10	2	11	0	14	0	9
AAC73814	0	173	0	295	2	294	2	229	0	151	0	749	0	881	4	1131	3	788	6	1042
AAC73815	0	24	0	47	2	39	0	26	0	23	0	72	0	192	5	250	1	69	4	256
AAC73816	0	35	0	61	0	47	0	33	0	27	0	211	0	316	3	440	0	178	1	449
AAC73817	0	63	0	149	0	118	0	121	0	106	0	583	0	829	0	1076	0	551	0	1075
AAC73818	0	40	0	105	0	77	1	146	0	136	0	296	0	543	2	706	0	292	0	681
AAC73820	0	151	0	308	0	172	0	266	0	176	0	653	0	765	0	974	0	653	0	1006
AAC73821	0	223	0	428	0	335	0	573	0	446	0	492	0	542	0	756	0	511	0	745
AAC73822	0	168	0	274	0	234	0	429	0	347	0	648	1	660	0	840	0	665	0	823
AAC73823	0	184	0	283	0	313	0	556	0	445	0	833	0	693	0	947	0	849	0	1015
AAC73824	0	8	0	8	0	9	0	22	1	13	0	3	0	6	0	11	0	4	0	6
AAC73825	0	0	0	0	0	0	0	0	0	0	0	0	0	0	0	1	0	0	0	0
AAC73826	0	4	0	3	0	2	1	13	0	8	0	6	0	7	0	16	1	6	0	17
AAC73827	0	429	0	478	0	571	0	539	0	413	0	607	0	1291	2	1687	0	604	0	1589
AAC73828	0	347	0	436	0	492	0	588	0	416	0	660	0	1391	0	1868	1	694	1	1774
AAC73829	0	44	0	44	0	51	0	159	0	104	0	81	0	248	1	388	0	70	0	345
AAC73830	0	15	0	15	0	18	0	46	0	36	0	16	0	21	2	40	1	19	0	28
AAC73831	0	15	0	12	0	19	0	54	0	47	0	14	0	27	0	49	0	11	0	43
AAC73832	0	14	0	11	0	11	0	42	0	31	0	22	0	24	0	43	0	19	0	32
AAC73833	0	12	0	18	0	20	0	58	0	51	0	36	0	43	0	50	0	39	0	41
AAC73834	0	297	0	349	0	419	0	646	0	541	0	152	0	179	0	278	0	139	0	236
AAC73835	1	420	0	524	0	626	0	842	0	678	0	127	0	134	0	249	0	124	0	203
AAC73836	0	42	0	68	0	71	0	179	0	160	0	75	0	76	1	136	1	49	3	137
AAC73837	0	3	0	8	0	11	0	16	0	12	0	8	0	14	1	10	0	4	0	9
AAC73838	0	14	0	9	0	14	0	17	1	15	0	10	0	21	1	11	0	14	0	14
AAC73839	0	8	0	9	0	13	0	19	0	9	0	13	0	11	1	13	0	8	0	4
AAC73840	0	2	0	3	0	2	0	2	0	1	0	10	0	8	0	16	0	11	0	14
AAC73841	0	37	0	67	1	71	0	100	0	55	0	89	0	135	0	166	1	105	0	178
AAC73842	0	224	0	301	1	390	4	416	4	342	0	779	0	212	6	293	4	821	5	293
AAC73843	0	74	0	108	0	132	0	419	0	273	0	100	0	84	0	136	0	99	0	101
AAC73844	0	51	0	101	0	110	0	462	1	269	0	74	0	73	0	112	0	77	0	86
AAC73845	0	30	0	43	0	43	1	530	2	314	0	21	0	26	0	20	0	25	0	19
AAC73846	0	44	0	59	0	54	2	733	2	520	0	27	0	32	1	26	0	32	0	24
AAC73847	0	14	0	20	0	13	0	43	0	44	0	15	0	23	0	30	0	16	0	33
AAC73848	0	8	0	17	0	12	0	29	0	22	0	10	0	22	0	40	0	22	0	19
AAC73849	0	31	0	29	0	44	0	57	0	27	0	47	0	41	4	50	2	47	4	55
AAC73850	0	18	0	17	0	17	3	41	0	18	0	482	0	677	3	861	3	443	6	866
AAC73851	0	11	0	18	0	14	1	39	0	18	0	418	0	515	1	680	2	324	3	681
AAC73852	0	3	0	16	0	15	1	25	0	16	0	195	0	246	0	303	1	154	0	319
AAC73853	0	6	0	5	1	5	0	35	0	33	0	7	0	9	0	5	0	5	0	5
AAC73854	0	53	0	71	0	64	3	132	2	99	0	28	0	44	0	63	2	32	1	45
AAC73855	0	0	0	0	0	1	0	2	0	0	0	3	0	0	0	0	0	1	0	3
AAC73856	0	0	0	1	0	0	0	1	0	0	0	0	0	0	0	0	0	0	0	0
AAC73857	0	0	0	0	0	0	0	0	0	0	0	0	0	1	0	0	0	1	0	1
AAC73858	0	1	0	1	0	1	0	0	1	3	0	1	0	3	0	3	0	2	0	2
AAC73859	0	12	0	8	0	12	0	28	0	32	0	19	0	15	0	36	0	7	0	30
AAC73860	0	9	0	15	0	13	0	31	0	24	0	18	0	29	0	27	0	28	0	38
AAC73861	0	1	0	2	0	0	0	4	0	2	0	0	0	1	0	3	0	2	0	0
AAC73862	0	1	0	1	0	2	0	3	0	1	0	3	0	2	0	0	0	1	0	0
AAC73863	0	1	0	1	0	2	0	2	0	2	0	3	0	2	0	1	0	0	0	1
AAC73864	0	1	0	0	0	3	0	3	0	0	0	2	0	0	0	2	0	0	0	2
AAC73865	0	1	0	0	0	2	0	2	0	1	0	1	0	1	0	1	0	0	0	1
AAC73866	0	26	0	42	1	24	0	46	0	35	0	32	0	54	1	62	0	33	0	57
AAC73867	0	7	0	9	0	18	0	40	0	27	0	11	0	11	0	15	1	16	1	28
AAC73868	0	45	0	80	1	64	6	277	1	191	0	8	0	13	0	12	2	11	3	21
AAC73869	0	62	0	102	0	116	0	190	0	154	1	19	0	26	0	29	0	7	0	28
AAC73870	0	56	0	99	0	116	0	178	0	172	1	17	0	35	0	35	0	9	0	47
AAC73871	0	52	0	76	0	89	0	144	0	160	1	18	0	35	0	34	0	11	0	43
AAC73872	0	33	0	62	0	68	0	126	0	139	1	17	0	31	0	29	0	8	0	43
AAC73873	0	71	0	69	2	103	2	103	0	62	0	79	0	56	1	101	1	81	3	71
AAC73874	0	0	0	0	0	0	0	1	0	2	0	5	0	1	1	5	0	2	0	3
AAC73875	0	0	0	0	0	0	0	0	0	1	0	1	0	0	0	5	1	1	0	3
AAC73876	0	1	0	2	0	1	0	0	0	1	0	2	0	2	0	6	0	5	0	4
AAC73877	0	0	0	0	0	0	0	0	0	0	0	2	0	0	0	2	0	2	0	2
AAC73878	0	72	0	109	0	114	1	141	1	118	0	186	0	89	0	125	0	196	0	180
AAC73879	0	11	0	10	0	10	0	8	0	5	0	6	0	7	0	4	0	7	0	6
AAC73880	0	15	0	21	0	15	0	14	0	17	0	13	0	7	0	5	0	8	0	13
AAC73881	0	44	0	50	0	56	0	72	0	52	0	34	0	25	0	25	0	32	1	22
AAC73882	0	43	0	59	0	44	0	84	1	58	0	37	0	21	0	25	0	30	0	21
AAC73883	0	14	0	32	0	15	0	48	1	37	0	11	0	11	0	18	0	12	0	20
AAC73884	0	2	0	1	0	6	0	5	0	3	0	1	0	3	0	3	0	2	0	1
AAC73885	0	5	0	9	0	13	1	17	0	15	0	24	0	15	0	16	0	15	0	23
AAC73886	0	14	0	24	0	33	0	42	0	20	0	18	0	27	0	45	0	29	0	45
AAC73887	0	31	0	44	0	58	0	71	0	44	0	32	0	34	0	53	0	45	0	49
AAC73888	0	14	0	13	1	24	0	27	0	12	0	59	0	41	2	51	1	55	1	53
AAC73889	0	0	0	1	0	3	0	1	0	0	0	6	0	35	1	38	0	9	0	32
AAC73890	0	0	0	0	0	0	0	2	0	1	0	7	0	3	1	5	0	11	0	5
AAC73891	0	0	0	1	0	0	0	3	0	4	0	14	0	5	0	2	0	17	0	4
AAC73892	0	0	0	0	0	0	0	9	0	9	0	45	0	6	0	3	0	41	0	5
AAC73893	0	0	0	1	0	0	0	0	0	0	0	0	0	3	0	4	0	2	0	2
AAC73894	0	1	0	2	0	8	0	5	0	5	0	6	0	14	0	14	0	4	0	17
AAC73895	0	2	0	3	0	3	0	4	0	3	0	9	0	6	0	5	0	10	0	10
AAC73896	0	26	0	32	0	31	0	136	0	121	0	120	0	196	0	211	0	112	0	216
AAC73897	0	16	0	24	0	26	0	126	0	104	0	134	0	204	1	283	0	130	0	268
AAC73898	0	53	0	68	0	85	0	223	0	158	0	271	0	387	0	590	0	252	0	510
AAC73899	0	79	0	116	0	144	0	112	0	76	0	342	0	353	0	435	0	384	0	410
AAC73900	0	0	0	0	0	1	0	2	0	6	0	1	0	3	0	1	0	0	0	7
AAC73901	0	340	0	382	3	534	1	1180	2	1021	0	248	0	240	1	312	0	207	0	347
AAC73902	0	3	0	3	0	3	0	3	0	3	0	5	0	16	0	21	0	4	0	12
AAC73904	0	9	0	11	0	15	1	17	0	16	0	39	0	28	1	34	2	27	2	44
AAC73905	0	9	0	5	0	12	0	16	0	10	0	21	0	23	0	18	0	18	0	18
AAC73906	0	11	0	12	0	22	0	30	0	32	0	36	0	57	0	68	0	34	0	73
AAC73907	0	11	0	18	0	23	0	28	0	35	0	27	0	36	0	46	0	30	0	35
AAC73908	0	0	0	3	0	5	0	5	0	8	0	2	0	1	0	3	0	1	0	4
AAC73909	0	2	0	3	0	1	0	6	0	9	0	1	0	10	0	19	0	4	0	13
AAC73910	0	12	0	13	0	17	0	10	0	7	0	9	0	13	0	23	1	7	0	23
AAC73911	0	6	0	5	1	9	1	5	0	4	0	2	0	1	0	7	0	1	0	2
AAC73912	0	28	0	33	0	50	0	33	0	31	0	4	0	8	0	9	0	7	0	14
AAC73913	0	38	0	56	0	60	0	86	0	55	0	17	0	20	0	23	0	17	0	23
AAC73914	0	32	0	62	0	60	1	91	0	57	0	17	0	32	1	45	0	17	1	39
AAC73915	0	17	0	23	0	29	1	55	0	22	0	51	0	64	2	81	1	61	0	80
AAC73916	0	31	0	40	0	49	1	50	0	29	0	60	0	52	0	73	0	67	0	68
AAC73917	0	46	0	46	0	53	0	21	0	16	0	51	0	28	0	53	0	54	0	50
AAC73918	0	30	0	22	0	33	0	5	0	6	0	25	0	13	0	28	0	30	0	23
AAC73919	0	17	0	13	0	21	0	8	0	5	0	21	0	14	0	20	0	15	0	24
AAC73920	0	0	0	2	0	4	0	3	0	4	0	6	0	2	0	7	0	3	0	8
AAC73921	0	1	0	3	0	0	0	5	0	3	0	2	0	1	0	1	0	0	0	4
AAC73922	0	0	0	2	0	9	0	11	0	15	0	3	0	13	0	21	0	4	0	15
AAC73923	0	91	0	115	0	140	0	62	0	34	0	2613	0	4985	1	6760	0	2747	4	6779
AAC73924	0	2	0	0	0	1	0	2	0	1	0	21	0	36	0	51	0	19	0	56
AAC73925	0	19	0	26	0	30	0	55	0	44	0	37	0	72	0	57	0	48	0	76
AAC73926	0	27	0	46	0	44	3	69	4	48	0	38	0	57	2	62	0	48	1	71
AAC73927	0	13	0	18	0	12	0	39	0	31	0	30	0	32	0	33	0	21	0	46
AAC73928	0	1	0	6	0	9	0	29	0	27	0	8	0	7	0	13	0	6	0	8
AAC73929	0	2	0	3	0	1	0	8	1	7	0	5	0	13	0	17	0	10	0	10
AAC73930	0	6	0	16	0	9	0	12	0	10	0	4	0	3	0	3	0	6	1	4
AAC73931	0	12	0	24	0	16	0	27	0	21	0	14	0	14	0	9	0	10	0	14
AAC73932	0	4	0	5	0	6	0	19	0	20	0	4	0	11	0	13	0	9	0	7
AAC73933	0	7	0	11	0	11	0	17	0	13	0	4	0	7	0	3	0	7	0	8
AAC73934	0	16	0	10	0	12	0	27	0	21	0	38	0	20	1	33	1	25	1	40
AAC73935	0	9	0	4	0	6	0	26	0	16	0	6	0	3	0	3	0	5	0	6
AAC73936	0	10	0	17	0	10	0	23	0	10	0	13	0	2	0	6	0	15	0	7
AAC73937	0	13	0	19	0	18	0	50	0	24	0	19	0	11	0	27	0	18	0	26
AAC73938	0	19	0	31	0	33	0	77	0	51	0	31	0	28	0	44	0	32	0	46
AAC73939	0	15	0	22	0	36	0	63	0	41	0	19	0	25	0	31	0	23	0	36
AAC73940	0	28	0	36	0	52	0	117	0	74	0	28	0	27	0	44	0	14	0	41
AAC73941	0	1	0	1	0	0	0	0	0	1	0	1	0	1	0	0	0	0	0	7
AAC73942	0	1	0	0	0	2	0	1	0	3	0	3	0	2	0	4	0	2	0	3
AAC73943	0	0	0	0	0	0	0	1	0	0	0	6	0	4	0	1	0	2	1	5
AAC73944	0	1	0	2	0	1	0	1	0	1	0	6	0	4	0	8	0	6	1	5
AAC73945	0	1	0	3	0	1	0	4	0	7	0	3	0	5	1	6	0	4	0	7
AAC73946	0	2	0	4	0	0	0	3	0	3	0	6	0	5	0	10	0	6	0	10
AAC73947	0	5	0	3	0	2	0	6	0	4	0	5	0	3	0	7	0	2	0	3
AAC73948	0	5	0	9	0	11	0	24	0	18	0	16	0	18	0	20	0	13	0	14
AAC73949	0	12	0	12	0	14	0	44	0	19	0	14	0	29	0	34	0	13	0	18
AAC73950	0	18	0	34	1	31	0	63	0	49	0	20	0	37	0	52	0	26	1	47
AAC73951	0	3	0	9	0	16	0	30	3	33	0	14	0	18	1	27	0	16	2	39
AAC73952	0	7	0	7	0	10	0	13	1	13	0	6	0	19	0	21	0	5	0	16
AAC73953	0	32	0	35	0	60	1	64	0	31	0	48	0	44	0	50	0	44	0	45
AAC73954	0	29	0	38	0	61	1	65	0	36	0	48	0	49	0	61	0	52	0	51
AAC73955	0	2	0	5	0	8	0	12	0	9	0	10	0	20	1	26	0	7	0	17
AAC73956	0	25	0	22	0	29	0	41	0	37	0	36	0	43	0	34	0	22	0	40
AAC73957	0	29	0	38	0	46	0	60	0	35	0	47	0	43	0	35	0	35	1	41
AAC73958	0	3	0	2	0	2	0	6	0	2	0	8	0	2	0	10	0	6	0	5
AAC73959	0	44	0	59	0	55	0	55	0	40	0	12	0	27	0	28	0	12	1	12
AAC73960	0	29	0	32	0	24	0	36	0	29	0	4	0	15	0	14	0	6	1	10
AAC73961	0	2	0	0	0	0	0	3	0	4	0	3	0	4	0	2	0	0	0	4
AAC73962	0	3	0	2	0	1	0	9	0	8	0	5	0	13	0	11	0	2	0	10
AAC73963	0	39	0	44	0	54	0	45	0	23	0	24	0	23	0	35	0	27	0	21
AAC73964	0	29	0	48	0	60	0	133	1	126	0	18	0	25	0	26	0	20	0	27
AAC73965	0	6	0	7	0	11	0	18	0	9	0	18	0	12	0	30	0	16	0	23
AAC73966	0	8	0	10	0	12	1	23	0	11	0	23	0	26	2	53	0	41	2	63
AAC73967	0	564	0	978	15	937	18	834	12	500	1	5072	0	3329	191	4294	192	5142	171	4358
AAC73968	0	68	0	87	0	74	0	136	0	88	0	80	0	60	1	98	0	95	0	120
AAC73969	0	454	0	530	0	578	0	496	1	349	0	623	0	545	2	675	0	670	0	748
AAC73970	0	29	0	28	0	60	0	93	0	111	0	23	0	49	0	75	0	26	0	66
AAC73971	0	3	0	4	0	8	0	17	0	15	0	7	0	14	0	22	0	10	0	14
AAC73972	0	14	0	27	0	28	0	73	0	49	0	37	0	65	0	71	0	46	0	64
AAC73973	0	15	0	30	0	25	0	73	0	54	0	41	0	50	0	61	0	27	0	61
AAC73974	0	32	0	49	0	46	0	174	0	149	0	33	0	44	0	76	0	43	0	67
AAC73975	0	29	0	63	0	59	1	133	0	102	0	162	0	122	1	187	0	139	0	173
AAC73976	0	68	0	129	0	109	0	195	0	152	0	140	0	157	2	215	0	141	2	203
AAC73977	0	28	0	56	0	49	0	91	0	65	0	39	0	49	1	70	0	37	0	62
AAC73978	0	19	0	20	0	18	0	37	0	20	0	24	0	26	1	49	0	26	0	41
AAC73979	0	241	0	288	0	368	0	599	0	403	0	289	0	317	0	452	0	306	0	433
AAC73980	0	224	0	318	1	332	2	296	1	177	0	4	0	21	1	19	0	10	0	28
AAC73981	0	89	0	121	0	145	0	65	0	47	0	2	0	14	0	7	0	1	0	19
AAC73982	0	105	0	123	0	160	0	64	0	49	0	6	0	23	0	16	0	9	0	27
AAC73983	0	1	0	0	0	0	0	0	0	0	0	35	0	35	0	48	0	32	0	34
AAC73984	0	7	0	2	0	9	0	8	0	3	0	3	0	4	0	12	0	7	0	13
AAC73985	0	4	0	3	0	11	0	12	0	7	0	11	0	10	0	19	1	14	0	19
AAC73986	0	0	0	3	0	1	0	8	0	3	0	1	0	2	0	4	0	3	0	7
AAC73987	0	1	0	2	0	1	0	8	0	5	0	3	0	2	0	5	0	4	0	3
AAC73988	0	28	0	22	0	24	0	47	0	35	0	31	0	57	0	70	0	44	0	72
AAC73989	0	893	0	1064	0	1406	0	2608	0	2153	1	784	0	1019	3	1254	0	697	0	1324
AAC73990	0	131	0	183	0	190	0	862	0	883	0	54	0	133	1	208	0	59	0	173
AAC73991	0	6	0	7	0	6	0	54	0	36	0	4	0	21	0	24	0	12	1	33
AAC73992	0	0	0	2	0	0	0	3	0	1	0	9	0	4	0	6	0	4	0	6
AAC73993	0	40	0	44	1	66	1	102	2	70	0	77	0	80	2	106	5	72	6	114
AAC73994	0	4	0	9	0	10	0	30	0	24	0	20	0	16	0	24	0	13	0	27
AAC73995	0	1	0	2	0	3	0	3	0	1	0	1	0	2	1	2	0	1	0	1
AAC73996	0	26	0	25	0	33	0	91	1	75	0	35	0	85	0	119	0	45	0	123
AAC73997	0	550	0	733	0	887	2	3808	1	3149	0	688	0	1066	0	1369	0	684	0	1472
AAC73998	0	46	0	63	0	92	0	226	0	161	0	191	0	213	1	288	0	150	0	271
AAC73999	0	9	0	9	1	10	0	9	0	7	0	5	0	6	1	11	0	11	0	10
AAC74000	0	16	0	17	0	22	0	44	0	34	0	55	0	56	1	79	0	24	0	87
AAC74001	0	14	0	5	0	7	0	18	0	27	0	29	0	23	0	35	0	11	0	40
AAC74002	0	4	0	3	0	3	0	7	0	5	0	12	0	5	0	9	0	9	0	8
AAC74003	0	36	0	54	0	62	0	110	0	101	0	28	0	41	1	56	0	28	1	45
AAC74004	0	46	0	64	0	81	0	133	0	126	0	45	0	53	1	77	0	37	1	68
AAC74005	0	138	1	171	3	184	0	105	1	58	0	89	0	147	5	205	2	97	6	184
AAC74006	0	2	0	1	0	2	0	5	0	4	0	7	0	5	0	7	0	5	0	8
AAC74007	0	18	0	26	0	29	0	66	0	59	0	25	0	46	0	46	0	34	0	50
AAC74008	0	19	0	42	0	56	0	87	0	81	0	35	0	67	0	65	0	42	0	60
AAC74009	0	17	0	28	0	44	0	76	0	68	0	29	0	47	0	49	0	30	0	68
AAC74010	0	86	0	137	0	129	0	300	0	210	0	188	0	162	3	212	2	184	4	247
AAC74011	0	23	0	29	0	34	0	55	0	32	0	39	0	43	2	35	0	48	3	54
AAC74012	0	27	0	42	0	44	0	103	0	84	0	114	0	206	0	276	1	124	3	290
AAC74013	0	39	0	72	0	54	0	134	0	114	0	125	0	217	0	286	0	144	1	313
AAC74014	0	95	0	149	0	184	0	218	0	150	0	141	0	177	0	233	0	121	0	223
AAC74015	0	1686	0	2081	2	2687	4	3301	3	2287	0	1148	0	438	1	628	2	1249	2	520
AAC74016	0	44	0	57	0	57	0	181	0	157	0	202	0	252	0	321	0	170	0	295
AAC74017	0	14	0	15	0	20	0	63	0	45	0	26	0	35	0	57	0	14	0	47
AAC74018	0	124	0	231	0	220	0	263	0	182	0	208	0	166	0	230	0	208	0	241
AAC74019	0	1	0	2	0	2	0	6	0	5	0	1	0	2	0	2	0	5	0	4
AAC74020	0	0	0	0	0	1	0	1	0	1	0	0	0	0	0	1	0	2	0	1
AAC74021	0	0	0	0	0	3	0	0	0	3	0	2	0	1	0	1	0	1	0	2
AAC74022	0	0	0	0	0	0	0	0	0	1	0	0	0	0	0	0	0	0	0	0
AAC74023	0	0	0	0	0	0	0	0	0	0	0	0	0	0	0	0	0	0	0	0
AAC74024	0	0	0	1	0	0	0	1	0	2	0	3	0	0	0	2	0	4	0	4
AAC74025	0	0	0	0	0	0	0	0	0	0	0	0	0	0	0	0	0	0	0	0
AAC74026	0	1	0	0	0	0	0	1	0	1	0	0	0	1	0	2	0	0	0	2
AAC74027	0	0	0	0	0	2	0	4	0	2	0	3	0	3	0	2	0	3	1	4
AAC74028	0	0	0	0	0	2	0	1	0	2	0	0	0	0	0	1	0	4	1	1
AAC74029	0	0	0	3	0	1	0	0	0	1	0	3	0	0	0	3	0	1	0	1
AAC74030	0	0	0	2	0	1	0	0	1	3	0	6	0	0	1	5	0	2	1	2
AAC74031	0	1	0	1	0	4	0	8	0	9	0	1	0	2	0	5	0	0	0	1
AAC74032	0	17	0	27	0	32	1	49	1	30	0	40	0	33	0	67	0	44	0	56
AAC74033	0	5	0	4	0	8	0	28	0	18	0	11	0	11	0	27	0	14	0	20
AAC74034	0	12	0	9	0	11	1	37	0	28	0	27	0	32	0	30	0	24	0	41
AAC74035	0	12	0	13	0	13	0	44	0	44	0	31	0	29	0	31	0	33	0	55
AAC74036	0	9	0	8	0	8	0	24	0	28	0	20	0	20	0	24	0	21	0	29
AAC74037	0	7	0	12	0	21	0	28	0	29	0	14	0	17	1	25	0	16	0	26
AAC74038	0	6	0	5	0	14	0	22	0	17	0	12	0	7	0	11	0	10	0	21
AAC74039	0	51	0	89	1	92	0	38	0	14	0	7715	0	5010	0	6856	0	5576	1	7045
AAC74040	0	62	0	75	0	91	0	472	2	447	0	256	0	253	0	327	0	238	0	341
AAC74041	0	25	0	46	0	35	0	112	0	78	0	37	0	55	0	72	0	32	0	66
AAC74042	0	21	0	21	0	24	1	37	1	23	0	24	0	17	4	21	0	17	1	26
AAC74043	0	1597	0	1791	1	2593	0	2911	0	2023	0	467	0	589	0	745	0	463	0	812
AAC74044	0	11	0	11	0	12	0	18	0	14	0	5	0	5	0	13	0	10	0	10
AAC74045	0	22	0	15	0	18	1	30	0	15	0	27	0	14	2	28	0	12	0	28
AAC74046	0	4	0	12	0	4	0	11	0	22	0	17	0	13	1	29	0	19	0	24
AAC74047	0	2	0	5	0	2	0	4	0	11	0	9	0	13	0	15	0	8	0	19
AAC74048	0	27	0	40	0	35	1	44	0	29	0	59	0	45	1	71	0	44	2	88
AAC74049	0	236	0	333	2	356	4	431	2	279	0	87	0	90	3	137	3	92	1	144
AAC74050	0	0	0	0	0	1	0	1	0	0	0	0	0	1	0	3	0	2	0	1
AAC74051	0	36	0	37	1	49	2	40	0	32	0	33	0	25	0	36	0	41	0	38
AAC74052	0	9	0	15	0	18	0	45	1	35	0	97	0	109	24	143	7	83	16	131
AAC74053	0	3	0	3	0	2	0	22	0	14	0	8	0	13	0	17	0	14	0	25
AAC74054	0	7	0	2	0	13	0	11	0	11	0	7	0	1	1	15	2	12	1	17
AAC74055	0	5	0	7	0	8	0	41	0	43	0	17	0	12	0	30	0	12	0	27
AAC74056	0	121	0	165	1	196	2	434	2	312	0	211	0	400	6	541	3	261	6	591
AAC74057	0	0	0	1	0	0	0	2	0	0	0	3	0	165	3	223	0	6	6	217
AAC74058	0	0	0	0	0	1	0	2	0	0	0	12	0	163	1	253	0	12	1	244
AAC74059	0	0	0	0	0	1	0	1	0	0	0	15	0	123	0	160	0	9	0	156
AAC74060	0	0	0	0	0	2	0	0	0	0	0	8	0	111	0	137	0	9	0	117
AAC74061	0	0	0	1	0	0	0	2	0	4	0	4	0	75	0	89	0	4	0	66
AAC74062	0	0	0	1	0	0	0	2	0	2	0	2	0	68	0	76	0	6	0	62
AAC74063	0	5	0	1	0	0	0	6	0	2	0	6	0	81	0	102	0	4	0	97
AAC74064	0	2	0	0	0	4	0	4	0	2	0	5	0	86	0	101	0	3	0	109
AAC74065	0	1	0	3	0	5	0	9	0	4	0	8	0	60	0	95	0	7	0	89
AAC74066	0	4	0	6	0	7	0	6	0	9	0	18	0	19	0	18	0	16	0	13
AAC74067	0	0	0	1	0	0	0	0	0	2	0	1	0	1	0	2	0	1	0	1
AAC74068	0	0	0	1	0	0	0	2	0	3	0	2	0	1	1	4	0	2	0	2
AAC74069	0	0	0	0	0	0	0	1	0	1	0	1	0	1	0	1	0	0	0	5
AAC74070	0	0	0	0	0	0	0	0	0	0	0	0	0	1	0	1	0	0	0	0
AAC74071	0	0	0	0	0	0	0	1	0	0	0	0	0	0	0	1	0	0	0	0
AAC74072	0	0	0	1	0	1	0	2	0	3	0	1	0	0	0	2	0	2	0	1
AAC74073	0	6	0	11	1	10	0	12	0	15	0	5	0	12	0	25	0	15	0	15
AAC74074	0	0	0	0	0	0	0	0	0	0	0	0	0	1	0	0	0	0	0	0
AAC74075	0	10	0	15	0	14	0	19	0	9	0	6	0	7	0	11	0	6	0	12
AAC74077	0	18	0	29	0	25	0	24	0	21	0	5	0	8	0	12	0	6	0	16
AAC74078	0	1	0	3	0	1	0	2	0	1	0	10	0	12	0	8	0	7	0	18
AAC74079	0	2	0	5	0	12	0	4	0	2	0	10	0	14	0	17	0	6	0	22
AAC74080	0	7	0	2	0	9	0	7	0	11	0	9	0	6	0	11	0	10	0	11
AAC74081	0	1	0	0	0	0	0	0	0	0	0	0	0	0	0	1	0	0	0	0
AAC74082	0	4	0	3	0	4	1	1	0	4	0	4	0	6	0	16	0	4	0	13
AAC74083	0	2	0	3	0	4	1	1	0	1	0	2	0	5	0	12	0	2	0	12
AAC74084	0	24	0	23	0	25	1	36	0	24	0	37	0	46	0	50	0	32	1	53
AAC74085	0	25	0	25	0	23	1	37	0	25	0	34	0	55	0	49	0	31	2	61
AAC74086	0	1	0	0	0	0	0	1	0	0	0	0	0	0	0	0	0	0	0	0
AAC74087	0	108	0	129	0	160	0	89	0	51	0	418	0	341	0	441	2	468	0	404
AAC74088	0	32	0	48	1	50	0	65	0	35	0	44	0	82	0	122	0	61	1	133
AAC74089	0	44	0	75	2	66	1	92	1	60	0	47	0	95	4	144	1	76	1	143
AAC74090	0	2	0	4	0	2	0	4	0	6	0	20	0	12	3	12	4	26	3	21
AAC74091	0	2	0	1	0	2	0	1	0	5	0	0	0	4	0	6	0	4	0	5
AAC74092	0	0	0	0	0	0	0	0	0	1	0	0	0	0	0	0	0	1	0	0
AAC74093	0	0	0	0	0	0	0	0	0	0	0	0	0	0	0	0	0	0	0	0
AAC74094	0	0	0	1	0	0	0	1	0	0	0	0	0	1	0	0	0	0	0	1
AAC74095	0	0	0	0	0	0	0	0	0	0	0	0	0	0	0	0	0	0	0	1
AAC74096	0	0	0	0	0	0	0	0	0	0	0	2	0	0	0	0	0	0	0	1
AAC74097	0	0	0	0	0	1	0	0	0	0	0	2	0	0	0	0	0	0	0	0
AAC74098	0	4	0	8	0	12	0	18	0	12	0	12	0	8	0	14	0	12	0	15
AAC74099	0	18	0	41	0	25	0	23	0	18	0	1160	0	796	1	999	1	1143	2	1039
AAC74100	0	1	0	21	0	14	0	19	0	9	0	436	0	283	4	334	1	446	1	342
AAC74103	0	0	0	2	0	1	0	6	0	10	0	9	0	2	0	4	0	7	0	5
AAC74104	0	1	0	2	0	1	0	12	0	9	0	11	0	1	0	9	1	9	0	3
AAC74105	0	8	0	2	0	5	0	3	0	1	0	15	0	13	0	11	0	22	0	19
AAC74106	0	0	0	0	0	0	0	0	0	0	0	2	0	0	0	3	0	2	0	2
AAC74107	0	0	0	0	0	0	0	1	0	1	0	6	0	2	0	3	0	2	0	5
AAC74108	0	1	0	0	0	0	0	0	0	0	0	5	0	2	0	3	0	1	0	3
AAC74109	0	1	0	0	0	4	0	1	0	2	0	3	0	9	0	9	0	5	0	9
AAC74110	0	0	0	2	0	7	0	9	0	6	0	16	0	7	1	14	1	17	0	14
AAC74111	0	26	0	30	0	38	1	50	0	39	0	46	0	54	0	65	0	59	0	57
AAC74112	0	17	0	20	0	14	1	25	0	22	0	26	0	34	0	31	0	33	0	28
AAC74117	0	18	0	17	0	35	0	25	0	25	0	35	0	34	0	40	0	25	0	43
AAC74118	0	23	0	32	0	45	0	69	3	52	0	45	0	41	1	63	1	41	1	76
AAC74119	0	12	0	29	0	37	0	75	3	59	0	33	0	38	0	52	1	31	0	63
AAC74120	0	10	0	13	0	17	0	76	0	60	0	20	0	26	1	38	0	14	1	28
AAC74121	0	0	0	1	0	3	0	4	0	1	0	17	0	10	2	14	0	10	1	11
AAC74122	0	0	0	0	0	0	0	0	0	0	0	0	0	1	0	1	0	1	0	0
AAC74123	0	0	0	0	0	0	0	0	0	0	0	1	0	2	0	1	0	2	0	0
AAC74124	0	0	0	1	0	1	0	2	0	1	0	5	0	4	0	4	0	4	0	4
AAC74125	0	0	0	0	0	0	0	0	0	0	0	0	0	0	0	0	0	0	0	1
AAC74126	0	0	0	2	0	1	0	0	0	0	0	1	0	5	0	1	0	2	0	7
AAC74127	0	0	0	1	0	0	0	0	0	0	0	0	0	0	0	0	0	0	0	0
AAC74128	0	0	0	0	0	0	0	0	0	1	0	0	0	0	0	0	0	1	0	2
AAC74129	0	6	0	11	1	17	0	19	1	12	0	28	0	23	3	25	2	23	4	39
AAC74130	0	4	0	11	0	7	0	13	1	13	0	20	0	15	1	21	0	21	0	25
AAC74131	0	1	0	1	0	1	0	4	0	5	0	1	0	2	0	1	0	3	0	6
AAC74132	0	35	0	50	0	58	3	84	0	74	0	77	0	107	2	163	2	94	2	136
AAC74133	0	45	0	61	0	64	2	144	0	114	0	123	0	129	0	179	0	122	0	200
AAC74134	0	0	0	1	0	1	0	2	0	2	0	1	0	0	0	1	0	2	0	2
AAC74135	0	2	0	6	0	6	0	4	0	4	0	34	0	26	0	50	0	32	0	42
AAC74137	0	2	0	2	0	1	0	1	0	2	0	3	0	1	0	4	0	5	0	10
AAC74138	0	9	0	7	0	11	0	30	0	28	0	11	0	24	0	40	0	13	0	40
AAC74139	0	2	0	1	0	9	0	5	0	5	0	8	0	12	0	19	1	18	1	12
AAC74140	0	7	0	6	0	4	0	16	0	9	0	23	0	12	0	14	0	15	0	12
AAC74141	0	4	0	1	0	1	0	6	0	6	0	7	0	13	0	14	0	8	0	9
AAC74142	0	0	0	0	0	0	0	0	0	0	0	0	0	0	0	0	0	0	0	0
AAC74143	0	14	0	18	0	16	2	60	2	40	0	18	0	16	2	29	1	19	1	33
AAC74144	0	65	0	75	0	88	1	52	1	33	0	170	0	126	2	156	8	206	5	142
AAC74145	0	13	0	11	0	12	0	20	0	13	0	5	0	5	0	1	0	7	0	1
AAC74146	0	4	0	3	0	7	0	38	0	34	0	6	0	9	0	18	0	6	0	15
AAC74147	0	12	0	8	0	9	0	26	0	20	0	21	0	27	0	21	0	4	0	31
AAC74148	0	13	0	21	0	34	0	27	0	18	0	69	0	77	0	89	0	65	0	99
AAC74149	0	3	0	6	0	11	0	4	0	3	0	15	0	14	0	18	0	17	0	10
AAC74150	0	40	0	56	0	55	0	72	0	63	0	27	0	24	0	37	2	33	0	39
AAC74151	0	57	0	88	0	85	1	80	0	82	0	47	0	34	0	48	1	49	0	65
AAC74152	0	56	0	86	0	79	1	70	0	77	0	51	0	44	0	53	1	54	0	58
AAC74153	0	6	0	15	0	12	0	15	0	18	0	16	0	26	0	29	0	18	1	34
AAC74154	0	4	0	5	0	6	0	19	0	13	0	3	0	3	1	5	0	2	0	5
AAC74155	0	5	0	6	0	9	0	27	0	23	0	5	0	3	1	5	0	2	0	7
AAC74156	0	2	0	7	0	7	0	46	0	32	0	1	0	3	0	4	0	3	0	3
AAC74157	0	7	0	16	0	15	1	85	0	60	0	0	0	2	0	2	0	0	0	0
AAC74158	0	15	0	16	0	19	0	74	0	60	0	2	0	0	0	2	0	0	0	0
AAC74159	0	15	0	17	0	25	0	77	0	62	0	2	0	0	0	2	0	0	0	1
AAC74160	0	16	0	20	0	20	0	78	0	59	0	1	0	1	0	2	0	1	0	2
AAC74161	0	11	0	14	0	14	0	41	0	45	0	3	0	0	0	1	0	2	0	3
AAC74162	0	8	0	7	0	8	0	31	0	31	0	0	0	1	0	0	0	0	0	4
AAC74163	0	6	0	6	0	8	0	12	0	11	0	2	0	0	0	0	0	0	0	2
AAC74164	0	6	0	8	0	9	0	13	0	13	0	0	0	0	0	0	0	0	0	1
AAC74165	0	5	0	5	0	4	0	13	0	3	0	0	0	0	0	0	0	0	0	0
AAC74166	0	7	0	6	0	4	0	7	0	9	0	1	0	2	0	4	0	1	0	6
AAC74167	0	4	0	4	0	6	0	10	0	15	0	6	0	5	0	8	0	6	1	6
AAC74168	0	132	0	162	0	214	0	336	0	226	0	145	0	175	0	254	0	156	0	263
AAC74169	0	0	0	0	0	0	0	0	0	0	0	0	0	0	0	0	0	0	0	0
AAC74170	0	10	0	9	0	23	0	39	0	38	0	25	0	29	0	28	0	15	0	30
AAC74171	0	10	0	7	0	15	0	18	0	12	0	15	0	21	0	35	0	10	1	45
AAC74172	0	446	0	579	2	691	6	1528	4	1214	0	557	0	644	0	858	0	511	0	880
AAC74173	0	1008	0	1326	2	1563	6	2856	4	2206	0	771	0	805	2	1159	0	681	2	1178
AAC74174	0	38	0	50	0	56	0	152	0	129	0	74	0	102	0	126	0	84	0	135
AAC74175	0	73	0	85	0	96	0	270	0	221	0	97	0	104	0	148	0	118	0	166
AAC74176	0	135	0	210	0	187	0	499	0	412	0	155	0	118	0	207	0	154	0	193
AAC74177	0	436	0	595	1	666	4	1679	0	1425	0	696	0	777	27	1047	10	779	13	1030
AAC74178	0	1235	1	1716	64	1914	178	5436	134	4477	0	1462	0	1721	173	2461	100	1573	132	2339
AAC74179	0	116	0	142	2	165	6	655	11	506	0	188	0	202	11	281	4	190	14	285
AAC74180	0	6	0	6	0	11	0	15	0	15	0	8	0	8	0	10	0	8	0	16
AAC74181	0	7	0	4	0	10	0	14	0	16	0	14	0	21	0	18	0	10	0	23
AAC74182	0	14	0	10	0	12	0	30	0	21	0	25	0	23	0	38	0	19	0	30
AAC74183	0	7	0	12	0	15	0	31	0	19	0	24	0	24	0	28	0	20	0	26
AAC74184	0	4	0	7	0	6	0	11	0	17	0	19	0	7	1	13	2	10	0	12
AAC74185	0	127	0	165	1	168	8	584	7	529	0	74	0	44	1	61	0	74	1	64
AAC74186	0	1	0	1	0	0	0	2	0	3	0	40	0	8	0	8	0	55	0	12
AAC74187	0	29	0	43	0	44	1	107	0	84	0	31	0	39	0	45	0	26	0	28
AAC74188	0	33	0	48	0	41	1	114	0	90	0	25	0	34	0	45	0	23	1	38
AAC74189	0	32	0	54	0	50	1	100	0	77	0	40	0	34	0	45	0	35	1	52
AAC74190	0	8	0	16	0	11	1	62	1	41	0	14	0	13	0	10	0	17	1	28
AAC74191	0	32	0	54	0	54	0	116	1	87	0	44	0	63	0	76	0	53	1	86
AAC74192	0	75	0	130	0	123	0	207	0	136	0	78	0	168	0	196	0	99	0	182
AAC74193	0	31	0	35	0	50	0	241	0	260	0	17	0	10	0	22	0	7	0	23
AAC74194	0	7	0	1	1	11	1	12	0	9	0	12	0	27	1	45	0	15	0	28
AAC74195	0	13	0	15	0	13	0	34	0	10	0	13	0	21	0	29	0	22	0	36
AAC74196	0	0	0	0	0	2	0	1	0	0	0	7	0	8	0	17	0	8	1	16
AAC74197	0	4	0	5	0	6	0	5	0	8	0	26	0	18	0	30	0	25	0	37
AAC74198	0	39	0	29	0	55	1	91	0	78	0	58	0	77	2	77	1	56	0	96
AAC74199	0	0	0	0	0	0	0	3	0	1	0	1	0	1	0	2	0	0	0	1
AAC74200	0	14	0	15	0	16	0	32	0	40	0	17	0	34	0	36	0	22	1	38
AAC74201	0	14	0	12	0	12	0	31	0	33	0	25	0	36	0	35	0	17	0	47
AAC74202	0	21	0	39	0	33	0	79	0	67	0	66	0	65	2	67	0	72	0	101
AAC74203	0	31	0	38	0	30	0	73	0	55	0	59	0	54	0	65	1	55	0	98
AAC74204	0	19	0	32	0	26	1	67	0	56	0	30	0	40	0	36	0	25	0	37
AAC74205	0	0	0	0	0	0	0	2	0	3	0	0	0	2	0	3	0	0	0	2
AAC74206	0	1	0	1	0	1	0	4	0	4	0	1	0	1	0	3	0	2	0	3
AAC74207	0	106	0	144	0	160	0	242	0	186	0	306	0	360	0	492	1	263	0	442
AAC74208	0	22	0	25	0	31	0	74	0	73	0	80	0	90	0	109	1	70	0	105
AAC74209	0	21	0	25	0	27	0	43	0	45	0	71	0	67	0	97	0	52	0	90
AAC74210	0	25	0	37	0	38	0	54	0	49	0	56	0	88	0	123	0	52	0	127
AAC74212	0	30	0	33	0	47	0	49	0	40	0	53	0	57	0	87	0	48	0	91
AAC74213	0	36	0	27	1	41	2	52	0	37	0	30	0	28	0	33	1	22	0	35
AAC74214	0	42	0	36	4	58	3	69	2	50	0	27	0	34	4	36	1	22	1	41
AAC74215	0	5	0	18	0	13	0	95	0	109	0	29	0	60	0	70	0	36	0	54
AAC74216	0	4	0	15	0	9	0	28	0	34	0	8	0	28	0	43	0	11	0	46
AAC74217	0	9	0	18	0	16	0	34	0	40	0	7	0	39	0	57	0	10	0	78
AAC74218	0	2	0	11	0	7	0	17	0	16	0	4	0	8	0	19	0	3	0	16
AAC74219	0	1	0	6	0	3	0	14	1	9	0	4	0	10	0	6	0	2	0	8
AAC74220	0	299	0	504	0	438	2	609	2	420	0	1253	0	1129	24	1594	5	1282	23	1584
AAC74221	0	2	0	5	0	1	0	15	0	8	0	19	0	10	0	13	0	4	0	20
AAC74222	0	5	0	6	0	1	0	13	0	10	0	24	0	26	0	29	0	11	0	32
AAC74223	0	2	0	0	0	4	0	7	0	2	0	16	0	7	0	31	0	21	0	19
AAC74224	0	1	0	1	0	0	0	3	0	0	0	3	0	3	0	1	0	4	0	4
AAC74225	0	0	0	0	0	0	0	0	0	0	0	2	0	1	1	3	0	2	0	1
AAC74227	0	2	0	5	0	9	0	10	0	7	0	6	0	6	0	12	0	2	0	14
AAC74228	0	0	0	0	0	0	0	0	0	3	0	0	0	1	0	2	0	0	0	0
AAC74229	0	4	0	8	0	14	0	37	0	19	0	30	0	21	0	49	0	27	0	36
AAC74230	0	0	0	0	0	0	0	1	0	0	0	0	0	0	0	0	0	0	0	1
AAC74231	0	0	0	0	0	0	0	1	0	0	0	0	0	0	0	0	0	0	0	1
AAC74232	0	0	0	0	0	0	0	1	0	0	0	0	0	1	0	0	0	0	0	0
AAC74234	0	0	0	0	0	0	0	0	0	0	0	0	0	0	0	0	0	0	0	0
AAC74237	0	0	0	0	0	0	0	0	0	0	0	2	0	0	0	0	0	0	0	1
AAC74238	0	0	0	1	0	0	0	0	0	0	0	0	0	2	0	0	0	0	0	0
AAC74239	0	0	0	1	0	1	0	2	0	0	0	1	0	2	0	0	0	1	0	3
AAC74240	0	0	0	0	0	0	0	0	0	0	0	2	0	0	0	1	0	1	0	1
AAC74242	0	0	0	0	0	0	0	1	0	1	0	3	0	0	0	0	0	0	0	0
AAC74243	0	2	0	1	0	3	0	6	1	9	0	1	0	3	0	1	0	3	0	4
AAC74246	0	9	0	19	1	12	1	43	0	23	0	30	0	27	3	39	2	20	1	21
AAC74247	0	0	0	7	0	2	0	1	0	1	0	6	0	8	0	12	0	4	0	8
AAC74248	0	0	0	0	0	0	0	0	0	0	0	1	0	4	0	4	0	3	0	1
AAC74249	0	0	0	0	0	0	0	0	0	1	0	2	0	3	0	5	0	0	0	1
AAC74250	0	0	0	0	0	0	0	0	0	1	0	3	0	5	0	5	0	1	0	1
AAC74251	0	0	0	0	0	0	0	0	0	0	0	1	0	0	0	0	0	1	0	0
AAC74252	0	1	0	0	0	0	0	1	0	2	0	0	0	0	0	0	0	0	0	0
AAC74255	0	8	0	11	0	16	0	21	0	23	0	4	0	4	0	6	0	5	0	3
AAC74256	0	4	0	7	0	12	0	22	0	21	0	1	0	1	0	7	0	1	0	3
AAC74258	0	119	0	180	0	184	0	329	0	262	0	197	0	133	0	163	0	183	1	178
AAC74259	0	182	0	261	0	290	1	449	1	365	0	267	0	187	0	248	0	256	0	260
AAC74260	0	57	0	66	0	92	1	136	2	98	0	98	0	67	1	117	0	69	0	124
AAC74261	0	11	0	8	0	12	0	23	0	14	0	10	0	6	0	11	0	9	0	13
AAC74262	0	5	0	4	0	3	0	9	0	7	0	6	0	8	0	11	0	4	0	17
AAC74263	0	18	0	25	0	17	0	84	0	61	0	24	0	19	0	26	1	22	0	33
AAC74264	0	15	0	25	0	27	0	80	0	56	0	43	0	34	0	42	1	44	0	44
AAC74265	0	0	0	4	0	3	0	12	0	9	0	6	0	7	0	12	0	10	0	12
AAC74266	0	0	0	1	0	0	0	1	0	2	0	2	0	3	0	10	0	0	0	6
AAC74267	0	0	0	1	0	2	0	8	0	2	0	3	0	1	0	3	0	2	0	5
AAC74268	0	2	0	2	0	3	0	8	0	3	0	6	0	1	0	4	0	2	0	4
AAC74269	0	23	0	20	0	38	0	74	0	57	0	43	0	52	1	89	0	46	0	95
AAC74270	0	10	0	20	0	20	0	57	0	56	0	16	0	28	0	49	0	17	1	34
AAC74271	0	50	0	67	0	82	0	136	0	78	0	47	0	55	0	68	0	57	0	74
AAC74272	0	3	0	3	1	1	0	5	0	0	0	12	0	13	0	11	0	12	0	14
AAC74273	0	26	0	50	0	38	0	25	0	17	0	622	0	410	6	504	2	676	2	526
AAC74274	0	14	0	18	0	18	0	22	0	23	0	409	0	295	0	324	0	429	0	356
AAC74275	0	6	0	19	0	21	0	28	0	18	0	12	0	9	0	17	0	16	2	20
AAC74276	0	9	0	9	0	7	0	16	0	11	0	6	0	9	0	19	0	4	0	19
AAC74277	0	6	0	4	0	12	0	29	0	34	0	9	0	17	0	26	0	13	0	23
AAC74278	0	0	0	0	0	0	0	2	0	2	0	1	0	0	0	0	0	0	0	3
AAC74279	0	1	0	0	0	0	0	0	0	0	0	3	0	5	0	3	0	7	0	6
AAC74280	0	0	0	0	0	1	0	0	0	0	0	1	0	1	0	0	0	0	0	0
AAC74281	0	0	0	0	0	1	0	6	0	3	0	1	0	3	0	2	0	1	0	3
AAC74282	0	61	0	74	0	77	0	640	0	477	0	48	0	62	1	81	0	34	0	83
AAC74283	0	38	0	40	0	47	1	508	0	310	0	31	0	52	1	58	0	30	0	63
AAC74284	0	21	0	25	0	35	1	506	1	312	0	25	0	51	1	55	0	35	0	42
AAC74285	0	8	0	7	0	9	0	18	0	10	0	4	0	6	0	10	0	4	0	7
AAC74286	0	2	0	5	0	3	0	8	0	4	0	7	0	2	0	9	0	7	0	13
AAC74287	0	21	0	34	0	41	1	111	0	101	0	48	0	81	0	97	0	44	0	90
AAC74288	0	0	0	5	0	5	0	14	0	12	0	5	0	13	0	25	0	7	0	17
AAC74289	0	146	0	223	3	247	2	160	2	112	0	994	0	588	30	707	20	1095	19	660
AAC74290	0	3	0	9	0	10	0	23	0	24	0	8	0	13	0	11	0	5	2	24
AAC74291	0	26	0	39	0	53	0	204	0	186	0	64	0	165	0	246	0	52	2	221
AAC74292	0	48	0	74	0	80	0	169	0	127	0	75	0	132	0	179	0	63	2	196
AAC74293	0	11	0	12	0	16	0	34	0	22	0	16	0	24	0	31	0	18	1	34
AAC74294	0	17	0	9	1	29	0	34	0	34	0	25	0	43	1	66	0	40	1	68
AAC74295	0	14	0	9	0	14	0	21	0	26	0	16	0	25	0	30	0	14	0	22
AAC74296	0	8	0	5	0	8	0	20	0	17	0	7	0	15	0	18	0	8	0	9
AAC74297	0	7	0	10	0	11	0	34	0	18	0	21	0	21	0	11	0	18	0	20
AAC74298	0	17	0	26	0	21	1	54	0	31	0	40	0	41	0	54	0	40	0	52
AAC74299	0	80	0	99	0	111	1	248	0	168	0	96	0	74	1	114	0	82	1	117
AAC74300	0	4	0	8	0	6	0	47	0	24	0	24	0	12	0	24	0	20	0	20
AAC74301	0	0	0	1	0	1	0	4	0	1	0	3	0	5	0	2	0	6	0	1
AAC74302	0	1	0	4	0	4	2	18	0	7	0	7	0	9	0	4	0	13	0	0
AAC74303	0	135	0	166	0	215	0	166	0	139	0	154	0	104	0	150	0	157	1	156
AAC74304	0	4	0	6	0	4	0	9	0	6	0	0	0	3	0	4	1	3	0	1
AAC74305	0	32	0	59	0	47	0	62	0	55	0	9	0	18	0	18	0	8	0	22
AAC74306	0	43	0	49	0	56	0	79	0	74	0	9	0	21	0	29	0	14	0	18
AAC74307	0	383	0	531	1	552	3	709	1	584	0	1	0	17	0	14	0	6	0	23
AAC74308	0	1112	0	1315	0	1599	5	1194	4	830	0	8	0	48	1	48	0	7	0	69
AAC74309	0	376	0	362	0	458	0	170	1	145	0	9	0	24	0	34	0	7	0	35
AAC74310	0	124	0	105	0	146	0	43	1	36	0	4	0	24	0	25	0	7	0	29
AAC74311	0	82	0	97	0	123	0	43	0	26	0	5	0	43	0	41	0	6	0	45
AAC74313	0	0	0	0	0	0	0	0	0	0	0	0	0	0	0	0	0	1	0	0
AAC74314	0	11	0	18	0	10	0	43	0	31	0	23	0	31	2	39	0	20	0	40
AAC74315	0	7	0	17	0	11	0	34	0	28	0	19	0	26	6	44	1	25	2	31
AAC74316	0	22	0	37	1	47	1	49	1	38	0	36	0	21	0	23	1	20	1	27
AAC74317	0	8	0	12	0	19	0	21	0	19	0	25	0	17	1	20	0	15	0	30
AAC74318	0	90	0	126	0	154	3	266	0	198	0	137	0	82	1	94	0	114	0	108
AAC74319	0	276	0	394	0	502	0	841	0	590	0	502	0	337	1	482	0	489	0	466
AAC74320	0	3	0	7	0	3	0	22	0	26	0	6	0	8	0	8	0	4	0	4
AAC74323	1	870	1	892	0	1376	1	1085	1	722	0	157	0	185	0	251	0	171	1	248
AAC74324	0	1	0	3	0	6	0	7	0	1	0	6	0	8	0	17	0	8	0	14
AAC74325	0	240	0	284	1	343	1	463	0	317	0	1138	0	1732	10	2474	2	1219	10	2278
AAC74326	0	34	0	59	0	65	0	91	0	86	0	202	0	340	1	457	0	208	1	454
AAC74327	0	8	0	6	0	2	0	5	0	8	0	38	0	48	0	55	0	51	0	54
AAC74329	0	7	0	8	0	8	0	13	0	10	0	33	0	47	0	51	0	43	0	59
AAC74330	0	28	0	33	0	36	0	42	0	50	0	36	0	31	0	28	0	31	0	27
AAC74331	0	47	0	68	0	77	0	92	0	84	0	59	0	54	0	43	1	50	0	72
AAC74332	0	7	0	9	0	8	0	19	0	15	0	6	0	7	0	10	0	5	0	10
AAC74333	0	35	0	32	0	52	0	111	0	79	0	51	0	84	1	113	0	47	0	98
AAC74334	0	4	0	6	0	14	0	38	0	26	0	27	0	23	0	25	0	30	0	22
AAC74335	0	2	0	0	0	5	0	4	0	4	0	1	0	3	0	4	0	5	0	8
AAC74336	0	7	0	11	0	7	0	32	0	30	0	28	0	44	1	59	0	32	0	59
AAC74337	0	8	0	12	0	13	0	37	0	34	0	30	0	34	0	64	0	23	0	58
AAC74338	0	220	0	276	0	313	0	311	0	228	0	1659	1	4060	0	5393	0	1529	1	5304
AAC74339	0	0	0	0	0	0	0	1	0	0	0	1	0	3	0	3	0	2	0	6
AAC74340	0	0	0	0	0	0	0	0	0	0	0	1	0	1	0	1	0	1	0	2
AAC74341	0	0	0	0	0	0	0	0	0	0	0	1	0	2	0	2	0	1	0	2
AAC74342	0	2	0	8	0	6	0	12	0	14	0	46	0	44	0	49	0	45	0	67
AAC74343	0	4	0	9	0	7	0	16	0	14	0	40	0	44	0	44	0	44	0	69
AAC74344	0	3	0	9	0	6	0	10	0	6	0	30	0	38	0	42	0	33	0	43
AAC74345	0	2	0	1	0	3	0	5	0	4	0	21	0	36	0	30	0	25	0	35
AAC74346	0	2	0	0	0	0	0	1	0	2	0	6	0	12	0	15	0	4	0	16
AAC74348	0	12	0	13	0	19	0	33	0	33	0	31	0	25	2	39	3	26	2	37
AAC74349	0	17	0	21	0	19	0	40	0	37	0	32	0	41	1	49	0	27	0	47
AAC74350	0	5	0	10	0	8	0	25	0	23	0	17	0	22	0	25	0	16	1	20
AAC74351	0	4	0	9	0	12	0	32	0	31	0	23	0	27	0	53	0	16	0	36
AAC74352	0	17	0	10	0	4	0	43	0	23	0	8	0	26	0	28	0	11	1	25
AAC74353	0	19	0	10	0	6	1	49	0	30	0	5	0	17	0	29	0	9	1	30
AAC74354	0	37	0	45	0	38	0	72	0	80	0	51	0	54	0	77	0	60	1	68
AAC74355	0	47	0	63	0	63	1	156	0	111	0	47	0	70	1	91	2	67	0	81
AAC74356	0	28	0	26	0	33	0	75	0	76	0	84	0	99	2	155	0	81	0	147
AAC74357	0	35	0	31	0	50	3	67	0	54	0	64	0	41	1	59	6	51	6	53
AAC74358	0	5	0	13	1	18	0	17	1	10	0	51	1	138	1	175	0	51	0	168
AAC74359	0	27	0	25	0	45	0	73	0	66	0	31	0	48	0	43	1	29	1	44
AAC74360	0	5	0	14	1	21	1	21	1	19	0	18	0	30	1	26	2	21	4	21
AAC74361	0	13	0	27	0	25	1	63	0	39	0	43	0	70	0	86	0	55	1	101
AAC74362	0	15	0	20	0	28	1	55	0	30	0	57	0	68	0	83	0	46	1	85
AAC74363	0	2	0	3	0	7	0	14	0	16	0	7	0	14	0	14	0	8	0	18
AAC74364	0	2	0	1	0	4	0	12	0	12	0	1	0	7	0	11	0	4	0	12
AAC74365	0	19	0	13	0	19	0	18	0	15	0	26	0	39	0	82	0	23	0	71
AAC74366	0	5	0	7	0	11	0	23	0	18	0	18	0	22	0	40	0	14	0	30
AAC74367	0	0	0	4	0	2	1	5	0	6	0	9	0	5	0	9	0	7	0	4
AAC74368	0	14	0	14	0	23	0	99	0	83	0	27	0	53	0	55	0	39	0	60
AAC74369	0	2	0	1	0	2	0	6	0	4	0	4	0	12	0	14	0	5	0	9
AAC74370	0	129	0	193	0	169	1	561	0	515	0	218	0	376	0	479	0	230	0	479
AAC74371	0	4	0	5	0	5	0	2	0	4	0	5	0	7	0	3	0	9	0	12
AAC74372	0	7	0	8	0	10	0	23	0	19	0	9	0	9	0	11	1	11	0	10
AAC74373	0	8	0	11	0	13	0	33	0	31	0	19	0	17	0	31	0	19	0	25
AAC74374	0	7	0	9	0	9	0	28	0	30	0	16	0	14	0	20	1	21	0	16
AAC74375	0	6	0	7	0	8	0	16	0	28	0	9	0	13	0	13	1	17	0	15
AAC74376	0	2	0	9	0	15	0	14	0	15	0	10	0	17	0	19	1	11	0	19
AAC74377	0	2	0	1	0	3	0	4	0	3	0	2	0	2	0	6	0	5	0	5
AAC74378	0	1	0	3	0	5	0	4	0	0	0	10	0	5	0	2	0	6	0	6
AAC74379	0	0	0	10	0	3	0	1	0	1	0	15	0	6	1	7	0	26	0	7
AAC74380	0	5	0	12	0	3	0	3	0	4	0	18	0	6	0	8	0	15	0	15
AAC74381	0	2	0	7	0	6	0	6	0	3	0	12	0	7	0	11	0	14	0	15
AAC74382	0	0	0	1	0	0	0	1	0	1	0	2	0	1	0	3	0	5	0	1
AAC74383	0	0	0	1	0	0	0	0	0	0	0	0	0	0	0	0	0	2	0	0
AAC74384	0	0	0	0	0	1	0	1	0	0	0	2	0	0	0	0	0	2	0	2
AAC74385	0	12	0	8	0	11	0	15	0	13	0	14	0	8	0	17	0	17	0	15
AAC74386	0	10	0	20	0	24	0	21	1	23	0	19	0	22	0	25	0	25	1	36
AAC74387	0	7	0	4	0	9	0	13	1	9	0	11	0	12	0	14	0	10	1	16
AAC74388	0	7	0	6	0	8	0	13	1	10	0	17	0	12	0	19	0	13	1	21
AAC74389	0	4	0	5	0	5	0	8	1	8	0	12	0	8	0	14	0	13	0	11
AAC74390	0	209	0	280	1	368	0	302	0	215	0	422	0	287	0	351	0	441	1	438
AAC74391	0	4	0	2	0	4	0	8	0	9	0	0	0	2	0	1	0	0	0	1
AAC74392	0	0	0	1	0	1	0	3	0	4	0	0	0	0	0	1	0	1	0	1
AAC74393	0	0	0	1	0	0	0	0	0	1	0	1	0	0	0	1	0	0	0	1
AAC74394	0	0	0	0	0	0	0	0	0	4	0	1	0	0	0	1	0	0	0	3
AAC74395	0	1	0	0	0	1	0	2	0	3	0	1	0	1	0	4	0	0	0	2
AAC74396	0	1	0	1	0	3	0	3	0	1	0	1	0	0	0	4	0	0	0	0
AAC74397	0	2	0	0	0	0	0	2	0	1	0	3	0	1	0	3	0	2	0	1
AAC74398	0	1	0	0	0	0	0	4	0	2	0	2	0	4	0	2	0	5	0	1
AAC74399	0	0	0	0	0	0	0	0	0	2	0	0	0	1	0	0	0	0	0	0
AAC74401	0	0	0	0	0	0	0	0	0	0	0	0	0	0	0	0	0	0	0	1
AAC74402	0	2	0	2	0	1	0	6	0	6	0	6	0	4	0	8	0	5	0	6
AAC74403	0	4	0	4	0	5	0	10	0	16	0	26	0	26	0	21	0	24	0	33
AAC74404	0	4	0	9	0	1	0	20	0	22	0	21	0	15	0	18	0	26	0	40
AAC74405	0	67	0	66	1	100	1	146	1	103	0	67	0	61	1	83	2	84	2	82
AAC74406	0	265	0	326	0	404	0	730	0	550	0	665	0	767	0	1068	0	683	0	1005
AAC74407	0	12	0	14	0	19	0	20	0	12	0	41	0	33	1	29	3	26	1	45
AAC74408	0	10	0	20	0	14	0	24	0	14	0	13	0	14	0	12	0	11	0	17
AAC74409	0	0	0	0	0	1	0	1	0	0	0	1	0	0	0	4	0	0	0	3
AAC74410	0	2	0	2	0	6	0	7	0	7	0	4	0	3	0	9	0	3	0	7
AAC74411	0	36	0	50	0	68	0	98	1	94	0	39	0	39	0	48	0	42	0	41
AAC74412	0	2	0	1	0	3	0	10	0	15	0	11	0	21	0	25	0	12	0	22
AAC74413	0	295	0	394	0	415	1	632	0	479	0	474	0	566	1	732	1	433	1	741
AAC74414	0	45	0	45	1	68	0	70	0	51	0	357	0	294	4	359	7	398	5	346
AAC74415	0	387	0	496	12	620	4	412	9	260	0	398	0	337	19	471	20	392	19	403
AAC74416	0	38	0	45	0	55	0	110	1	81	0	226	0	218	5	276	1	227	3	285
AAC74417	0	3	0	3	0	10	0	20	0	4	0	2	0	2	0	8	0	8	1	10
AAC74418	0	0	0	1	0	2	0	2	0	1	0	1	0	1	0	3	0	2	0	1
AAC74419	0	0	0	0	0	0	0	3	0	0	0	1	0	5	0	3	0	2	0	5
AAC74420	0	0	0	2	0	1	0	2	0	0	0	3	0	4	0	3	0	3	0	3
AAC74421	0	4	0	3	0	4	0	10	0	8	0	10	0	8	0	11	0	11	0	15
AAC74422	0	1	0	3	0	4	0	6	0	7	0	12	0	9	0	23	0	13	0	9
AAC74423	0	0	0	3	0	3	0	3	0	2	0	5	0	7	0	10	1	3	0	2
AAC74424	0	13	0	15	0	13	0	35	0	27	0	10	0	26	3	30	0	16	0	29
AAC74425	0	0	0	4	0	3	0	2	0	2	0	7	0	7	0	12	0	3	0	9
AAC74426	0	7	0	5	0	13	0	26	0	24	0	22	0	33	1	31	1	23	1	36
AAC74427	0	1	0	2	0	4	0	8	0	8	0	2	0	5	0	8	0	4	0	7
AAC74428	0	0	0	0	0	0	0	2	0	0	0	1	0	0	0	0	0	0	0	0
AAC74429	0	0	0	0	0	0	0	2	0	0	0	1	0	1	0	1	0	1	0	1
AAC74430	0	0	0	0	0	0	0	2	0	0	0	1	0	1	0	1	0	1	0	1
AAC74431	0	0	0	0	0	1	0	4	0	2	0	2	0	2	0	4	0	3	0	3
AAC74432	0	1	0	0	0	2	0	3	0	3	0	3	0	1	0	3	0	5	0	0
AAC74433	0	1	0	1	0	0	0	0	0	0	0	3	0	1	0	0	0	1	0	4
AAC74434	0	0	0	0	0	0	0	0	0	0	0	2	0	0	0	1	0	0	0	0
AAC74435	0	0	0	0	0	0	0	1	0	1	0	3	0	1	0	1	0	1	0	1
AAC74436	0	1	0	0	0	0	0	0	0	1	0	0	0	1	1	4	0	2	1	3
AAC74437	0	0	0	0	0	0	0	0	0	2	0	0	0	2	1	3	0	2	1	4
AAC74438	0	8	0	4	0	10	0	26	0	15	0	16	0	30	0	34	0	17	1	27
AAC74439	0	1	0	0	0	0	0	0	0	0	0	3	0	1	0	1	0	1	0	0
AAC74440	0	1	0	0	0	1	0	0	0	0	0	3	0	2	0	3	0	1	0	0
AAC74441	0	0	0	0	0	0	0	2	0	1	0	2	0	1	0	1	0	2	0	2
AAC74442	0	0	0	0	0	1	0	3	0	2	0	0	0	1	0	1	0	1	0	2
AAC74445	0	1	0	2	0	2	0	12	0	3	0	8	0	7	0	11	0	3	0	12
AAC74447	0	0	0	0	0	0	0	1	0	1	0	0	0	1	0	0	0	1	0	1
AAC74452	0	1	0	1	0	3	0	5	0	3	0	7	0	10	0	9	0	2	0	10
AAC74454	0	0	0	1	0	3	0	4	0	1	0	6	0	5	0	7	0	6	0	4
AAC74455	0	0	0	1	0	2	0	6	0	4	0	3	0	2	0	3	0	5	0	5
AAC74456	0	0	0	2	0	0	0	1	0	2	0	6	0	5	0	3	0	6	0	5
AAC74457	0	1	0	0	0	0	0	3	0	0	0	0	0	1	0	4	0	1	0	6
AAC74458	0	165	0	206	0	310	0	181	0	109	0	701	0	583	0	859	0	640	0	785
AAC74459	0	0	0	0	0	0	0	0	0	1	0	2	0	0	0	4	0	0	0	7
AAC74460	0	26	0	30	0	36	1	67	0	47	0	27	0	31	0	46	1	30	0	48
AAC74461	0	3	0	4	0	4	1	27	0	31	0	6	0	24	0	25	0	9	0	25
AAC74462	0	14	0	25	0	23	1	112	2	133	0	47	0	49	0	52	0	37	0	52
AAC74463	0	8	0	19	0	11	0	33	0	16	0	22	0	19	0	36	0	29	0	41
AAC74464	0	0	0	1	0	0	0	10	0	3	0	5	0	3	0	2	0	8	0	4
AAC74465	0	0	0	2	0	0	0	7	0	4	0	5	0	5	0	3	0	8	0	2
AAC74466	0	3	0	4	0	0	0	5	0	2	0	23	0	20	0	28	1	23	0	25
AAC74467	0	4	0	2	0	5	0	12	0	2	0	11	0	18	0	15	2	18	0	21
AAC74468	0	0	0	3	0	1	0	2	0	2	0	0	0	1	0	0	0	4	0	6
AAC74469	0	0	0	1	0	2	0	1	0	1	0	2	0	1	0	0	0	4	0	3
AAC74470	0	2	0	1	0	0	0	0	0	0	0	4	0	1	0	1	0	1	0	0
AAC74471	0	1	0	1	0	0	0	0	0	0	0	5	0	1	0	0	0	1	0	0
AAC74472	0	0	0	1	0	1	0	1	0	1	0	4	0	0	0	1	0	0	0	0
AAC74473	0	0	0	0	0	1	0	1	0	1	0	0	0	1	0	1	0	1	0	0
AAC74474	0	1	0	0	0	0	0	2	0	2	0	1	0	2	0	0	0	3	0	2
AAC74475	0	1	0	1	0	0	0	1	0	1	0	0	0	2	0	0	0	0	0	1
AAC74476	0	1	0	2	0	0	0	0	0	0	0	0	0	2	0	0	1	2	0	1
AAC74477	0	1	0	2	0	1	0	2	0	0	0	4	0	3	0	0	1	4	0	2
AAC74478	0	1	0	1	0	0	0	1	0	1	0	0	0	3	0	1	0	3	0	4
AAC74479	0	2	0	4	0	1	0	3	0	3	0	44	0	19	0	18	0	51	0	22
AAC74480	0	2	0	1	0	4	0	3	0	3	0	23	0	12	0	13	0	20	0	11
AAC74481	0	2	0	3	1	13	0	20	1	11	0	23	0	19	1	33	0	22	0	31
AAC74482	0	3	0	4	0	8	0	14	0	11	0	17	0	13	0	20	0	9	0	18
AAC74484	0	87	0	148	0	149	1	281	1	217	0	47	0	77	0	92	0	62	0	81
AAC74485	0	82	0	112	0	111	0	234	1	185	0	18	0	46	0	62	0	27	0	65
AAC74486	0	26	0	19	0	22	1	57	0	34	0	30	0	38	1	40	1	25	0	44
AAC74488	0	31	0	42	0	49	1	33	1	21	0	23	0	30	0	23	0	34	0	32
AAC74489	0	1	0	0	0	2	0	1	0	2	0	2	0	3	0	1	0	1	0	1
AAC74490	0	0	0	0	0	1	0	0	0	0	0	2	0	0	0	0	0	0	0	0
AAC74492	0	1	0	0	0	0	0	0	0	2	0	1	0	1	0	6	0	3	0	1
AAC74493	0	3	0	1	0	0	0	3	0	2	0	6	0	3	0	10	0	5	0	6
AAC74494	0	12	0	14	0	16	1	32	0	22	0	9	0	89	1	122	0	4	0	109
AAC74495	0	23	0	35	0	39	0	69	0	40	0	31	0	39	0	48	0	46	0	64
AAC74496	0	10	0	11	0	5	0	16	0	12	0	29	0	35	0	52	0	20	1	56
AAC74497	0	43	0	81	0	64	1	71	0	45	0	700	0	590	1	706	1	842	0	846
AAC74500	0	26	0	33	0	23	2	63	0	46	0	17	0	27	1	52	0	22	0	47
AAC74501	0	23	0	30	0	25	0	40	0	26	0	102	0	75	0	108	0	79	0	87
AAC74502	0	28	0	31	0	46	0	26	0	12	0	265	0	208	0	307	0	273	1	261
AAC74503	0	1	0	1	0	1	0	4	0	5	0	6	0	3	0	6	0	6	2	12
AAC74504	0	6	0	9	0	13	0	4	0	1	0	80	0	43	3	75	3	61	5	52
AAC74505	0	1	0	0	0	1	0	0	0	1	0	10	0	11	0	10	0	8	0	7
AAC74506	0	23	0	28	0	37	0	49	0	53	0	64	0	68	0	76	0	62	0	97
AAC74508	0	106	0	168	0	225	0	128	0	93	0	784	0	396	0	593	0	667	0	577
AAC74509	0	8	0	14	0	24	0	33	1	27	0	30	0	34	0	41	0	29	0	34
AAC74510	0	2	0	4	0	0	0	1	0	2	0	5	0	6	0	9	0	6	1	9
AAC74511	0	4	0	8	0	11	0	16	0	14	0	20	0	14	0	16	1	23	0	27
AAC74512	0	7	0	10	0	6	0	36	0	24	0	8	0	14	0	26	0	14	0	18
AAC74513	0	8	0	20	0	16	0	42	0	20	0	15	0	13	0	19	0	9	0	22
AAC74514	1	6	0	14	0	16	0	32	0	14	0	17	0	23	0	32	0	25	0	34
AAC74515	0	1	0	3	0	3	0	1	0	6	0	2	0	3	0	3	0	0	2	4
AAC74516	0	0	0	2	0	0	0	5	0	2	0	0	0	3	0	1	0	1	0	3
AAC74517	0	4	0	4	0	8	0	20	0	11	0	20	0	21	0	37	0	18	0	33
AAC74518	0	1	0	1	0	4	0	4	0	3	0	18	0	15	0	12	0	8	0	7
AAC74519	0	0	0	1	0	5	0	4	0	4	0	2	0	10	0	8	0	7	2	14
AAC74520	0	0	0	1	0	5	0	4	0	6	0	1	0	7	0	10	0	11	2	15
AAC74521	0	2	0	2	0	11	0	11	0	9	0	10	0	9	0	16	0	17	0	21
AAC74522	0	0	0	1	0	2	0	3	0	3	0	10	0	8	0	6	0	9	0	9
AAC74523	0	0	0	1	0	3	0	0	0	0	0	7	0	5	0	7	0	6	0	5
AAC74524	0	0	0	0	0	1	0	1	0	0	0	4	0	5	0	3	0	6	0	4
AAC74525	0	1	0	0	0	1	0	2	0	0	0	5	0	3	0	1	0	4	0	5
AAC74526	0	5	0	1	0	1	0	3	0	5	0	12	0	10	0	10	0	14	0	15
AAC74527	0	2	0	1	0	2	0	1	0	2	0	1	0	1	0	0	0	3	0	1
AAC74528	0	42	0	57	0	58	0	143	0	118	0	56	0	70	0	82	1	74	0	98
AAC74529	0	6	0	6	0	7	0	17	0	17	0	8	0	14	0	14	0	9	0	12
AAC74530	0	11	0	13	0	31	0	42	0	30	0	22	0	29	1	28	0	21	0	23
AAC74531	0	23	0	37	1	47	0	26	2	23	0	41	0	41	0	38	1	35	2	44
AAC74532	0	2	0	1	0	0	0	3	0	1	0	1	0	1	0	0	0	1	0	0
AAC74533	0	0	0	0	0	2	0	1	0	1	0	9	0	1	0	7	0	7	0	4
AAC74534	0	7	0	14	0	12	0	82	1	64	0	637	0	85	2	96	8	595	2	122
AAC74535	0	0	0	3	0	2	0	3	0	4	0	1	0	3	0	3	0	0	1	9
AAC74536	0	0	0	0	0	0	0	0	0	0	0	0	0	2	0	1	0	2	0	5
AAC74539	0	0	0	1	0	1	0	1	0	0	0	0	0	2	0	3	0	4	1	3
AAC74542	0	0	0	0	0	1	0	0	0	0	0	0	0	2	0	1	0	1	0	2
AAC74543	0	4	0	4	0	6	0	16	0	7	0	31	0	19	0	41	1	27	0	20
AAC74544	0	9	0	6	0	16	0	9	0	5	0	4	0	3	0	4	0	6	0	7
AAC74545	0	2	0	1	0	5	0	9	0	3	0	2	0	7	1	14	1	6	0	11
AAC74546	0	7	0	13	0	9	0	16	0	9	0	16	0	15	0	25	0	21	0	19
AAC74547	0	0	0	0	0	0	0	3	0	2	0	2	0	4	0	6	0	5	0	3
AAC74548	0	0	0	0	0	0	0	1	0	0	0	2	0	0	0	2	0	1	0	2
AAC74549	0	2	0	0	0	0	0	1	0	0	0	3	0	4	0	3	0	1	0	0
AAC74550	0	0	0	1	0	1	0	2	0	1	0	2	0	2	0	1	0	2	0	3
AAC74551	0	3	0	5	0	3	0	5	0	4	0	18	0	7	0	13	0	15	0	8
AAC74552	0	76	0	111	0	133	0	262	0	193	0	120	0	88	0	111	0	103	0	96
AAC74553	0	5	0	7	0	9	0	12	0	7	0	32	0	48	0	86	0	44	0	74
AAC74554	0	0	0	2	0	0	0	1	0	0	0	0	0	1	0	0	0	1	0	3
AAC74555	0	8	0	15	0	23	0	37	0	19	0	49	0	53	0	65	0	54	0	69
AAC74556	0	0	0	1	0	0	0	1	0	1	0	3	0	4	0	0	0	3	0	2
AAC74557	0	0	0	0	0	0	0	2	0	1	0	3	0	7	0	1	0	5	0	2
AAC74558	0	1	0	0	0	0	0	4	0	2	0	1	0	5	0	0	1	4	1	5
AAC74559	0	0	0	1	0	0	0	0	0	2	0	0	0	2	0	2	1	7	0	2
AAC74560	0	0	0	0	0	1	0	0	0	0	0	2	0	1	0	2	0	2	0	3
AAC74561	0	0	0	0	0	1	0	0	0	0	0	1	0	1	1	3	0	2	0	4
AAC74562	0	0	0	0	0	1	0	0	0	0	0	5	0	1	0	3	0	2	1	5
AAC74563	0	1	0	0	0	3	0	0	1	3	0	10	0	1	0	0	0	5	0	2
AAC74564	0	10	0	4	0	8	1	21	1	9	0	12	0	14	0	33	0	7	0	23
AAC74565	0	0	0	0	0	1	0	1	0	0	0	16	0	49	0	51	0	12	0	68
AAC74566	0	2	0	3	0	5	0	2	0	0	0	17	0	86	0	123	0	23	0	102
AAC74567	0	2	0	7	0	4	0	10	0	9	0	7	0	3	1	11	0	10	0	5
AAC74568	0	3	0	2	0	3	0	4	0	2	0	7	0	0	0	2	0	7	0	3
AAC74569	0	2	0	0	0	0	0	0	0	2	0	4	0	0	0	0	0	3	0	5
AAC74570	0	10	0	15	0	11	0	7	0	2	0	0	0	0	0	1	0	0	0	0
AAC74571	0	117	0	132	0	171	0	24	0	9	0	12	0	21	0	26	1	14	1	22
AAC74572	0	0	0	0	0	0	0	0	0	0	0	0	0	0	0	1	0	0	0	0
AAC74574	0	0	0	1	0	0	0	1	0	1	0	3	0	4	0	5	0	5	0	3
AAC74575	0	0	0	0	0	0	0	0	0	0	0	1	0	0	0	1	0	1	0	0
AAC74576	0	0	0	0	0	0	0	0	0	0	0	1	0	0	0	1	0	0	0	0
AAC74577	0	0	0	0	0	1	0	0	0	0	0	1	0	0	0	1	0	0	0	0
AAC74580	0	7	0	11	1	11	0	14	0	15	0	12	0	16	2	17	0	9	0	14
AAC74581	0	2	0	7	1	7	0	16	0	14	0	11	0	12	2	17	0	9	0	9
AAC74584	0	9	0	6	0	7	0	23	0	9	0	17	0	20	0	22	0	24	0	30
AAC74585	0	9	0	19	0	16	0	32	0	14	0	33	0	19	0	19	1	25	0	22
AAC74586	0	2	0	6	0	8	0	7	0	6	0	8	0	4	0	8	0	9	0	3
AAC74587	0	3	0	1	0	5	0	5	0	3	0	5	0	5	0	9	0	7	0	4
AAC74588	0	4	0	4	0	2	0	3	0	1	0	10	0	2	0	6	0	10	0	4
AAC74589	0	4	0	6	0	4	0	1	0	0	0	11	0	4	0	13	0	10	0	5
AAC74590	0	3	0	4	0	6	0	0	0	0	0	7	0	10	0	17	0	15	0	9
AAC74591	0	3	0	4	0	4	0	0	0	0	0	6	0	8	0	8	0	12	0	5
AAC74592	0	3	0	3	0	1	0	4	0	2	0	10	0	7	0	14	0	18	0	13
AAC74593	0	0	0	1	0	2	0	1	0	0	0	1	0	1	0	2	0	1	0	2
AAC74595	0	4	0	8	0	8	0	11	0	7	0	11	0	8	0	15	0	6	0	8
AAC74596	0	0	0	1	0	1	0	9	0	6	0	1	0	2	0	10	0	0	0	2
AAC74597	0	4	0	5	0	7	0	21	0	10	0	8	0	8	0	17	0	7	0	9
AAC74598	0	19	0	31	0	38	0	27	0	16	0	7	0	10	1	7	0	14	0	15
AAC74599	0	3	0	4	0	2	0	9	0	11	0	7	0	6	0	6	0	6	0	6
AAC74600	0	0	0	0	0	0	0	0	0	0	0	0	0	0	0	0	0	0	0	0
AAC74601	0	1	0	2	0	2	0	5	0	2	0	9	0	3	0	11	0	4	0	9
AAC74602	0	8	0	6	0	12	0	18	0	10	0	12	0	9	0	21	0	12	1	14
AAC74603	0	6	0	5	0	3	0	12	0	13	0	0	0	3	0	5	0	4	0	8
AAC74604	0	14	0	12	0	12	0	42	0	28	0	5	0	7	0	12	0	8	0	13
AAC74605	0	8	0	6	0	10	0	28	0	22	0	4	0	2	0	8	0	6	0	10
AAC74606	0	5	0	6	0	1	0	12	0	6	0	24	0	12	0	20	0	22	0	24
AAC74607	0	1	0	3	0	0	0	7	0	2	0	7	0	9	0	11	0	6	0	11
AAC74608	0	1	0	2	0	2	0	5	0	1	0	34	0	42	2	40	1	37	3	45
AAC74609	0	0	0	0	0	0	0	0	0	0	0	1	0	1	0	3	0	2	0	4
AAC74610	0	0	0	0	0	0	0	0	0	0	0	0	0	1	0	2	0	3	0	2
AAC74611	0	19	0	11	0	24	1	44	0	28	0	41	0	38	1	67	0	57	0	62
AAC74612	0	111	0	154	0	203	2	255	1	191	0	87	0	98	1	139	2	91	2	113
AAC74613	0	7	0	15	0	19	0	36	0	26	0	15	0	24	0	37	1	11	0	24
AAC74614	0	2	0	3	0	4	0	17	0	2	0	2	0	29	0	51	0	8	0	56
AAC74615	0	0	0	2	0	0	0	1	0	0	0	1	0	4	0	2	1	8	0	2
AAC74617	0	1	0	0	0	0	0	3	0	0	0	0	0	1	0	4	0	1	0	6
AAC74618	0	0	0	2	0	0	0	1	0	2	0	6	0	5	0	3	0	6	0	5
AAC74619	0	0	0	1	0	2	0	6	0	4	0	3	0	2	0	3	0	5	0	5
AAC74620	0	1	0	1	0	1	0	1	0	1	0	3	0	2	0	0	0	1	0	2
AAC74622	0	0	0	1	0	0	0	0	0	1	0	0	0	0	0	1	0	0	0	0
AAC74623	0	9	0	12	0	14	0	63	0	60	0	27	0	49	0	53	0	39	0	64
AAC74624	0	0	0	0	0	0	0	1	0	0	0	1	0	1	0	1	0	0	0	1
AAC74625	0	0	0	5	0	3	0	0	0	0	0	12	0	11	0	7	0	7	0	12
AAC74626	0	0	0	0	0	0	0	0	0	0	0	0	0	0	0	0	0	1	0	0
AAC74627	0	0	0	1	0	0	0	0	0	0	0	0	0	0	0	0	0	1	0	0
AAC74628	0	0	0	1	0	0	0	0	0	0	0	0	0	0	0	0	0	1	0	0
AAC74629	0	0	0	1	0	0	0	0	0	0	0	0	0	0	0	0	0	1	0	0
AAC74630	0	12	0	20	0	22	0	13	1	11	0	50	0	54	0	62	0	32	0	71
AAC74631	0	0	0	1	0	0	0	0	0	0	0	0	0	0	0	2	0	1	0	0
AAC74632	0	1	0	1	0	1	0	5	0	5	0	1	0	2	0	5	0	4	0	0
AAC74633	0	0	0	0	0	0	0	1	0	0	0	0	0	0	0	1	0	0	0	0
AAC74634	0	1	0	1	0	1	0	4	0	0	0	6	0	3	0	6	1	4	0	6
AAC74635	0	17	0	38	0	31	0	46	0	33	1	82	0	47	0	58	0	70	0	61
AAC74636	0	22	0	40	0	32	0	49	0	29	1	91	0	77	0	77	0	89	0	78
AAC74637	0	22	0	38	0	37	0	44	0	26	0	87	0	70	0	63	0	83	0	72
AAC74638	0	0	0	0	0	0	0	0	0	0	0	0	0	0	0	0	0	0	0	0
AAC74639	0	1	0	1	0	0	0	0	0	1	0	0	0	0	0	1	0	0	0	0
AAC74642	0	0	0	0	0	3	0	0	0	0	0	0	0	1	0	1	0	1	0	1
AAC74643	0	6	0	2	0	4	0	15	1	15	0	12	0	16	0	18	0	11	3	17
AAC74644	0	1	0	0	0	0	0	0	0	3	0	0	0	1	0	1	0	0	0	1
AAC74645	0	1	0	1	0	0	0	1	0	2	0	0	0	1	0	0	0	0	0	2
AAC74646	0	1	0	1	0	0	0	2	0	3	0	1	0	1	0	0	0	3	0	2
AAC74647	0	0	0	0	0	1	0	0	0	0	0	0	0	0	0	0	0	2	0	0
AAC74648	0	0	0	0	0	1	0	0	0	0	0	0	0	0	0	0	0	2	0	0
AAC74652	0	0	0	3	0	0	0	0	0	0	0	2	0	1	0	1	0	1	0	1
AAC74653	0	0	0	2	0	1	0	0	0	0	0	1	0	0	0	4	0	1	0	2
AAC74654	0	1	0	2	0	6	0	10	0	8	0	2	0	6	0	11	0	4	0	8
AAC74655	0	14	0	14	0	20	0	39	0	40	0	10	0	30	0	40	0	13	1	44
AAC74656	0	5	0	11	0	14	1	40	0	43	0	4	0	27	0	42	0	4	2	43
AAC74657	0	6	0	6	0	7	0	15	0	11	0	8	0	14	0	13	0	15	0	16
AAC74658	0	4	0	4	0	4	0	11	1	9	0	4	0	9	0	13	2	9	0	11
AAC74659	0	12	0	13	0	22	0	21	0	8	0	4	0	4	0	18	0	2	0	12
AAC74660	0	7	0	10	0	12	0	8	0	2	0	4	0	16	0	24	0	3	0	12
AAC74661	0	1	0	2	0	6	0	2	0	1	0	1	0	5	1	15	0	3	0	10
AAC74662	0	11	0	6	0	15	2	17	0	10	0	15	0	18	0	32	2	16	2	27
AAC74663	0	10	0	5	0	12	2	23	0	18	0	8	0	14	0	24	1	10	1	17
AAC74664	0	1	0	1	0	0	0	0	0	0	0	4	0	4	0	1	0	2	0	3
AAC74665	0	43	0	65	0	56	0	164	0	107	0	44	0	121	0	157	0	21	0	122
AAC74666	0	42	0	73	0	57	5	116	0	63	0	20	0	37	0	50	0	19	0	39
AAC74667	0	0	0	0	0	4	0	7	0	5	0	0	0	2	0	6	0	3	0	8
AAC74668	0	3	0	8	0	7	0	4	0	4	0	6	0	5	1	11	0	4	0	11
AAC74669	0	2	0	1	0	2	0	3	0	0	0	1	0	0	0	2	0	3	0	1
AAC74670	0	12	0	7	0	18	0	22	0	18	0	28	0	27	0	25	0	25	0	36
AAC74671	0	2	0	1	0	2	0	5	0	1	0	24	0	22	0	35	0	19	0	30
AAC74672	0	1	0	1	0	2	0	5	0	3	0	24	0	22	0	40	0	20	0	32
AAC74673	0	8	0	11	0	7	1	26	0	13	0	10	0	16	2	24	1	12	1	28
AAC74674	0	39	0	49	0	57	0	113	0	102	0	108	0	126	0	196	0	150	0	180
AAC74675	0	49	0	67	0	72	0	133	0	100	0	98	0	103	1	144	0	116	0	141
AAC74676	0	62	0	62	0	93	0	182	0	143	0	56	0	95	0	147	0	67	1	128
AAC74677	0	1	0	3	0	3	0	6	0	7	0	3	0	11	0	4	0	2	1	10
AAC74678	0	0	0	1	0	4	0	8	0	9	0	2	0	8	0	6	0	3	0	2
AAC74679	0	5	0	2	0	8	0	2	0	5	0	24	0	20	2	17	2	34	0	19
AAC74680	0	14	0	13	0	27	0	67	0	62	0	9	0	8	0	12	0	10	0	16
AAC74681	0	18	0	15	0	26	0	68	0	70	0	18	0	14	1	21	0	13	0	23
AAC74682	0	3	0	5	0	4	0	10	0	9	0	9	0	10	0	10	0	7	2	13
AAC74683	0	17	0	40	0	23	0	17	0	9	0	81	0	35	0	43	0	66	0	57
AAC74684	0	49	0	98	1	80	0	113	0	94	0	324	0	285	4	383	3	309	1	336
AAC74685	0	42	0	52	0	59	0	97	0	55	0	47	0	59	0	85	0	46	1	77
AAC74686	0	56	0	62	1	78	2	113	1	90	0	55	1	54	3	68	0	64	1	69
AAC74687	0	0	0	0	0	0	0	0	0	2	0	0	0	1	0	1	0	1	0	2
AAC74688	0	0	0	0	0	3	0	3	0	1	0	7	0	7	0	7	0	4	0	6
AAC74689	0	0	0	0	0	5	0	5	0	0	0	9	0	10	0	12	0	12	0	7
AAC74690	0	32	0	37	0	43	0	60	0	49	0	46	0	52	0	46	0	53	0	71
AAC74691	0	9	0	22	0	22	1	64	0	31	0	94	0	47	0	82	0	105	0	84
AAC74692	0	19	0	20	0	28	1	44	0	29	0	11	0	7	0	12	1	17	1	6
AAC74693	0	19	0	31	0	30	0	53	0	37	0	10	0	6	0	10	0	10	0	10
AAC74694	0	24	0	39	0	43	0	43	0	41	0	17	0	21	0	25	0	11	0	23
AAC74695	0	48	0	47	0	55	2	109	1	88	0	28	0	62	1	89	1	48	1	85
AAC74696	0	15	0	17	0	18	0	42	0	33	0	52	0	48	0	64	1	50	1	44
AAC74697	0	4	0	4	0	6	0	21	0	9	0	0	0	3	0	1	0	0	0	1
AAC74698	0	5	0	8	0	8	0	15	0	9	0	9	0	13	0	21	0	6	0	16
AAC74699	0	2	0	2	0	6	0	8	0	7	0	8	0	4	0	16	0	8	0	6
AAC74700	0	1	0	3	0	2	0	5	0	5	0	7	0	8	0	18	0	13	0	9
AAC74701	0	1	0	11	0	8	0	15	0	19	0	5	0	10	0	19	0	15	0	16
AAC74702	0	5	0	4	0	8	0	26	0	11	0	4	0	5	0	7	0	3	0	5
AAC74703	0	5	0	7	0	10	0	31	0	12	0	5	0	4	0	9	0	5	0	6
AAC74704	0	3	0	6	0	3	0	32	0	19	0	6	0	1	0	5	0	2	0	7
AAC74705	0	5	0	6	0	2	0	36	0	35	0	4	0	2	0	8	0	4	0	4
AAC74706	0	9	0	16	0	23	0	79	0	94	0	20	0	32	0	38	0	17	0	38
AAC74707	0	27	0	46	1	41	3	63	0	31	0	175	0	151	7	157	7	172	4	151
AAC74708	0	9	0	6	0	19	0	55	0	51	0	15	0	24	0	35	0	22	0	36
AAC74709	0	54	0	57	0	72	1	198	0	157	0	99	0	135	0	222	0	104	0	187
AAC74710	0	14	0	13	0	21	1	35	0	43	0	14	0	26	0	55	0	17	0	43
AAC74711	0	4	0	6	1	10	0	19	0	14	0	12	0	17	0	35	0	15	0	23
AAC74712	0	7	0	24	2	22	0	26	0	21	0	19	0	39	1	56	0	36	0	44
AAC74714	0	37	0	50	0	58	0	86	0	64	0	119	0	95	4	138	0	128	2	134
AAC74715	0	1	0	3	0	10	0	8	0	5	0	1	0	1	0	2	0	1	0	1
AAC74716	0	1	0	3	0	12	0	11	0	11	0	0	0	3	0	4	0	3	0	1
AAC74717	0	1	0	6	0	5	0	14	0	9	0	0	0	1	1	6	0	2	0	9
AAC74718	0	15	0	22	0	24	0	26	0	16	0	25	0	21	0	24	0	21	0	16
AAC74720	0	2	0	2	0	4	0	5	0	1	0	5	0	2	0	7	0	6	0	5
AAC74721	0	0	0	2	0	4	0	3	0	5	0	4	0	3	0	2	0	1	0	5
AAC74722	0	18	0	8	0	19	0	25	0	16	0	14	0	4	0	12	0	12	1	15
AAC74723	0	51	0	66	0	88	0	140	0	92	0	24	0	33	0	28	0	14	1	31
AAC74724	0	4	0	2	0	1	0	12	0	7	0	5	0	5	0	13	0	1	0	12
AAC74725	0	12	0	12	0	18	0	21	0	13	0	15	0	25	0	31	0	11	0	30
AAC74726	0	56	0	98	0	127	2	325	1	210	0	71	0	102	1	117	0	90	0	122
AAC74727	0	4	0	3	0	6	0	22	0	23	0	6	0	8	0	9	0	4	0	8
AAC74728	0	244	0	391	17	460	6	497	10	296	0	58	0	1312	69	1817	7	53	51	1683
AAC74729	0	3	0	2	0	3	0	3	0	2	0	7	0	6	0	10	0	6	0	15
AAC74730	0	8	0	3	0	14	0	40	0	34	0	32	0	40	0	58	0	34	0	55
AAC74731	0	5	0	5	0	6	0	13	0	6	0	6	0	10	0	13	0	5	2	16
AAC74733	0	52	0	55	0	59	0	74	0	43	0	42	0	45	1	81	0	30	0	64
AAC74734	0	45	0	57	0	62	0	114	0	84	0	26	0	27	0	47	1	27	0	29
AAC74736	0	38	0	47	0	58	0	70	0	50	0	43	0	47	1	65	0	52	0	61
AAC74737	0	35	0	53	0	58	0	50	0	25	0	190	0	145	0	184	0	197	0	198
AAC74738	0	2	0	1	0	1	0	2	0	0	0	7	0	3	0	3	1	5	0	8
AAC74739	0	1	0	0	0	0	0	3	1	1	0	1	0	2	1	5	0	2	0	3
AAC74740	0	0	0	2	0	2	0	3	0	1	0	1	0	4	0	5	0	3	0	3
AAC74741	0	1	0	3	0	1	0	0	0	2	0	2	0	1	0	2	0	2	0	2
AAC74742	0	4	0	3	0	2	0	3	0	3	0	3	0	4	0	0	0	1	0	2
AAC74743	0	3	0	6	0	11	0	4	0	5	0	4	0	5	0	4	0	3	0	4
AAC74744	0	5	0	4	0	5	0	6	0	5	0	0	0	2	0	1	0	0	0	2
AAC74745	0	8	0	4	1	14	0	10	0	11	0	8	0	7	0	11	0	5	0	12
AAC74746	0	87	0	96	0	127	0	281	0	243	0	34	0	36	0	60	0	27	1	36
AAC74747	0	12674	1	15062	1	17023	0	19839	0	14085	0	12694	0	5158	1	6901	1	13418	0	7231
AAC74748	0	8	0	6	0	4	2	7	2	8	0	5	0	10	2	13	3	26	1	25
AAC74749	0	4	0	6	0	1	0	10	0	11	0	4	0	0	0	1	0	3	0	2
AAC74750	0	7	0	16	0	7	0	16	0	21	0	18	0	6	0	7	0	14	0	6
AAC74751	0	6	0	10	0	9	0	15	0	14	0	17	0	5	0	5	0	15	0	6
AAC74752	0	3	0	7	0	4	0	5	0	10	0	14	0	2	0	3	0	18	0	2
AAC74753	0	5	0	9	0	2	0	13	0	9	0	28	0	6	0	7	0	33	0	3
AAC74754	0	0	0	2	0	1	0	9	0	4	0	17	0	2	0	5	0	17	0	4
AAC74755	0	1	0	1	0	2	0	2	0	0	0	20	0	25	0	22	0	14	0	27
AAC74756	0	9	0	12	0	14	0	23	0	13	0	38	0	36	0	39	0	28	0	28
AAC74757	0	15	0	26	0	28	0	35	0	17	0	55	0	49	0	76	0	43	0	64
AAC74758	0	4	0	11	0	25	0	46	0	29	0	31	0	30	0	56	0	31	0	54
AAC74759	0	0	0	3	0	0	0	2	0	2	0	1	0	2	0	0	0	1	0	3
AAC74760	0	0	0	1	0	0	0	2	0	2	0	0	0	0	0	0	0	3	0	1
AAC74761	0	0	0	0	0	0	0	0	0	0	0	0	0	1	0	0	0	0	0	0
AAC74762	0	0	0	0	0	0	0	1	0	0	0	2	0	2	0	0	0	2	0	1
AAC74763	0	7	0	17	0	13	0	26	0	17	0	13	0	7	0	12	0	10	0	15
AAC74764	0	0	0	0	0	0	0	0	0	0	0	0	0	0	0	1	0	2	0	1
AAC74765	0	0	0	1	0	0	0	0	0	0	0	1	0	1	0	1	0	2	0	0
AAC74766	0	2	0	6	0	3	0	11	0	4	0	8	0	6	1	10	1	6	0	13
AAC74767	0	0	0	0	0	0	0	1	0	0	0	0	0	1	0	1	0	0	0	0
AAC74768	0	0	0	1	0	0	0	0	0	0	0	2	0	2	0	2	0	0	0	1
AAC74769	0	0	0	1	0	1	0	3	0	0	0	2	0	0	0	0	0	4	0	1
AAC74770	0	0	0	0	0	1	0	1	0	0	0	0	0	0	0	0	0	1	0	0
AAC74771	0	0	0	3	0	1	0	3	0	1	0	4	0	0	0	1	0	1	0	1
AAC74772	0	33	0	81	0	58	0	111	0	129	0	426	0	483	0	726	0	466	0	665
AAC74773	0	7	0	12	1	13	0	26	0	19	0	13	0	16	0	20	0	15	1	26
AAC74774	0	4	0	4	0	5	0	13	0	10	0	13	0	25	0	44	0	12	0	33
AAC74775	0	0	0	0	0	2	0	1	0	1	0	14	0	2	0	2	0	28	0	1
AAC74776	0	14	0	16	0	16	0	61	0	30	0	11	0	5	0	4	0	7	0	5
AAC74777	0	3	0	6	0	3	0	9	0	8	0	7	0	2	1	7	0	7	0	9
AAC74778	0	32	0	36	0	46	0	71	0	55	0	43	0	37	2	43	0	40	0	27
AAC74779	0	4	0	6	0	17	0	24	0	23	0	6	0	7	0	22	0	9	0	12
AAC74780	0	3	0	15	0	17	0	29	0	25	0	12	0	17	0	28	0	13	0	17
AAC74781	0	8	0	20	0	20	0	31	0	20	0	14	0	20	1	23	0	16	0	17
AAC74782	0	112	0	113	9	146	22	387	12	296	0	216	0	244	47	328	39	275	34	294
AAC74783	0	109	0	100	9	142	24	358	11	289	0	194	0	207	39	289	35	234	34	267
AAC74784	0	17	0	20	0	24	0	46	0	39	0	39	0	56	0	60	0	36	0	62
AAC74786	0	825	0	1056	1	1243	2	3446	1	2834	0	2043	1	1736	11	2218	3	1785	7	2289
AAC74787	0	686	0	897	0	1011	3	3046	1	2529	0	1822	1	1606	5	2062	0	1546	2	2090
AAC74788	0	1006	0	1254	0	1420	6	3511	3	2745	0	2193	1	2031	21	2635	10	2102	10	2649
AAC74789	0	427	0	501	9	615	8	766	6	644	0	636	0	705	41	911	15	656	28	897
AAC74792	0	2	0	3	0	3	0	22	1	15	0	0	0	3	0	0	0	1	0	1
AAC74793	0	5	0	7	1	13	0	18	0	15	0	17	0	25	0	46	0	15	0	33
AAC74794	0	3	0	6	0	4	0	6	0	6	0	14	0	13	0	18	0	10	0	17
AAC74795	0	100	0	139	0	145	0	67	0	44	0	274	1	229	0	286	0	287	0	277
AAC74796	0	9	0	11	0	11	0	33	1	26	0	30	0	32	4	47	1	29	3	49
AAC74797	0	5	0	5	0	24	0	32	0	22	0	4	0	14	1	16	0	10	0	12
AAC74798	0	1	0	2	0	2	1	7	0	8	0	0	0	1	0	1	0	1	0	2
AAC74799	0	9	0	13	0	26	0	38	0	21	0	28	0	60	0	66	4	49	4	83
AAC74800	0	0	0	0	0	0	0	0	0	0	0	0	0	0	0	0	0	0	0	0
AAC74801	0	2	0	1	0	1	0	7	0	7	0	1	0	1	0	5	0	0	0	1
AAC74803	0	3	0	4	0	7	0	5	0	5	0	10	0	5	0	11	0	8	0	14
AAC74804	0	4	0	4	0	7	0	4	0	4	0	4	0	4	0	8	0	6	0	11
AAC74805	0	6	0	10	0	5	0	11	0	6	0	7	0	3	0	15	0	5	0	9
AAC74806	0	6	0	9	0	6	0	8	0	5	0	4	0	4	0	6	0	2	0	3
AAC74807	0	6	0	3	0	9	0	9	0	9	0	8	0	7	0	9	0	7	0	8
AAC74808	0	17	0	15	0	19	0	35	0	18	0	14	0	5	0	8	1	10	0	13
AAC74809	0	18	0	16	0	18	4	40	0	22	0	60	0	57	2	58	3	71	0	64
AAC74810	0	14	0	29	0	36	0	64	0	34	0	13	0	21	2	35	1	11	0	19
AAC74811	0	1	0	5	1	2	1	7	0	7	0	15	0	8	2	9	0	6	1	15
AAC74812	0	1	0	0	0	1	0	0	0	1	0	2	0	0	0	3	0	1	0	1
AAC74813	0	8	0	17	0	14	0	13	0	8	0	38	0	41	1	55	0	34	3	50
AAC74814	0	0	0	0	0	0	0	1	0	0	0	2	0	2	0	4	0	5	0	5
AAC74815	0	1	0	1	0	1	0	2	0	0	0	7	0	2	0	6	0	9	0	9
AAC74816	0	0	0	2	0	2	0	1	0	2	0	7	0	4	1	8	0	9	0	12
AAC74817	0	0	0	0	0	2	0	0	0	0	0	7	0	4	0	6	0	11	0	11
AAC74818	0	0	0	1	0	2	0	1	0	1	0	16	0	7	0	4	1	16	0	10
AAC74819	0	17	0	13	0	22	0	73	1	66	0	12	0	25	0	27	0	13	1	30
AAC74820	0	1	0	2	0	0	0	5	0	1	0	2	0	14	0	13	0	4	0	6
AAC74821	0	2	0	3	0	4	0	11	0	7	0	5	0	24	0	31	0	3	0	34
AAC74822	0	2	0	6	0	6	0	14	0	10	0	9	0	26	0	44	0	7	0	47
AAC74823	0	1	0	4	0	5	0	13	0	11	0	5	0	20	0	42	0	9	0	32
AAC74824	0	2	0	5	0	1	0	10	0	12	0	8	0	29	0	43	0	13	0	57
AAC74825	0	3	0	3	0	0	0	6	0	7	0	4	0	17	0	25	0	5	0	29
AAC74826	0	0	0	0	1	2	0	2	0	4	0	3	0	9	0	9	0	1	0	10
AAC74827	0	16	0	23	0	15	0	40	0	36	0	21	0	70	0	88	0	23	0	96
AAC74828	0	4	0	5	0	10	0	8	0	9	0	10	0	11	1	25	0	9	1	17
AAC74829	0	0	0	2	0	3	0	9	0	6	0	3	0	1	0	4	0	2	0	2
AAC74830	0	1	0	2	0	2	1	9	0	3	0	5	0	7	0	2	0	3	0	3
AAC74831	0	5	0	12	0	22	0	30	0	14	0	63	0	50	0	52	0	73	0	74
AAC74832	0	1	0	1	0	0	0	1	0	5	0	0	0	1	0	3	0	2	0	4
AAC74833	0	79	0	114	2	122	2	174	1	116	0	209	0	148	0	168	0	174	0	200
AAC74834	0	85	0	129	4	151	4	173	2	118	0	244	0	178	0	242	2	214	1	248
AAC74835	0	48	0	56	0	68	0	66	0	54	0	142	0	113	3	149	1	126	5	145
AAC74836	0	23	0	33	0	46	0	67	0	47	0	49	0	63	0	71	0	49	0	76
AAC74837	0	8	0	15	0	7	0	25	0	31	0	10	0	19	0	37	0	10	0	27
AAC74838	0	8	0	17	0	14	0	33	0	34	0	25	0	21	0	30	0	20	0	34
AAC74839	0	2	0	1	0	1	0	5	0	3	0	0	0	2	0	4	0	2	0	2
AAC74840	0	10	0	21	0	22	0	48	0	33	0	29	0	17	0	12	0	22	0	22
AAC74841	0	1	0	2	0	1	0	3	0	4	0	4	0	5	0	2	0	3	0	8
AAC74842	0	0	0	1	0	0	0	2	0	4	0	1	0	2	0	1	0	1	0	0
AAC74843	0	0	0	0	0	0	0	2	0	3	0	0	0	1	0	1	0	1	0	0
AAC74844	0	0	0	0	0	1	0	2	0	1	0	0	0	2	0	1	0	1	0	0
AAC74845	0	0	0	0	0	4	0	0	0	1	0	2	0	1	0	2	0	0	0	1
AAC74846	0	1	0	1	0	4	0	1	0	1	0	2	0	2	0	3	0	0	0	2
AAC74847	0	22	0	35	0	38	0	63	0	36	0	112	0	185	0	268	0	90	0	270
AAC74848	0	28	0	45	0	67	0	62	0	34	0	195	0	257	0	366	2	183	0	344
AAC74849	0	2219	0	2825	1	3517	12	4767	14	3661	0	347	0	759	19	942	2	305	12	984
AAC74850	0	48	0	59	0	66	0	147	0	120	0	8	0	18	0	32	0	13	0	26
AAC74851	0	18	0	20	1	22	0	19	0	16	0	11	0	22	0	28	0	14	0	38
AAC74852	0	34	0	52	0	40	0	216	0	181	0	46	0	91	0	147	0	42	0	140
AAC74853	0	5	0	4	0	5	0	6	0	5	0	31	0	21	1	30	0	24	0	24
AAC74854	0	1	0	0	0	1	0	0	0	3	0	8	0	3	0	10	0	8	0	4
AAC74855	0	0	0	0	0	0	0	4	0	3	0	0	0	1	0	3	0	1	0	1
AAC74856	0	4	0	3	0	2	0	4	0	3	0	14	0	8	0	16	0	7	0	16
AAC74857	0	15	0	14	0	26	0	32	0	28	0	28	0	21	0	24	0	14	0	32
AAC74858	0	0	0	0	0	0	0	0	0	0	0	0	0	0	0	1	0	0	0	0
AAC74859	0	6	0	1	0	3	0	7	0	3	0	4	0	5	0	2	0	3	0	3
AAC74860	0	3	0	3	0	7	0	8	0	4	0	2	0	12	3	18	0	6	0	7
AAC74861	0	0	0	2	0	2	0	6	0	1	0	1	0	6	0	3	0	3	0	2
AAC74862	0	10	0	12	2	24	4	27	1	14	0	16	0	18	2	30	0	8	4	24
AAC74863	0	7	0	9	0	19	0	17	0	13	0	28	0	24	0	16	0	16	1	17
AAC74864	0	6	0	7	0	7	0	15	0	14	0	17	0	29	0	33	0	21	0	36
AAC74865	0	8	0	7	0	9	0	8	0	10	0	12	0	12	1	16	0	6	0	22
AAC74866	0	1	0	4	0	4	0	4	0	4	0	1	0	0	0	1	0	0	0	0
AAC74867	0	3	0	2	0	2	0	3	0	4	0	0	0	0	0	1	0	0	0	0
AAC74868	0	6	0	2	0	1	0	14	0	8	0	4	0	14	0	15	0	15	0	22
AAC74869	0	46	0	37	0	60	0	83	0	49	0	15	0	24	0	26	0	18	0	32
AAC74870	0	1	0	3	0	4	0	2	0	2	0	9	0	12	0	11	0	11	0	12
AAC74871	0	0	0	0	0	1	0	2	0	0	0	1	0	1	0	0	0	0	0	1
AAC74872	0	1	0	1	0	0	0	5	0	0	0	0	0	3	0	2	0	1	0	1
AAC74873	0	1	0	2	0	2	0	2	0	0	0	7	0	10	0	10	0	12	0	16
AAC74874	0	3	0	11	0	10	0	11	0	17	0	9	0	11	0	23	0	18	0	16
AAC74875	0	7	0	17	1	18	1	10	0	10	0	112	0	74	1	107	2	127	0	87
AAC74876	0	18	0	23	0	19	0	19	0	23	0	67	0	56	0	90	0	73	0	83
AAC74877	0	8	0	8	0	6	0	26	0	21	0	11	0	18	0	19	0	9	0	24
AAC74878	0	8	0	6	0	6	0	18	0	17	0	22	0	17	0	23	0	13	0	25
AAC74879	0	38	0	39	0	77	0	128	0	110	0	42	0	66	1	81	0	58	1	104
AAC74880	0	3	0	7	0	12	0	4	0	11	0	18	0	23	0	41	0	24	0	38
AAC74881	0	3	0	3	0	5	0	15	0	16	0	9	0	18	0	11	0	6	0	15
AAC74882	0	1	0	2	0	4	0	6	0	5	0	2	0	7	1	13	0	6	0	7
AAC74883	0	1	0	1	0	9	1	14	0	12	0	4	0	12	0	13	1	9	0	13
AAC74884	0	48	0	67	0	95	0	148	0	132	0	77	0	141	0	158	1	70	0	169
AAC74885	0	0	0	1	0	2	0	1	0	2	0	1	0	2	0	1	0	2	0	1
AAC74886	0	17	0	30	0	34	0	38	0	30	0	80	0	112	0	148	0	85	0	158
AAC74887	0	668	0	994	1	906	0	725	0	484	0	81	0	64	1	81	0	74	0	78
AAC74888	0	699	0	968	0	987	0	711	0	532	0	77	0	64	1	78	0	72	0	88
AAC74889	0	741	0	1032	0	1179	0	768	0	631	0	99	0	96	0	123	0	112	0	130
AAC74890	0	17	0	12	0	16	0	19	0	18	0	1	0	3	0	2	0	2	0	3
AAC74891	0	1	0	1	0	0	0	0	0	3	0	0	0	0	0	1	0	0	0	2
AAC74892	0	7	0	4	0	8	0	19	0	9	0	11	0	14	1	32	2	18	1	33
AAC74893	1	1807	1	2356	1	2766	5	4303	5	3151	0	1290	0	765	1	967	3	1181	4	1079
AAC74894	1	1448	0	1919	0	2186	5	3584	4	2561	0	1029	0	541	1	750	2	862	4	802
AAC74895	0	18	0	10	0	20	0	62	0	48	0	10	0	8	0	9	0	10	0	13
AAC74896	0	36	0	37	1	64	3	109	0	72	0	46	0	14	3	17	4	38	1	27
AAC74897	0	51	0	68	1	76	1	112	0	77	0	53	0	59	0	63	0	81	1	63
AAC74898	0	0	0	0	0	1	0	2	0	0	0	0	0	3	0	3	0	1	0	4
AAC74899	0	37	0	53	2	56	1	92	0	77	0	221	0	339	4	420	7	297	6	454
AAC74900	0	47	0	61	0	78	0	201	0	163	0	152	0	187	1	220	5	132	2	193
AAC74901	0	35	0	58	0	89	0	272	0	203	0	93	0	130	0	156	1	77	0	169
AAC74902	0	12	0	16	0	32	0	96	0	68	0	39	0	24	0	48	0	28	0	42
AAC74903	0	7	0	9	0	9	0	14	0	16	0	17	0	24	1	13	0	28	0	18
AAC74904	0	7	0	17	0	6	0	39	0	23	0	21	0	18	0	16	0	27	0	31
AAC74905	0	2	0	2	0	5	0	10	0	10	0	2	0	12	0	12	0	7	0	6
AAC74906	0	0	0	0	0	0	0	2	0	3	0	13	0	13	0	15	0	9	0	17
AAC74907	0	0	0	1	0	1	0	3	0	4	0	10	0	6	4	15	0	10	0	11
AAC74908	0	1	0	0	0	0	0	0	1	1	0	3	0	4	1	2	0	0	0	2
AAC74909	0	15	0	20	0	29	0	69	0	59	0	23	0	30	0	29	0	28	1	35
AAC74910	0	20	0	23	1	34	1	78	0	53	0	26	0	50	1	49	0	39	2	45
AAC74911	0	11	0	19	0	27	1	46	0	32	0	24	0	31	2	37	0	32	1	31
AAC74912	0	0	0	2	0	2	0	11	0	10	0	2	0	8	0	11	0	5	0	7
AAC74913	0	4	0	7	0	7	0	14	0	8	0	33	0	30	0	43	1	28	2	38
AAC74914	0	7	0	5	0	7	0	19	0	23	0	9	0	26	1	31	0	9	0	27
AAC74915	0	2	0	3	0	5	0	9	0	7	0	9	0	11	0	14	0	9	1	13
AAC74916	0	19	0	29	0	29	0	27	0	23	0	56	0	52	6	70	1	54	3	75
AAC74917	0	25	0	32	1	31	0	37	0	36	0	36	0	18	1	26	1	31	1	28
AAC74918	0	22	0	41	1	32	1	47	0	43	0	29	0	17	1	32	4	24	1	35
AAC74919	0	5	0	3	0	2	0	5	0	6	0	4	0	7	1	9	0	1	0	8
AAC74920	0	105	0	135	0	147	0	283	1	211	0	65	0	61	0	93	0	65	0	99
AAC74921	0	41	0	51	0	48	0	138	1	114	0	29	0	27	0	49	0	32	0	44
AAC74922	0	72	0	66	0	85	2	215	0	134	0	53	0	44	0	81	0	74	0	88
AAC74923	0	32	0	37	0	36	0	161	0	114	0	32	0	24	3	35	1	24	1	33
AAC74924	0	234	0	265	0	337	0	581	0	422	0	148	0	326	0	417	1	141	0	500
AAC74925	0	9	0	22	0	17	0	32	0	25	0	22	0	38	0	28	0	19	0	38
AAC74926	0	27	0	26	0	28	0	63	0	53	0	56	0	68	0	94	1	58	0	98
AAC74927	0	16	0	24	0	32	0	62	0	44	0	23	0	25	0	29	1	41	1	43
AAC74928	0	8	0	9	0	8	0	20	1	17	0	18	0	17	1	23	0	14	0	22
AAC74929	0	5	0	5	0	3	0	23	1	13	0	8	0	19	0	18	1	15	0	10
AAC74930	0	14	0	20	0	23	0	47	0	43	0	19	0	24	0	36	0	25	0	39
AAC74931	0	17	0	18	0	14	0	40	0	30	0	32	0	23	0	34	0	26	0	34
AAC74932	0	0	0	0	0	0	0	2	0	1	0	0	0	1	0	2	0	1	0	2
AAC74933	0	39	0	45	0	45	0	168	0	135	0	91	0	64	0	91	0	68	0	82
AAC74934	0	94	0	113	0	107	0	259	0	210	0	174	0	146	0	185	0	132	0	190
AAC74935	0	46	0	59	0	55	0	138	0	109	0	100	0	89	0	132	0	88	0	132
AAC74936	0	69	0	96	0	83	0	157	0	130	0	106	0	133	0	223	0	137	0	199
AAC74937	0	10	0	19	0	15	0	35	0	29	0	12	0	16	0	20	0	14	0	23
AAC74938	0	6	0	6	0	8	0	17	0	20	0	4	0	5	0	8	0	10	0	11
AAC74939	0	18	0	14	0	22	0	44	0	23	0	41	0	27	0	48	0	36	0	49
AAC74940	0	6	0	7	0	7	0	28	0	21	0	8	0	10	0	24	0	15	0	21
AAC74941	0	8	0	10	0	6	0	38	0	27	0	16	0	22	0	34	0	19	0	23
AAC74942	0	2	0	4	0	0	0	6	0	8	0	15	0	11	0	11	0	20	0	16
AAC74943	0	1	0	1	0	0	0	3	0	2	0	1	0	3	0	2	0	1	0	1
AAC74944	0	15	0	21	0	28	1	39	0	31	0	144	0	166	5	212	3	128	3	241
AAC74945	0	3	0	5	0	6	0	24	0	16	0	7	0	12	0	16	0	1	0	14
AAC74946	0	17	0	16	0	21	0	56	0	52	0	57	0	57	0	80	1	33	1	90
AAC74947	0	0	0	1	0	0	0	1	0	0	0	0	0	1	0	0	0	0	0	1
AAC74948	0	1	0	0	0	1	0	5	0	8	0	0	0	0	0	1	0	1	0	0
AAC74949	0	4	0	4	0	5	0	27	0	24	0	6	0	6	0	3	1	6	0	7
AAC74950	0	5	0	2	0	4	0	15	0	12	0	1	0	0	0	0	0	2	0	0
AAC74951	0	1	0	2	0	1	0	7	0	7	0	1	0	1	0	3	0	0	0	3
AAC74952	0	2	0	0	0	1	0	5	0	5	0	3	0	1	0	1	0	0	0	2
AAC74953	0	1	0	1	0	1	0	5	0	5	0	2	0	1	0	0	0	0	0	1
AAC74954	0	2	0	1	0	0	0	1	0	2	0	4	0	1	0	2	0	0	0	4
AAC74955	0	3	0	2	0	2	0	4	0	5	0	1	0	3	0	4	0	2	0	6
AAC74956	0	2	0	0	0	4	0	2	1	5	0	1	0	2	0	4	0	5	1	5
AAC74957	0	3	0	1	0	4	0	3	0	3	0	1	0	4	0	5	0	5	0	4
AAC74958	0	2	0	1	0	4	0	4	0	4	0	0	0	2	0	4	0	0	0	1
AAC74959	0	1	0	0	0	0	0	3	0	1	0	0	0	3	0	3	0	0	0	2
AAC74960	0	0	0	0	0	0	0	4	0	2	0	0	0	3	0	2	0	2	0	1
AAC74961	0	5	0	7	0	5	0	12	0	9	0	9	0	9	0	11	0	5	0	12
AAC74962	0	5	0	2	0	4	0	9	0	7	0	7	0	9	0	10	0	4	0	8
AAC74963	0	5	0	9	1	5	0	6	0	11	0	5	0	12	0	23	0	13	0	16
AAC74964	0	3	0	1	0	3	0	9	0	3	0	5	0	5	0	19	0	4	0	13
AAC74965	0	18	0	34	0	48	1	44	0	22	0	42	0	27	0	40	0	24	1	40
AAC74966	0	2	0	3	0	5	0	6	0	5	0	14	0	12	1	24	2	16	0	17
AAC74967	0	1	0	1	0	2	0	1	0	4	0	3	0	6	0	9	0	9	0	8
AAC74970	0	7	0	6	0	8	0	6	0	0	0	16	0	11	0	16	0	6	0	11
AAC74971	0	5	0	6	0	8	0	7	0	2	0	40	0	28	0	39	0	38	0	35
AAC74972	0	65	0	69	0	91	0	50	0	32	0	52	0	45	0	76	0	48	1	71
AAC74973	0	1	0	2	0	1	0	5	0	1	0	0	0	1	0	2	0	1	0	2
AAC74974	0	0	0	0	0	0	0	3	0	4	0	0	0	0	0	0	0	0	0	0
AAC74975	0	36	0	50	0	50	0	62	0	51	0	5	0	37	0	69	0	3	0	37
AAC74976	0	22	0	33	0	40	0	62	0	37	0	8	0	23	0	35	0	13	0	28
AAC74977	0	1	0	3	0	0	0	13	0	10	0	7	0	12	0	13	0	9	0	7
AAC74978	0	81	0	106	0	114	0	81	0	85	0	143	0	114	0	152	0	167	0	173
AAC74979	0	30	0	40	0	62	0	127	0	69	0	64	0	74	0	96	0	69	1	88
AAC74980	0	42	0	57	0	63	1	123	3	75	0	30	0	56	2	63	2	52	0	52
AAC74981	0	33	0	50	0	49	2	119	3	85	0	56	0	41	2	48	5	54	0	47
AAC74982	0	2	0	4	0	6	0	25	0	18	0	6	0	16	0	21	0	12	0	17
AAC74983	0	6	0	11	0	18	0	66	0	54	0	20	0	12	0	7	0	9	0	6
AAC74984	0	4	0	6	0	5	0	17	0	8	0	14	0	14	0	13	0	15	0	16
AAC74985	0	5	0	6	0	3	0	20	0	8	0	6	0	14	0	18	0	14	0	13
AAC74986	0	3	0	12	0	8	0	18	0	11	0	18	0	14	0	27	0	18	0	21
AAC74987	0	64	0	80	0	116	0	58	0	37	0	79	0	85	5	102	1	80	1	107
AAC74988	0	4	0	2	0	6	0	20	0	21	0	2	0	3	0	0	0	1	0	1
AAC74989	0	6	0	1	0	9	0	31	1	43	0	2	0	2	0	0	0	1	0	0
AAC74990	0	16	0	13	0	19	0	25	0	24	0	33	0	45	1	40	1	39	0	29
AAC74991	0	0	0	2	0	1	0	2	0	1	0	2	0	0	0	0	0	0	0	1
AAC74992	0	1	0	2	0	1	0	6	0	4	0	2	0	0	0	0	0	1	0	1
AAC74993	0	0	0	0	0	0	0	4	0	3	0	2	0	0	0	1	0	0	0	2
AAC74994	0	3	0	5	1	7	3	6	0	4	0	18	0	24	3	22	2	19	7	20
AAC74995	0	26	0	38	0	36	0	101	0	96	0	32	0	49	0	55	0	34	0	70
AAC74996	0	8	0	13	0	10	0	42	0	24	0	71	0	135	0	134	0	78	0	157
AAC74997	0	6	0	16	0	8	0	43	0	28	0	60	0	116	0	121	0	59	0	132
AAC74999	0	0	0	2	0	0	0	1	0	2	0	0	0	1	0	3	0	3	0	2
AAC75004	0	1	0	0	0	0	0	14	0	11	0	1	0	2	0	0	0	2	0	1
AAC75005	0	9	0	5	0	8	0	50	0	49	0	1	0	1	0	0	0	0	0	2
AAC75006	0	3	0	3	0	7	0	41	0	33	0	5	0	2	0	0	0	1	0	4
AAC75007	0	1	0	1	0	7	0	26	0	18	0	0	0	0	0	2	0	0	0	1
AAC75008	0	6	0	3	0	4	0	24	0	27	0	1	0	0	0	1	0	0	0	1
AAC75009	0	0	0	0	0	0	0	6	0	7	0	0	0	0	0	0	0	0	0	0
AAC75010	0	1	0	2	0	3	0	11	0	6	0	0	0	0	0	0	0	0	0	0
AAC75011	0	4	0	3	0	4	0	38	0	34	0	0	0	1	0	0	0	0	0	1
AAC75012	0	5	0	10	0	8	0	59	0	42	0	1	0	1	0	0	0	1	0	0
AAC75013	0	2	0	8	0	8	0	35	0	26	0	1	0	0	0	0	0	1	0	0
AAC75014	0	1	0	5	0	1	0	15	0	8	0	0	0	0	0	0	0	0	0	1
AAC75015	0	1	0	1	0	1	0	7	0	11	0	0	0	0	0	1	0	0	0	0
AAC75016	0	0	0	0	0	0	0	2	0	5	0	0	0	0	0	0	0	0	0	0
AAC75017	0	0	0	1	0	1	0	3	0	1	0	0	0	0	0	0	0	0	0	0
AAC75018	0	1	0	0	0	1	0	1	0	2	0	1	0	0	0	1	0	0	0	2
AAC75019	0	10	0	10	1	24	0	37	0	23	0	3	0	5	0	14	1	3	0	15
AAC75020	0	1	0	1	1	5	0	2	0	0	0	15	0	12	2	17	2	12	1	18
AAC75021	0	3	0	1	0	1	0	3	0	1	0	6	0	7	0	12	0	9	0	8
AAC75022	0	2	0	17	0	7	0	17	0	10	0	19	0	16	0	19	0	14	1	24
AAC75023	0	7	0	10	0	8	0	17	0	14	0	33	0	21	0	18	0	32	0	18
AAC75024	0	7	0	12	0	13	0	28	0	21	0	28	0	22	0	25	0	24	0	19
AAC75025	0	2	0	2	0	4	0	3	0	2	0	4	0	4	0	9	0	0	0	8
AAC75026	0	2	0	2	0	3	0	10	0	10	0	8	0	14	0	7	0	9	0	7
AAC75027	0	7	0	11	0	10	0	33	0	28	0	16	0	34	0	23	0	19	0	25
AAC75028	0	6	0	2	0	3	0	5	0	12	0	7	0	6	0	10	0	7	2	14
AAC75029	0	0	0	0	0	1	0	0	0	3	0	1	0	1	0	1	0	3	1	4
AAC75033	0	4	0	5	0	3	0	10	0	10	0	94	0	65	0	70	0	65	0	67
AAC75034	0	1	0	2	0	3	0	5	0	4	0	6	0	5	0	7	0	12	0	6
AAC75035	0	0	0	3	0	7	0	12	0	10	0	12	0	6	0	7	0	10	0	14
AAC75036	0	1	0	3	0	4	0	3	0	0	0	1	0	4	0	2	0	1	0	1
AAC75037	0	2	0	2	0	5	0	6	0	3	0	30	0	19	0	19	5	33	0	24
AAC75038	0	1	0	1	0	0	0	2	0	2	0	1	0	4	0	5	0	1	0	4
AAC75039	0	0	0	2	0	2	0	4	0	0	0	0	0	2	0	3	0	0	0	2
AAC75040	0	0	0	0	0	1	0	2	0	2	0	0	0	0	0	0	0	0	0	0
AAC75041	0	63	0	86	0	78	0	109	0	75	0	143	0	128	0	180	0	110	0	181
AAC75042	0	5	0	4	0	8	0	11	0	13	0	8	0	12	0	17	0	11	1	15
AAC75045	0	10	0	24	0	25	0	26	0	23	0	45	0	24	0	25	0	54	0	28
AAC75046	0	13	0	16	0	23	0	37	0	26	0	19	0	28	0	39	0	21	0	44
AAC75047	0	27	0	41	0	46	3	155	4	138	0	25	0	36	0	37	0	16	1	33
AAC75048	0	0	0	2	0	6	0	3	0	4	0	6	0	7	0	3	0	3	0	15
AAC75049	0	2	0	1	0	2	0	2	0	3	0	3	0	3	1	4	0	5	0	5
AAC75050	0	0	0	0	0	1	0	0	0	1	0	2	0	1	0	1	0	3	0	1
AAC75051	0	7	0	7	0	15	0	21	1	19	0	24	0	24	0	35	0	18	1	34
AAC75052	0	12	0	14	0	18	0	21	0	21	0	13	0	16	0	32	0	21	0	20
AAC75053	0	13	0	15	0	15	0	18	0	30	0	14	0	23	0	29	0	20	1	25
AAC75054	0	6	0	8	0	9	0	13	0	24	0	16	0	21	0	26	1	21	2	22
AAC75055	0	57	0	78	0	84	0	112	0	77	0	98	1	136	1	169	0	79	1	179
AAC75057	0	92	0	144	0	141	1	289	1	221	0	49	0	80	0	98	0	64	0	77
AAC75062	0	5	0	8	0	5	0	20	0	14	0	31	0	22	0	32	0	43	0	30
AAC75063	0	1	0	6	0	4	0	14	0	10	0	22	0	8	0	10	0	28	0	13
AAC75064	0	0	0	0	0	0	0	1	0	0	0	1	0	0	0	1	0	0	0	1
AAC75065	0	0	0	0	0	0	0	0	0	0	0	1	0	0	0	0	0	0	0	0
AAC75066	0	0	0	0	0	1	0	0	0	0	0	0	0	0	0	0	0	0	0	0
AAC75068	0	154	0	184	1	257	3	304	1	226	0	123	0	69	2	82	2	103	3	70
AAC75069	0	7	0	13	0	16	0	22	1	14	0	36	0	28	0	33	1	32	0	28
AAC75070	0	13	0	24	1	25	0	29	1	18	0	59	0	32	1	46	2	52	0	60
AAC75071	0	0	0	1	0	4	0	5	0	4	0	9	0	9	0	4	0	8	0	9
AAC75072	0	7	1	21	0	19	1	63	0	40	0	30	0	32	0	53	0	30	0	44
AAC75073	0	10	0	6	0	17	0	4	0	2	0	41	0	65	0	81	0	39	0	86
AAC75074	0	16	0	9	0	12	0	2	0	2	0	51	0	87	0	104	0	54	0	117
AAC75075	0	10	0	7	0	13	0	27	0	26	0	1	0	10	0	27	0	3	0	11
AAC75076	0	14	0	11	0	23	0	23	0	23	0	19	0	19	0	22	0	17	0	22
AAC75077	0	34	0	48	0	58	0	82	1	81	0	58	0	81	1	113	0	53	0	88
AAC75078	0	13	0	18	1	22	0	38	1	22	0	31	0	44	4	50	1	24	1	49
AAC75080	0	5	0	6	0	10	0	9	0	7	0	6	0	9	0	9	0	9	0	16
AAC75081	0	4	0	12	0	9	0	17	0	8	0	12	0	9	0	19	0	9	0	14
AAC75082	0	5	0	9	0	9	0	12	0	7	0	9	0	8	0	17	0	12	0	13
AAC75083	0	14	0	14	0	17	0	19	0	10	0	18	0	21	0	24	0	14	0	21
AAC75084	0	8	0	17	0	8	0	18	0	5	0	7	0	9	0	14	0	16	0	14
AAC75085	0	6	0	15	0	9	0	20	0	10	0	8	0	17	0	19	0	15	0	15
AAC75086	0	8	0	11	0	8	0	15	0	15	0	9	0	19	0	20	0	20	0	15
AAC75087	0	11	0	15	0	16	0	22	0	18	0	15	0	24	1	23	0	23	1	21
AAC75088	0	40	0	43	2	69	5	159	8	140	0	88	0	102	24	154	13	98	29	171
AAC75089	0	4	0	2	0	7	0	8	0	7	0	4	0	1	0	1	0	5	0	2
AAC75090	0	198	0	277	0	290	0	694	0	523	0	123	0	126	0	168	0	124	0	172
AAC75091	0	264	0	369	0	429	1	616	0	496	0	474	1	557	2	721	1	424	0	718
AAC75093	0	39	0	28	0	54	0	110	0	84	0	46	1	47	0	73	0	29	0	68
AAC75094	0	24	0	32	0	41	0	102	0	75	0	33	0	42	1	47	0	24	0	56
AAC75095	0	36	0	62	0	70	0	128	0	107	0	67	0	49	0	89	0	43	0	80
AAC75096	0	23	0	49	0	51	0	134	0	106	0	82	0	48	0	99	0	57	0	82
AAC75097	0	32	0	47	0	61	0	159	0	116	0	92	0	68	0	103	0	66	0	89
AAC75098	0	19	0	23	0	21	0	118	1	87	0	69	0	59	0	77	0	54	0	87
AAC75099	0	16	0	15	0	16	0	93	1	76	0	49	0	36	0	36	0	33	0	61
AAC75100	0	17	0	19	0	34	0	109	1	91	0	39	0	39	0	34	0	39	0	56
AAC75101	0	13	0	14	0	13	0	55	0	52	0	24	0	34	0	36	0	27	0	44
AAC75102	0	12	0	25	0	22	0	64	0	65	0	41	0	44	0	61	0	36	0	70
AAC75103	0	55	0	62	1	81	3	183	1	163	0	40	0	33	2	55	0	37	3	38
AAC75104	0	0	0	5	0	3	0	1	0	1	0	0	0	0	0	2	0	1	0	1
AAC75105	0	0	0	0	0	0	0	0	0	2	0	1	0	0	0	0	0	0	0	0
AAC75106	0	0	0	0	0	0	0	1	0	1	0	1	0	0	0	0	0	1	0	1
AAC75107	0	0	0	0	0	1	0	1	0	1	0	1	0	3	0	0	0	1	0	0
AAC75108	0	0	0	0	0	0	0	0	0	0	0	0	0	1	0	0	0	0	0	1
AAC75109	0	0	0	0	0	0	0	1	0	1	0	0	0	0	0	0	0	0	0	0
AAC75110	0	0	0	0	0	0	0	1	0	2	0	0	0	1	0	0	0	0	0	0
AAC75111	0	0	0	0	0	0	0	1	0	1	0	0	0	1	0	1	0	1	0	0
AAC75112	0	0	0	0	0	0	0	1	0	0	0	0	0	0	0	0	0	0	0	0
AAC75114	0	0	0	0	0	0	0	0	0	1	0	0	0	1	0	0	0	0	0	0
AAC75117	0	0	0	0	0	0	0	0	0	0	0	1	0	0	0	1	0	0	0	0
AAC75118	0	0	0	0	0	0	0	0	0	0	0	1	0	0	0	0	0	0	0	0
AAC75119	0	0	0	0	0	0	0	0	0	0	0	1	0	0	0	0	0	0	0	0
AAC75120	0	0	0	0	0	0	0	0	0	0	0	0	0	0	0	2	0	0	0	0
AAC75121	0	0	0	1	0	1	0	0	0	1	0	0	0	0	0	0	0	0	0	0
AAC75122	0	0	0	0	0	0	0	0	0	0	0	0	0	0	0	0	0	0	0	0
AAC75123	0	0	0	0	0	0	0	0	0	0	0	0	0	0	0	0	0	0	0	0
AAC75124	0	7	0	14	0	11	0	24	0	16	0	14	0	24	0	23	0	14	0	25
AAC75125	0	48	0	74	0	92	1	113	0	100	0	81	0	90	0	105	0	91	0	125
AAC75126	0	43	0	76	0	87	2	118	0	116	0	67	0	73	1	86	0	77	1	109
AAC75127	0	3	0	8	0	12	1	24	0	40	0	15	0	10	2	15	0	2	0	15
AAC75128	0	11	0	10	0	13	0	20	0	20	0	17	0	19	1	38	0	22	1	20
AAC75129	0	4	0	8	0	2	0	6	0	6	0	11	0	11	0	13	0	10	0	14
AAC75130	0	1	0	1	0	5	0	5	0	5	0	6	0	7	0	8	0	6	0	13
AAC75131	0	4	0	6	0	5	0	5	0	3	0	3	0	7	0	12	0	12	0	6
AAC75132	0	0	0	0	0	0	0	0	0	1	0	1	0	1	0	2	0	0	0	1
AAC75133	0	0	0	0	0	1	0	2	0	0	0	0	0	1	0	1	0	4	0	4
AAC75134	0	1	0	1	0	0	0	4	0	3	0	0	0	2	0	3	0	3	0	3
AAC75135	0	1	0	0	0	3	0	7	0	6	0	2	0	1	0	3	0	2	0	4
AAC75136	0	1	0	8	0	6	0	11	0	11	0	7	0	6	0	7	0	6	0	9
AAC75137	0	0	0	5	0	5	0	14	0	12	0	7	0	8	0	6	0	10	0	13
AAC75138	0	0	0	0	0	0	0	2	0	7	0	1	0	3	0	6	0	6	0	8
AAC75139	0	1	0	5	0	2	0	4	0	2	0	2	0	1	0	2	0	4	1	6
AAC75140	0	9	0	8	0	6	0	25	0	10	0	3	0	6	0	7	0	6	0	8
AAC75141	0	2	0	1	0	0	0	0	0	0	0	15	0	18	0	24	1	17	0	11
AAC75142	0	2	0	1	0	5	0	8	0	9	0	20	0	18	0	47	0	27	0	36
AAC75143	0	5	0	1	0	5	0	7	0	8	0	5	0	3	0	7	0	9	0	6
AAC75146	0	1	0	2	0	3	0	6	0	3	0	14	0	2	0	6	0	21	0	12
AAC75147	0	3	0	1	0	3	0	1	0	2	0	5	0	4	0	5	0	5	0	10
AAC75149	0	16	0	17	0	19	0	26	0	24	0	28	0	27	0	38	0	31	0	34
AAC75150	0	27	0	30	0	36	1	49	0	40	0	49	0	54	0	64	0	61	0	53
AAC75158	0	0	0	0	0	0	0	0	0	0	0	3	0	2	0	3	0	1	0	7
AAC75159	0	5	0	4	0	3	0	2	0	3	0	5	0	3	0	7	0	7	0	7
AAC75160	0	5	0	4	0	7	0	3	0	3	0	7	0	4	0	8	0	12	0	3
AAC75161	0	3	0	1	0	12	0	5	0	3	0	8	0	4	0	4	0	6	0	2
AAC75162	0	9	0	10	0	7	0	13	0	10	0	2	0	8	0	8	0	2	0	6
AAC75163	0	4	0	2	0	5	0	3	0	3	0	1	0	3	0	6	0	0	0	5
AAC75164	0	0	0	3	0	0	0	6	0	6	0	1	0	2	0	6	0	3	0	3
AAC75165	0	0	0	2	0	0	0	4	0	2	0	4	0	3	0	8	0	3	0	3
AAC75166	0	1	0	5	0	4	0	5	0	3	0	2	0	11	0	16	0	5	0	13
AAC75167	0	1	0	1	0	0	0	3	0	1	0	2	0	12	0	6	0	5	0	13
AAC75168	0	14	0	10	0	27	2	56	0	55	0	18	0	21	0	30	0	15	0	31
AAC75169	0	0	0	0	0	0	0	0	0	1	0	0	0	1	0	1	0	0	0	2
AAC75170	0	1	0	3	0	4	0	6	0	1	0	0	0	0	0	5	0	2	0	3
AAC75171	0	0	0	2	0	3	0	4	0	2	0	0	0	2	0	4	0	0	0	0
AAC75172	0	2	0	7	0	11	0	11	0	12	0	11	0	15	0	23	0	6	0	24
AAC75173	0	0	0	0	0	0	0	0	0	0	0	1	0	2	0	2	0	0	0	4
AAC75174	0	109	0	136	0	172	0	253	0	237	0	67	0	127	0	196	0	78	1	181
AAC75175	0	29	0	37	0	40	0	119	0	106	0	63	0	81	0	135	0	76	0	112
AAC75179	0	0	0	1	0	0	0	1	0	2	0	1	0	3	0	4	0	2	1	4
AAC75180	0	1	0	0	0	1	0	1	0	0	0	1	0	0	0	1	0	0	0	0
AAC75181	0	2	0	0	0	1	0	2	0	0	0	1	0	1	0	0	0	2	0	1
AAC75182	0	0	0	1	0	0	0	2	0	1	0	1	0	0	0	3	0	1	0	0
AAC75184	0	1	0	1	0	0	0	0	0	0	0	0	0	3	0	3	0	0	0	1
AAC75185	0	9	0	12	0	16	0	49	0	46	0	23	0	33	0	41	0	22	0	33
AAC75186	0	10	0	17	0	28	1	66	0	65	0	26	0	30	0	33	0	27	0	34
AAC75187	0	24	0	45	0	36	0	113	0	84	0	35	0	54	0	75	0	35	0	71
AAC75188	0	0	0	1	0	3	0	3	0	0	0	1	0	6	0	3	0	5	0	1
AAC75189	0	0	0	0	0	0	0	2	0	2	0	0	0	3	0	4	0	2	0	6
AAC75190	0	0	0	1	0	0	0	2	0	2	0	3	0	2	0	3	0	3	0	5
AAC75191	0	0	0	1	0	0	0	0	0	1	0	1	0	3	0	0	0	1	0	5
AAC75192	0	2	0	1	0	0	0	0	0	1	0	2	0	5	0	6	0	1	0	4
AAC75193	0	25	0	35	0	50	0	59	0	58	0	24	0	39	0	45	0	40	0	44
AAC75194	0	73	0	86	0	113	0	63	0	51	0	158	0	109	0	146	1	150	0	160
AAC75195	0	9	0	17	0	23	0	49	0	39	0	8	0	25	0	31	0	13	0	24
AAC75196	0	1	0	0	0	0	0	3	0	0	0	6	0	11	0	10	0	5	0	10
AAC75197	0	6	0	8	0	5	0	17	0	8	0	4	0	11	0	14	0	9	0	14
AAC75198	0	1	0	2	0	1	0	1	0	3	0	2	0	3	0	3	0	5	0	1
AAC75201	0	1	0	0	0	1	0	3	0	5	0	3	0	3	0	6	0	2	0	4
AAC75202	0	1	0	3	0	2	0	5	0	8	0	1	0	0	0	4	0	2	0	0
AAC75203	0	3	0	3	0	1	0	4	0	13	0	6	0	4	0	8	0	4	0	2
AAC75204	0	70	0	51	0	120	0	320	1	242	0	117	0	69	0	85	0	133	0	89
AAC75205	0	2	0	4	0	5	0	14	1	19	0	4	0	6	0	13	0	4	0	6
AAC75206	0	2	0	1	0	4	0	5	0	4	0	1	0	2	0	5	0	2	0	3
AAC75207	0	46	0	60	0	67	0	28	0	20	0	10	0	50	0	60	0	10	0	68
AAC75208	0	48	0	51	0	64	0	23	0	23	0	13	0	62	0	75	0	9	0	82
AAC75209	0	6	0	33	0	22	0	183	0	93	0	43	0	43	0	32	0	49	0	58
AAC75210	0	12	0	26	0	31	0	253	0	127	0	64	0	47	0	72	0	62	0	75
AAC75211	0	104	0	225	0	185	0	556	0	324	0	295	0	327	0	411	0	309	0	367
AAC75212	0	9	0	4	0	2	0	34	0	31	0	18	0	10	0	19	0	17	0	20
AAC75213	0	10	0	11	0	6	0	31	0	14	0	15	0	14	0	30	0	10	0	21
AAC75214	0	17	0	20	0	19	0	78	0	56	0	27	0	38	0	64	0	24	0	69
AAC75215	0	12	0	16	0	15	0	19	0	12	0	33	0	50	1	64	0	34	0	53
AAC75216	0	0	0	3	0	2	0	30	0	23	0	82	0	14	0	15	1	97	0	18
AAC75217	0	6	0	11	0	12	0	28	0	21	0	7	0	16	0	20	0	13	0	20
AAC75218	0	30	0	29	0	32	0	43	1	22	0	28	0	17	2	34	0	30	1	37
AAC75219	0	2	0	6	0	2	0	8	0	5	0	8	0	10	0	18	1	18	0	12
AAC75220	0	10	0	17	0	12	0	18	0	24	0	18	0	25	0	38	1	12	0	24
AAC75221	0	9	0	17	0	10	0	31	0	18	0	18	0	17	0	32	0	13	0	24
AAC75222	0	2	0	0	0	1	0	0	0	1	0	2	0	3	0	0	0	2	0	2
AAC75223	0	0	0	0	0	0	0	0	0	0	0	1	0	2	0	1	0	1	0	2
AAC75224	0	1	0	2	0	1	0	2	0	3	0	3	0	1	0	0	0	2	0	2
AAC75225	0	0	0	1	0	4	0	3	1	5	0	26	0	13	0	15	0	10	0	7
AAC75226	0	2	0	3	0	4	0	4	0	4	0	12	0	10	0	12	0	7	0	7
AAC75227	0	4	0	1	0	1	0	2	0	3	0	2	0	3	0	5	0	0	0	5
AAC75228	0	24	0	32	0	38	0	88	0	64	0	19	0	17	0	22	0	17	0	30
AAC75229	0	14	0	21	0	25	0	49	0	31	0	6	0	3	1	7	0	10	1	14
AAC75230	0	12	0	17	0	26	0	52	0	33	0	8	0	2	0	7	0	11	0	4
AAC75231	0	2	0	2	0	1	0	2	0	4	0	6	0	7	1	4	0	1	0	2
AAC75232	0	12	0	20	0	27	0	125	1	118	0	6	0	9	0	16	0	13	0	20
AAC75233	0	6	0	4	0	12	0	12	0	14	0	13	0	10	0	4	0	17	0	13
AAC75234	0	2	0	3	0	5	0	13	0	10	0	3	0	4	0	4	0	3	0	2
AAC75235	0	1	0	2	0	0	0	11	0	14	0	1	0	2	0	0	0	0	0	0
AAC75236	0	89	0	119	0	135	0	508	0	420	0	155	0	175	0	243	0	145	0	224
AAC75237	0	11	0	11	0	14	0	21	0	16	0	15	0	11	0	27	0	8	0	34
AAC75238	0	10	0	23	1	22	0	28	0	22	0	23	0	28	0	53	0	42	0	35
AAC75239	0	5	0	7	0	6	0	13	0	9	0	8	0	9	0	9	0	14	0	10
AAC75240	0	7	0	4	0	7	0	10	0	10	0	6	0	8	0	8	0	5	0	18
AAC75241	0	9	0	5	0	10	0	12	0	19	0	8	0	8	0	6	0	14	0	15
AAC75242	1	47	0	49	0	71	1	76	0	64	0	106	0	71	1	141	3	121	2	113
AAC75243	0	10	0	16	1	20	0	21	0	23	0	20	0	22	1	38	0	26	2	28
AAC75244	0	7	0	13	1	10	0	22	0	21	0	19	0	12	1	37	0	14	4	29
AAC75245	0	3	0	5	0	4	0	15	0	6	0	9	0	12	0	10	0	3	0	20
AAC75246	0	142	0	188	0	239	0	685	0	618	0	70	0	221	0	319	0	56	0	314
AAC75247	0	9	0	12	0	18	0	44	0	38	0	22	0	26	0	34	0	16	0	29
AAC75248	0	5	0	4	0	7	0	28	0	22	0	13	0	24	0	34	0	7	2	26
AAC75249	0	18	0	15	0	19	0	60	0	38	0	35	0	60	0	77	0	25	1	71
AAC75252	0	276	0	403	0	417	1	618	0	486	0	460	0	560	0	707	0	436	0	707
AAC75253	0	24	0	20	0	30	0	58	0	36	0	60	0	95	0	145	0	56	0	111
AAC75254	0	11	0	8	0	14	0	12	0	6	0	10	0	12	0	21	0	10	0	16
AAC75255	0	8	0	7	0	10	0	9	0	4	0	9	0	6	0	11	0	4	0	4
AAC75256	0	16	0	14	0	23	0	26	0	7	0	12	0	15	0	21	0	7	0	26
AAC75257	0	10	0	13	0	17	0	19	0	5	0	6	0	7	0	12	0	6	0	10
AAC75258	0	10	0	8	0	15	0	16	0	10	0	4	0	13	0	13	0	5	0	13
AAC75259	0	25	0	23	0	31	0	37	0	23	0	8	0	21	0	23	0	14	0	25
AAC75260	0	12	0	14	0	16	0	24	0	10	0	2	0	2	0	11	0	5	0	11
AAC75261	0	36	0	35	0	36	0	41	0	21	0	12	0	17	0	31	0	14	0	16
AAC75262	0	47	0	60	0	60	0	63	0	24	0	16	0	22	0	39	0	16	0	17
AAC75263	0	38	0	42	0	63	0	27	0	14	0	3	0	2	0	6	0	1	0	7
AAC75264	0	60	0	77	0	103	0	55	0	22	0	5	0	7	0	9	0	2	0	8
AAC75265	0	110	0	111	0	151	0	62	0	36	0	4	0	13	0	3	0	1	0	8
AAC75266	0	235	0	304	0	360	1	267	0	186	0	4	0	27	0	14	0	2	0	18
AAC75267	0	28	0	45	0	42	1	90	0	74	0	1	0	4	0	3	0	0	0	5
AAC75268	0	56	0	81	1	107	1	187	1	143	0	1	0	7	0	8	0	1	0	7
AAC75269	0	66	0	93	0	97	0	134	0	114	0	67	0	56	0	61	0	60	0	90
AAC75270	0	3	0	7	0	1	0	17	0	20	0	6	0	5	0	6	0	4	0	4
AAC75271	0	1	0	7	0	4	0	21	0	14	0	19	0	11	0	23	0	14	0	23
AAC75272	0	2	0	4	0	2	0	10	0	1	0	2	0	2	0	9	0	8	0	3
AAC75273	0	4	0	2	0	4	0	16	0	4	0	8	0	8	0	12	0	7	0	4
AAC75274	0	1	0	1	0	7	0	6	0	3	0	5	0	7	0	8	0	2	0	6
AAC75275	1	3484	1	4236	1	5745	0	5159	2	3826	0	3289	0	3459	0	4543	3	3147	0	4540
AAC75276	0	92	0	93	0	120	1	222	0	184	0	180	0	197	1	236	1	171	2	239
AAC75277	0	102	0	116	0	149	0	229	0	199	0	160	0	166	0	212	1	158	1	221
AAC75278	0	17	0	11	0	21	0	65	0	41	0	33	0	42	0	68	0	39	0	63
AAC75279	0	25	0	25	1	40	0	36	0	20	0	26	0	29	0	23	0	20	0	26
AAC75280	0	27	0	25	0	36	0	33	0	13	0	10	0	18	0	14	0	9	0	22
AAC75281	0	0	0	0	0	0	0	0	0	0	0	0	0	0	0	1	0	0	0	1
AAC75282	0	0	0	0	0	0	0	0	0	0	0	0	0	0	0	1	0	0	0	1
AAC75283	0	1	0	0	0	0	0	1	0	1	0	0	0	1	0	1	0	1	0	0
[truncated: 2,309 more rows]
