# Supplementary material for: Use of NAD tagSeq II to identify growth phase-dependent alterations in E. coli RNA NAD+ capping
Source: Proc Natl Acad Sci U S A. 2021 Mar 29;118(14):e2026183118. doi: 10.1073/pnas.2026183118 (PMC8040648; doi:10.1073/pnas.2026183118)
Supplement: Supplementary File [file pnas.2026183118.sd03.xlsx]

## Sheet: tableS3_279_2
Dataset 3. A list of the high-confidence NAD-RNAs in the exponential phase and the stationary phase Note: *Minimap2 was applied to map all reads to reference transcriptome. Significance: 0, not significant in the corresponding phase; 1, significant in the corresponding phase. Promoter sequence: upstream 100 bp from annotated transcription start site																									Identified by NAD captureSeq (Cahova et al., 2015)?
	Exponential											Stationary											High-confident (exponential)	High-confident (stationary)		biotype	symbol	description	Promoter sequences from the Ecocyc database. Notes: 1. Transcription start site (TSS) is indicated as a capital letter. 2. Only one of known/predicted promoter regions is shown. 3. If there are alternative promoter regions for some genes, the one with A as TSS is shown. 4. For a majority of the genes, A is used as TSS. For a gene whose TSS is not A, it is likely that an alternative TSS for NAD-RN…
	ADPRC-_rep1		ADPRC-_rep2		ADPRC+_rep1		ADPRC+_rep2		ADPRC+_rep3		NAD-RNA ratio	ADPRC-_rep1		ADPRC-_rep2		ADPRC+_rep1		ADPRC+_rep2		ADPRC+_rep3		NAD-RNA ratio
Gene	NAD.counts	total.counts	NAD.counts	total.counts	NAD.counts	total.counts	NAD.counts	total.counts	NAD.counts	total.counts		NAD.counts	total.counts	NAD.counts	total.counts	NAD.counts	total.counts	NAD.counts	total.counts	NAD.counts	total.counts
AAC73125	0	61	0	132	0	134	2	1103	7	963	0.0030274	0	577	0	820	1	1069	4	643	3	1069	0.00332088	0	1		protein_coding	dnaK	chaperone Hsp70, with co-chaperone DnaJ	gcacaaaaaatttttgcatctcccccttgatgacgtggtttacgaccccatttagtagtcAaccgcagtgagtgagtctgcaaaa
AAC73130	0	13	0	24	0	27	0	39	0	31	0	0	78	0	104	2	163	2	80	1	152	0.0146163	0	1		protein_coding	nhaA	sodium-proton antiporter	aattattcctacactataatctgattttaacgatgattcgtgcggggtaaaatagtaaaaAcgatctattcacctgaaagagaaa
AAC73137	0	104	1	132	1	163	0	383	1	304	0.00314148	0	175	0	241	2	307	3	160	2	284	0.010769	0	1		protein_coding	ileS	isoleucyl-tRNA synthetase	gtaggtgatgatttccgctttggcgctggtcgtgaaggcgatttcttgttattacagaaaGctggcatggaatacggcttcgata
AAC73138	0	33	0	48	1	49	0	189	0	149	0.00680272	0	62	0	84	0	120	2	73	3	118	0.017607	0	1		protein_coding	lspA	prolipoprotein signal peptidase (signal peptidase II)	tgggcgatgaattacgatttgtcctgttgacctccggcgctaccgttgcagactataacgAcgcacctgctgatgctcagcagag
AAC73150	0	4	0	2	0	9	0	8	0	2	0	0	20	0	18	2	25	4	29	1	25	0.085977	0	1		protein_coding	caiA	crotonobetaine reductase subunit II, FAD-binding	cgaaacaaaaatgtgataccaatcacagaatacagcttattgaatacccattatgagttaGccattaacgcgtccacgaggttaa
AAC73175	0	40	0	55	1	45	3	91	0	60	0.0183964	0	38	0	41	4	46	1	40	5	50	0.0706522	0	1		protein_coding	araC	ara regulon transcriptional activator; autorepressor	tgacgccgtgcaaataatcaatgtggacttttctgccgtgattatagacacttttgttacGcgtttttgtcatggctttggtccc
AAC73176	0	25	0	29	0	32	1	40	0	27	0.00833333	0	47	0	49	2	58	0	46	2	64	0.0219109	0	1		protein_coding	yabI	DedA family inner membrane protein	gtttcgtgccggttgtgaagaaaaagtgaatgatgtagccgtcaagttgtcataattggtAacgaatcagacaattgacggcttg
AAC73230	0	63	0	89	0	126	0	95	0	60	0	0	70	0	43	4	66	1	73	2	71	0.0341579	0	1		protein_coding	yacL	UPF0231 family protein	ttatttctaaaccatcgccgttccgctgtttttctccggtaaggctgcgataattacatcAatggcgcaatgcgatttcggtgca
AAC73237	0	20	0	17	3	30	5	149	2	101	0.0511197	0	26	0	16	4	35	2	18	1	23	0.089625	1	1		protein_coding	can	carbonic anhydrase	ttacgttcttacactttatctgtggtttaaatcgtcccggagttgccctatattagccaaAcgtaattatttggttacaggtcgt
AAC73256	0	331	0	466	6	517	6	961	3	737	0.00730649	0	368	0	353	7	500	1	369	5	550	0.00860031	1	1		protein_coding	dksA	transcriptional regulator of rRNA transcription; DnaK suppressor protein	ttgtcaagtgttacgtttagataattgctatccggaaaagcatctgctatttatagcggcCtcatttttcccccgaacatgggga
AAC73257	0	84	0	133	10	154	12	167	6	112	0.0634543	0	95	0	58	13	108	4	94	5	99	0.0711429	1	1	yes	protein_coding	sfsA	sugar fermentation stimulation protein A	accctttacgcctcctcgtttgcccgtggacgcacacgctacacgccgctaaaacgctggGcgctaacgcaataacaaggattgt
AAC73265	0	71	0	98	7	105	3	241	0	155	0.0263716	0	88	0	80	4	95	1	69	8	104	0.044507	1	1		protein_coding	hemL	glutamate-1-semialdehyde aminotransferase (aminomutase)	tactctaagaaatcaggattgcaccagtacaagcagcctgatgtttgacgagtatttaacTtgttatgaataacatagaatagca
AAC73267	0	19	0	36	0	36	2	149	1	109	0.00753238	0	238	0	183	8	289	9	248	2	252	0.0239695	0	1		protein_coding	erpA	iron-sulfur cluster insertion protein	ggccgcatcagccagcgagaatacttgaacgaaataccagggtattagataatggcgattAttattgggttagaatttgcccaat
AAC73283	0	119	0	201	4	179	17	559	8	427	0.0238311	0	155	0	215	18	259	14	160	11	273	0.0657637	1	1		protein_coding	frr	ribosome recycling factor	aatagcctaataatccagacgattacccgtaatatgtttaatcagggctatacttagcacActtccactgtgtgtgactgtctgg
AAC73286	0	20	0	42	0	40	0	102	1	67	0.00497512	0	81	0	88	4	122	2	84	5	132	0.0314917	0	1		protein_coding	cdsA	CDP-diglyceride synthase	tccggctacagagagtcgcgctatttgttagcgtagggcttcagtgatatagtctgcgccAtctgatcgtaagtagttggcttta
AAC73287	0	83	0	99	0	90	0	249	0	148	0	0	168	0	208	4	235	2	163	5	250	0.0164304	0	1	yes	protein_coding	rseP	inner membrane zinc RIP metalloprotease; RpoE activator, by degrading RseA; cleaved signal peptide endoprotease	caggaattaaggacagcggtcatttaattccaggacacggtggtattttagatcgtattgAtagcctgacggctgcggtaccggt
AAC73288	0	195	0	259	1	289	0	631	1	451	0.0018925	0	320	0	309	2	386	1	296	4	418	0.00604303	0	1		protein_coding	bamA	BamABCDE complex OM biogenesis outer membrane pore-forming assembly factor	ctgctgttccttgcgatcgaaaagatcaagggcggaccggtatccgagcgggttcaagacTtttgttatcgcattggctcgattc
AAC73290	0	73	0	128	0	132	0	344	2	240	0.00277778	0	155	0	142	3	171	0	125	3	184	0.0112827	0	1		protein_coding	lpxD	UDP-3-O-(3-hydroxymyristoyl)-glucosamine N-acyltransferase	cgatgactttaggcgatcaatataagatcgccgggccacgcaaagaactgcaccctccggTgcaaatgggatggtaaggagttta
AAC73314	0	33	0	44	4	44	7	68	1	38	0.0733887	0	69	0	61	21	80	13	54	17	63	0.257694	1	1		protein_coding	yafD	endo/exonuclease/phosphatase family protein	gcacttgcttacataacaatatacaattgctcgttgaaagagtgagctaaaatccctataAcagtagaaccctcccgagtgcgga
AAC73315	0	11	0	19	1	34	2	36	1	25	0.0416558	0	18	0	23	0	21	3	23	4	30	0.0879227	0	1		protein_coding	yafE	putative S-adenosyl-L-methionine-dependent methyltransferase	gcacttgcttacataacaatatacaattgctcgttgaaagagtgagctaaaatccctataAcagtagaaccctcccgagtgcgga
AAC73323	0	16	0	24	3	22	2	49	1	28	0.0709647	0	26	0	25	6	38	2	23	7	29	0.162077	1	1		protein_coding	yafV	putative NAD(P)-binding C-N hydrolase family amidase	atttgttatcaatttattctgcgctaaggcaactgcctgataaggtgttaaagttataaaAcccttcgcataaaggagttgtaca
AAC73341	0	157	0	212	4	240	7	439	6	346	0.016651	0	87	0	108	5	159	3	113	0	152	0.0193317	1	1		protein_coding	pepD	aminoacyl-histidine dipeptidase (peptidase D)	acgcgggataaagtggtattctcaaacatatctcgcaagcctgtcttgtgttgacaacatTttctgctaaccctgtgacctgcaa
AAC73416	0	1	0	4	0	9	0	13	1	7	0.047619	0	24	0	19	1	18	6	24	4	17	0.180283	0	1		protein_coding	betI	choline-inducible betIBA-betT divergent operon transcriptional repressor	cgtaacaattaagacacattttatattgaacgtccaatcaataaccgctttaatagataaAcaccgctgatgaatggagtggcga
AAC73485	0	19	0	31	2	27	0	34	1	29	0.0361856	0	84	0	57	8	82	4	60	3	76	0.0679004	0	1		protein_coding	iraP	anti-RssB factor, RpoS stabilzer during Pi starvation; anti-adapter protein	tcataaaaataatacttccagacactatgaagttgtgaaacataatgttaacttctccatActttggataaggaaatacagacat
AAC73535	0	51	0	73	1	76	0	96	2	99	0.01112	0	171	0	212	4	263	4	174	4	228	0.0185805	0	1		protein_coding	cyoA	cytochrome o ubiquinol oxidase subunit II	tccaagtaacaggaatttaatcatgtttacagtaatgtaaccttcccgtaaaatgcccacAcactttaaacgccaccagatcccg
AAC73540	0	185	0	246	2	239	8	381	9	296	0.0199237	0	135	0	168	11	250	3	138	8	212	0.0344917	1	1		protein_coding	clpP	proteolytic subunit of ClpA-ClpP and ClpX-ClpP ATP-dependent serine proteases	accgtgcgaaaagcctctttcggtgttagcgtaacaacaaaagattgttatgcttgaaatAtggtgatgccgtacccataacaca
AAC73541	0	230	0	299	0	301	5	544	6	398	0.00808885	0	272	0	234	4	362	1	255	4	374	0.00855549	1	1		protein_coding	clpX	ATPase and specificity subunit of ClpX-ClpP ATP-dependent serine protease	accgtgcgaaaagcctctttcggtgttagcgtaacaacaaaagattgttatgcttgaaatAtggtgatgccgtacccataacaca
AAC73542	0	89	0	110	0	144	5	359	5	298	0.0102354	0	140	0	172	1	196	1	154	3	235	0.0081205	1	0		protein_coding	lon	DNA-binding ATP-dependent protease La	taatttttcctctattctcggcgttgaatgtgggggaaacatccccatatactgacgtacAtgttaatagatggcgtgaagcaca
AAC73563	0	12	0	12	0	20	0	35	1	28	0.0119048	0	119	0	74	5	106	4	111	4	96	0.0416242	0	1		protein_coding	tomB	Hha toxicity attenuator; conjugation-related protein	attgtaatttttcgtaataatgcgatgaaaacctgcaaagagtggcttatagttaagctaAcaaacgagagggcaagtccaggtc
AAC73608	0	34	0	52	0	61	2	114	0	70	0.00584795	0	91	0	96	9	127	3	98	6	135	0.0486409	0	1		protein_coding	allR	glyoxylate-inducible transcriptional repressor of all and gcl operons
AAC73627	0	82	0	169	0	163	5	584	3	468	0.00499063	0	183	0	225	2	277	1	197	0	295	0.00409879	1	0		protein_coding	ppiB	peptidyl-prolyl cis-trans isomerase B (rotamase B)	NA
AAC73658	0	152	0	221	2	194	10	406	7	374	0.0178855	0	17	0	22	0	34	0	12	1	32	0.0104167	1	0		protein_coding	borD	DLP12 prophage; putative lipoprotein	atatgaaatttcaactcattgtttagggtttgtttaattttctacacatacgattctgcgAacttcaaaaagcatcgggaataac
AAC73666	0	616	0	921	3	886	15	1863	2	1199	0.00436853	0	420	0	273	0	468	5	408	1	461	0.00480803	1	0		protein_coding	ompT	DLP12 prophage; outer membrane protease VII; outer membrane protein 3b	atataaacagtggagcaatatgtaattgactcattaagttagatataaaaaatacatattCaatcattaaaacgattgaatggag
AAC73691	0	5	0	1	0	4	0	10	0	6	0	0	53	0	3	2	13	3	67	2	14	0.113826	0	1		protein_coding	fepD	ferrienterobactin ABC transporter permease	tgccttgccatcaaatattttaaatacctattcttaggctgcacatgctaacatatccaaAtaagatcgataacgataattaatt
AAC73699	0	80	0	118	1	99	1	122	1	70	0.0108611	0	783	0	599	2	733	2	804	3	730	0.00310855	0	1		protein_coding	cstA	carbon starvation protein involved in peptide utilization; APC peptide transporter family protein	tcaactccgatttacatggttgctgtgttgttaaattgtacaaagatgttatagaaacaaAatgtaacatctctatggacacgca
AAC73770	0	139	0	203	2	223	5	185	2	116	0.0177457	0	64	0	74	7	77	4	61	8	100	0.0788276	1	1	yes	protein_coding	nagC	N-acetylglucosamine-inducible nag divergent operon transcriptional repressor	atatcgttattatcactcccttttactggctaaaccagaaaacttattttatcattcaaaAaatcaggtcggattgacgcctgtc
AAC73771	0	209	0	298	4	337	10	199	2	134	0.025682	0	44	0	43	9	54	4	40	12	62	0.153405	1	1		protein_coding	nagA	N-acetylglucosamine-6-phosphate deacetylase	atatcgttattatcactcccttttactggctaaaccagaaaacttattttatcattcaaaAaatcaggtcggattgacgcctgtc
AAC73772	0	254	0	284	5	428	5	167	2	106	0.0201634	0	6	0	15	0	22	0	23	0	20	0	1	0		protein_coding	nagB	glucosamine-6-phosphate deaminase	atatcgttattatcactcccttttactggctaaaccagaaaacttattttatcattcaaaAaatcaggtcggattgacgcctgtc
AAC73773	0	576	0	699	2	843	4	362	1	284	0.00564778	0	75	0	60	1	81	0	73	2	106	0.0104045	1	0		protein_coding	nagE	N-acetyl glucosamine specific PTS enzyme IIC, IIB, and IIA components	actcacaaaagacacgcgtttaatttgcgatacgaattaaattttcacacactctgtagcAgatgatctaacaatctgattacag
AAC73814	0	173	0	295	2	294	2	229	0	151	0.00517878	0	749	0	881	4	1131	3	788	6	1042	0.00436732	1	1		protein_coding	gltA	citrate synthase	aatcattcaacaaagttgttacaaacattaccaggaaaagcatataatgcgtaaaagttaTgaagtcggtatttcacctaagatt
AAC73815	0	24	0	47	2	39	0	26	0	23	0.017094	0	72	0	192	5	250	1	69	4	256	0.0167059	0	1		protein_coding	sdhC	succinate dehydrogenase, membrane subunit, binds cytochrome b556	cgacaaactatatgtaggttaattgtaatgattttgtgaacagcctatactgccgccaggTctccggaacaccctgcaatcccga
AAC73842	0	224	0	301	1	390	4	416	4	342	0.00795846	0	779	0	212	6	293	4	821	5	293	0.0141383	1	1		protein_coding	gpmA	phosphoglyceromutase 1	tgcaactcaatattcacaacaaccttacactgcgccactattttcgctatggttatgcgtAagcattgctgttgcttcgtcgcgg
AAC73846	0	44	0	59	0	54	2	733	2	520	0.00219156	0	27	0	32	1	26	0	32	0	24	0.0128205	1	0		protein_coding	galE	UDP-galactose-4-epimerase	gattccactaatttattccatgtcacacttttcgcatctttgttatgctatggttatttcAtaccataagcctaatggagcgaat
AAC73849	0	31	0	29	0	44	0	57	0	27	0	0	47	0	41	4	50	2	47	4	55	0.0650935	0	1		protein_coding	acrZ	AcrAB-TolC efflux pump accessory protein, membrane-associated	cgcaaagctgaccgcacaaaaggggagtgcttttctgtgcttagcggttagaatagtctcAtgactatatctggagttgaccatg
AAC73850	0	18	0	17	0	17	3	41	0	18	0.0243902	0	482	0	677	3	861	3	443	6	866	0.00572825	0	1		protein_coding	modA	molybdate ABC transporter periplasmic binding protein; chlorate resistance protein	ctcacaaaggttagcaataactgctgggaaaattccgagttagtcgttatattgtcgcctAcataacgttacattaaggggttac
AAC73851	0	11	0	18	0	14	1	39	0	18	0.00854701	0	418	0	515	1	680	2	324	3	681	0.00401624	0	1		protein_coding	modB	molybdate ABC transporter permease; chlorate resistance protein	ctcacaaaggttagcaataactgctgggaaaattccgagttagtcgttatattgtcgcctAcataacgttacattaaggggttac
AAC73854	0	53	0	71	0	64	3	132	2	99	0.0143098	0	28	0	44	0	63	2	32	1	45	0.0282407	1	0		protein_coding	pgl	6-phosphogluconolactonase	NA
AAC73868	0	45	0	80	1	64	6	277	1	191	0.0141738	0	8	0	13	0	12	2	11	3	21	0.108225	0	1		protein_coding	moaA	molybdopterin biosynthesis protein A	catgattacatagcgaaagtgtggatggtaaaaatctcatttacacgctagtatcggcatAaccactaaacactctagcctctgc
AAC73873	0	71	0	69	2	103	2	103	0	62	0.012945	0	79	0	56	1	101	1	81	3	71	0.0215001	1	0		protein_coding	ybhL	putative acetate transporter; BAX Inhibitor-1 family inner membrane protein	agtacatacgtttacgctgcgtcgatgcacagcctcatcattttgcagtatccttaagatAttccttatatcttcaggagatcgt
AAC73904	0	9	0	11	0	15	1	17	0	16	0.0196078	0	39	0	28	1	34	2	27	2	44	0.0496468	0	1		protein_coding	mntR	Mn(2+)-responsive manganese regulon transcriptional regulator	tgattgcattacatacagatatagcacaggctatattatatagctattgctaaaacgttaAttttttgtaccttcgcaactctgg
AAC73926	0	27	0	46	0	44	3	69	4	48	0.0422705	0	38	0	57	2	62	0	48	1	71	0.0154475	1	0		protein_coding	dacC	D-alanyl-D-alanine carboxypeptidase; penicillin-binding protein 6a	gcaggatattgcataaactttaaaaactttaccaacttacggtttctttaagtttgtgtgTgcgttattaatcaccaaacttatc
AAC73966	0	8	0	10	0	12	1	23	0	11	0.0144928	0	23	0	26	2	53	0	41	2	63	0.0231606	0	1		protein_coding	macB	macrolide ABC transporter peremase/ATPase	NA
AAC73967	0	564	0	978	15	937	18	834	12	500	0.0205304	1	5072	0	3329	191	4294	192	5142	171	4358	0.0403528	1	1		protein_coding	cspD	inhibitor of DNA replication, cold shock protein homolog	tgccccttgtcccctgtcaaatgcttgacggctcgccctaattctctaaattgtatttctAgagttggcgaggttttgaacagcc
AAC73976	0	68	0	129	0	109	0	195	0	152	0	0	140	0	157	2	215	0	141	2	203	0.00638485	0	1		protein_coding	ftsK	DNA translocase at septal ring sorting daughter chromsomes	aattcaataccgctgtacaaaaacttgaagaaattcaggagtgtcatttagtatccggtgAtttcgactacctgttgaaaacacg
AAC73993	0	40	0	44	1	66	1	102	2	70	0.0178423	0	77	0	80	2	106	5	72	6	114	0.0469813	0	1		protein_coding	serC	3-phosphoserine/phosphohydroxythreonine aminotransferase	tttgccctcaacggttttactcattgcgatgtgtgtcactgaatgataaaaccgatagccAcaggaataatgtattacctgtggt
AAC74005	0	138	1	171	3	184	0	105	1	58	0.0111819	0	89	0	147	5	205	2	97	6	184	0.0258725	0	1		protein_coding	ycbJ	protein kinase-like domain protein	cacttcagccaattttgggaggagtgtcgtaccgttacgattttcctcaatttttcttttCaacaattgatctcattcaggtgac
AAC74010	0	86	0	137	0	129	0	300	0	210	0	0	188	0	162	3	212	2	184	4	247	0.0137383	0	1		protein_coding	mukB	chromosome condensin MukBEF, ATPase and DNA-binding subunit	acatcagcggaagtggcagcaacatattgccaatcacttttttcagtgtaaaaagcatccTttctggttccttttttaaccatat
AAC74011	0	23	0	29	0	34	0	55	0	32	0	0	39	0	43	2	35	0	48	3	54	0.0375661	0	1		protein_coding	ldtD	murein L,D-transpeptidase	tctttaaacttctttacattaggttatgtaaaaacgtatcggcgtttatatactgaagatAagcctgatgagtaacaggcttgct
AAC74049	0	236	0	333	2	356	4	431	2	279	0.00735573	0	87	0	90	3	137	3	92	1	144	0.0204837	1	1	yes	protein_coding	mgsA	methylglyoxal synthase	gcctgtgcgcaggctttttcggtctttatcttgcagcgataagtgcttacagtaatctgtAggaaagttaactacggatgtacat
AAC74052	0	9	0	15	0	18	0	45	1	35	0.00952381	0	97	0	109	24	143	7	83	16	131	0.124769	0	1		protein_coding	hspQ	heat shock protein involved in degradation of mutant DnaA; hemimethylated oriC DNA-binding protein
AAC74056	0	121	0	165	1	196	2	434	2	312	0.00537353	0	211	0	400	6	541	3	261	6	591	0.0109124	1	1		protein_coding	yccA	Modulator of FtsH protease, inner membrane protein	gtaaagatgggtaaaacttctgggtgcccttacgcattatcattatgctgcttaattaatTacatctgtcatagagagtgactca
AAC74057	0	0	0	1	0	0	0	2	0	0	#DIV/0!	0	3	0	165	3	223	0	6	6	217	0.0137009	0	1		protein_coding	hyaA	hydrogenase 1, small subunit	aaaagataaatccacacagtttgtattgttttgtgcaaaagtttcactacgctttattaaCaatactttctggcgacgtgcgcca
AAC74090	0	2	0	4	0	2	0	4	0	6	0	0	20	0	12	3	12	4	26	3	21	0.182234	0	1		protein_coding	ymdF	KGG family protein	NA
AAC74129	0	6	0	11	1	17	0	19	1	12	0.0473856	0	28	0	23	3	25	2	23	4	39	0.103174	0	1		protein_coding	ymdB	O-acetyl-ADP-ribose deacetylase; RNase III inhibitor during cold shock; putative cardiolipin synthase C regulatory subunit	gttgctgagcagaaaaatgcgatttaaccaaaaagcctgctgtacacttaagaaacaagaAggtgtaaggaggcgttatgaaaac
AAC74132	0	35	0	50	0	58	3	84	0	74	0.0119048	0	77	0	107	2	163	2	94	2	136	0.0160841	0	1		protein_coding	opgG	OPG biosynthetic periplasmic beta-1,6 branching glycosyltransferase	tgctgaacgataccgggattctgttgtcggaatggctggttatccattaaaatagatcggAtcgatataagcacacaaaggggga
AAC74143	0	14	0	18	0	16	2	60	2	40	0.0277778	0	18	0	16	2	29	1	19	1	33	0.0506334	1	0		protein_coding	solA	N-methyltryptophan oxidase, FAD-binding	caccggtgcctttaccatttctgggttgtatatctgcattcagttaattactctgcttaaAccatgagagcagagagaaaaaaat
AAC74144	0	65	0	75	0	88	1	52	1	33	0.0165113	0	170	0	126	2	156	8	206	5	142	0.0289556	0	1		protein_coding	bssS	biofilm regulator	gctgttttattgttcatataaatcttaaaagcagaaatttatctgtttccccctttaaaaAttcggtgaatacccttacttattg
AAC74172	0	446	0	579	2	691	6	1528	4	1214	0.00337198	0	557	0	644	0	858	0	511	0	880	0	1	0		protein_coding	yceD	DUF177 family protein	taggcatatttttttccatcagatatagcgtattgatgatagccattttaaactatgcgcTtcgttttgcaggttgatgtttgtt
AAC74177	0	436	0	595	1	666	4	1679	0	1425	0.00129462	0	696	0	777	27	1047	10	779	13	1030	0.0170821	0	1		protein_coding	fabG	3-oxoacyl-[acyl-carrier-protein] reductase	ggccgcaaggtcatcgctaagtaatcacgcatctgcgtgatgaagcttagtgaggattttCcccaggcaactggggaaagaccaa
AAC74178	0	1235	1	1716	64	1914	178	5436	134	4477	0.0320377	0	1462	0	1721	173	2461	100	1573	132	2339	0.0634346	1	1	yes	protein_coding	acpP	acyl carrier protein (ACP)	atcgtggtaagacctgccgggatttagttgcaaatttttcaacattttatacactacgaaAaccatcgcgaaagcgagttttgat
AAC74179	0	116	0	142	2	165	6	655	11	506	0.0143402	0	188	0	202	11	281	4	190	14	285	0.0364404	1	1		protein_coding	fabF	3-oxoacyl-[acyl-carrier-protein] synthase II	atcgtggtaagacctgccgggatttagttgcaaatttttcaacattttatacactacgaaAaccatcgcgaaagcgagttttgat
AAC74185	0	127	0	165	1	168	8	584	7	529	0.0109612	0	74	0	44	1	61	0	74	1	64	0.0106728	1	0		protein_coding	ptsG	fused glucose-specific PTS enzymes	ctgaagttgaaacgtgatagccgtcaaacaaattggcactgaattattttactctgtgtaAtaaataaagggcgcttagatgccc
AAC74214	0	42	0	36	4	58	3	69	2	50	0.0508146	0	27	0	34	4	36	1	22	1	41	0.0603186	1	0		protein_coding	phoP	response regulator in two-component regulatory system with PhoQ	tttttcactttacctcccctccccgctggtttatttaatgtttacccccataaccacataAtcgcgttacactattttaataatt
AAC74220	0	299	0	504	0	438	2	609	2	420	0.00268199	0	1253	0	1129	24	1594	5	1282	23	1584	0.0111589	1	1		protein_coding	icd	isocitrate dehydrogenase; e14 prophage attachment site; tellurite reductase	tctaaaagaagttttttgcatggtattttcagagattatgaattgccgcattatagcctaAtaacgcgcatctttcatgacggca
AAC74246	0	9	0	19	1	12	1	43	0	23	0.0355297	0	30	0	27	3	39	2	20	1	21	0.0748474	0	1		protein_coding	bluR	repressor of blue light-responsive genes	tcatccaatttagctgaaatcttatttatactttgtacaattttagcgtatattgtacaaAgtattattgggtcgtgtacaggcg
AAC74273	0	26	0	50	0	38	0	25	0	17	0	0	622	0	410	6	504	2	676	2	526	0.00622187	0	1		protein_coding	dadA	D-amino acid dehydrogenase	cagctcaccataaaaaagccgcatgttgaataatattttcaactgagttatcaagatgtgAttagattattattcttttactgta
AAC74289	0	146	0	223	3	247	2	160	2	112	0.0141676	0	994	0	588	30	707	20	1095	19	660	0.0298285	1	1		protein_coding	ychH	DUF2583 family putative inner membrane protein	agggttgtaattgtgatcacgcccgcacataacccactgggtgttgtctatactttacacAtaaggaagaggggtattccctgtt
AAC74308	0	1112	0	1315	0	1599	5	1194	4	830	0.00300229	0	8	0	48	1	48	0	7	0	69	0.00694444	1	0		protein_coding	narG	nitrate reductase 1, alpha subunit	tccccatcactcttgatcgttatcaattcccacgctgtttcagagcgttaccttgcccttAaacattagcaatgtcgatttatca
AAC74315	0	7	0	17	0	11	0	34	0	28	0	0	19	0	26	6	44	1	25	2	31	0.0802933	0	1		protein_coding	ychJ	UPF0225 family protein	gcaagattcccctggaatgcaatcgtagccacatcgctactgctcggttaacatagtgctActcaggcggttaatacgccgttat
AAC74325	0	240	0	284	1	343	1	463	0	317	0.00169176	0	1138	0	1732	10	2474	2	1219	10	2278	0.00335751	0	1		protein_coding	oppA	oligopeptide ABC transporter periplasmic binding protein	atcgtctgaatcaccagaataaataaagtcggtgatagtaatacgtaacgataaagtaacCtgacagcagaaagtctccgagcct
AAC74348	0	12	0	13	0	19	0	33	0	33	0	0	31	0	25	2	39	3	26	2	37	0.0735736	0	1		protein_coding	yciV	PHP domain protein	cgatgattaattgtcaacagctcatttcagaatatttgccagaaccgttatgatgtcggcGcaaaaaacattatccagaacggga
AAC74357	0	35	0	31	0	50	3	67	0	54	0.0149254	0	64	0	41	1	59	6	51	6	53	0.0826013	0	1		protein_coding	cysB	N-acetylserine-responsive cysteine regulon transcriptional activator; autorepressor	atacactaaggctataaatgatatagtggttatagttagcaccttttttattattaaatcGtattagtcacccgccaggtgtgac
AAC74360	0	5	0	14	1	21	1	21	1	19	0.0492899	0	18	0	30	1	26	2	21	4	21	0.108059	0	1		protein_coding	pgpB	phosphatidylglycerophosphatase B	cggaatggcacaaatctgtcaatttttcctggaactggcgttttcagttatgattgtgggActtatcaaaaaggagaggccatgc
AAC74405	0	67	0	66	1	100	1	146	1	103	0.00885268	0	67	0	61	1	83	2	84	2	82	0.0200827	0	1		protein_coding	tyrR	aromatic amino acid biosynthesis and transport regulon transcriptional regulator; autorepressor; ATPase; phosphatase	tgtcaatgattgttgacagaaaccttcctgctatccaaatagtgtcatatcatcatattaAttgttcttttttcaggtgaaggtt
AAC74414	0	45	0	45	1	68	0	70	0	51	0.00490196	0	357	0	294	4	359	7	398	5	346	0.0143936	0	1		protein_coding	ynaJ	DUF2534 family putative inner membrane protein	NA
AAC74415	0	387	0	496	12	620	4	412	9	260	0.0212263	0	398	0	337	19	471	20	392	19	403	0.0461688	1	1	yes	protein_coding	uspE	stress-induced protein	ttgatctggcagaaggttcatcactgtttcattcaccagatatgggttaatcttttaattAcaaactgcgttgacagttgttgta
AAC74416	0	38	0	45	0	55	0	110	1	81	0.00411523	0	226	0	218	5	276	1	227	3	285	0.0110158	0	1		protein_coding	fnr	oxygen-sensing anaerobic growth regulon transcriptional regulator FNR; autorepressor	ctctgctgttaaggtttgcttagacttacttgctccctaaaaagatgttaaaattgacaaAtatcaattacggcttgagcagacc
AAC74504	0	6	0	9	0	13	0	4	0	1	0	0	80	0	43	3	75	3	61	5	52	0.0617781	0	1		protein_coding	ydcI	putative DNA-binding transcriptional regulator	catcaatattatccattttgctgtaacataattgctttaattgttaataatattttgcaaTcaagttatcataatcaaacaactt
AAC74534	0	7	0	14	0	12	0	82	1	64	0.00520833	0	637	0	85	2	96	8	595	2	122	0.0168907	0	1		protein_coding	yncE	ATP-binding protein, periplasmic, function unknown	gtagtcgtaacggcaagaaatgctccacatttgagaaaataatgattaccattcccatttAtaacaagagcgtaacgatgattac
AAC74608	0	1	0	2	0	2	0	5	0	1	0	0	34	0	42	2	40	1	37	3	45	0.0478979	0	1		protein_coding	dgcZ	diguanylate cyclase, zinc-sensing	aacttcggatttctatgaaaatattgacgtaattttgcttttctctcgttagaatagcgcGcacaaggaactgtgaaaaaggagt
AAC74612	0	111	0	154	0	203	2	255	1	191	0.00435958	0	87	0	98	1	139	2	91	2	113	0.0156238	0	1		protein_coding	ydfG	NADP-dependent 3-hydroxy acid dehydrogenase; malonic semialdehyde reductase	gagtgcaatcttgcaatccagtattacccgctcttaagcatcccgtgctatgttattgacAcacaaaagcgttgaggaacagtga
AAC74662	0	11	0	6	0	15	2	17	0	10	0.0392157	0	15	0	18	0	32	2	16	2	27	0.066358	0	1		protein_coding	ynfH	oxidoreductase, membrane subunit	tcatacccttctattgatatggattaataattcttaacccaaaatgggtagactccctctAttgttagcgcgctaaatattcaat
AAC74679	0	5	0	2	0	8	0	2	0	5	0	0	24	0	20	2	17	2	34	0	19	0.0588235	0	1		protein_coding	ydgC	GlpM family inner membrane protein	NA
AAC74684	0	49	0	98	1	80	0	113	0	94	0.00416667	0	324	0	285	4	383	3	309	1	336	0.0077096	0	1		protein_coding	fumA	fumarate hydratase (fumarase A), aerobic Class I	caaaaagtcgtactagtctcagtttttgttaaaaaagtgtgtaggatattgttactcgctTttaacagggcaacggaacacccgc
AAC74707	0	27	0	46	1	41	3	63	0	31	0.0240031	0	175	0	151	7	157	7	172	4	151	0.0372579	0	1		protein_coding	gstA	glutathionine S-transferase	cgtaaaattcagggaaactcttttacaagccgctaacttttcgttagcggctttttttttGttcagcaacgcactaccatacttt
AAC74714	0	37	0	50	0	58	0	86	0	64	0	0	119	0	95	4	138	0	128	2	134	0.014637	0	1		protein_coding	slyA	global transcriptional regulator	NA
AAC74728	0	244	0	391	17	460	6	497	10	296	0.0276042	0	58	0	1312	69	1817	7	53	51	1683	0.0667844	1	1		protein_coding	sodB	superoxide dismutase, Fe	ttgttacggcaacagggtaagttcatcttttgtctcaccttttaatttgctaccctatccAtacgcacaataaggctattgtacg
AAC74748	0	8	0	6	0	4	2	7	2	8	0.178571	0	5	0	10	2	13	3	26	1	25	0.103077	1	1		protein_coding	ldtE	murein L,D-transpeptidase	NA
AAC74782	0	112	0	113	9	146	22	387	12	296	0.0530106	0	216	0	244	47	328	39	275	34	294	0.133586	1	1	yes	protein_coding	ihfA	integration host factor (IHF), DNA-binding protein, alpha subunit	aatcgaatcaatgtgaaacggaaaggtacaatctccctttttttagtgttaacatcgctcAaccgggtggaaggtgagaggttaa
AAC74783	0	109	0	100	9	142	24	358	11	289	0.0561606	0	194	0	207	39	289	35	234	34	267	0.137287	1	1		protein_coding	pheT	phenylalanine tRNA synthetase, beta subunit	aatcgaatcaatgtgaaacggaaaggtacaatctccctttttttagtgttaacatcgctcAaccgggtggaaggtgagaggttaa
AAC74786	0	825	0	1056	1	1243	2	3446	1	2834	0.000579249	0	2043	1	1736	11	2218	3	1785	7	2289	0.00323273	0	1		protein_coding	rplT	50S ribosomal subunit protein L20	aatcgaatcaatgtgaaacggaaaggtacaatctccctttttttagtgttaacatcgctcAaccgggtggaaggtgagaggttaa
AAC74788	0	1006	0	1254	0	1420	6	3511	3	2745	0.000933937	0	2193	1	2031	21	2635	10	2102	10	2649	0.00550067	0	1		protein_coding	infC	translation initiation factor IF-3	aatcgaatcaatgtgaaacggaaaggtacaatctccctttttttagtgttaacatcgctcAaccgggtggaaggtgagaggttaa
AAC74789	0	427	0	501	9	615	8	766	6	644	0.0114649	0	636	0	705	41	911	15	656	28	897	0.0330288	1	1	yes	protein_coding	thrS	threonyl-tRNA synthetase	aatcgaatcaatgtgaaacggaaaggtacaatctccctttttttagtgttaacatcgctcAaccgggtggaaggtgagaggttaa
AAC74796	0	9	0	11	0	11	0	33	1	26	0.0128205	0	30	0	32	4	47	1	29	3	49	0.0602712	0	1		protein_coding	yniB	putative inner membrane protein	gcgcctatcatatcgcctttaaagaatgggcgaaaacagatatctacaggtaaactaagtGaaacgacgcgtcttaatcaaggag
AAC74799	0	9	0	13	0	26	0	38	0	21	0	0	28	0	60	0	66	4	49	4	83	0.0432751	0	1		protein_coding	ydjN	putative transporter	NA
AAC74809	0	18	0	16	0	18	4	40	0	22	0.0333333	0	60	0	57	2	58	3	71	0	64	0.0255788	0	1		protein_coding	osmE	osmotically-inducible lipoprotein	aagcggagccgtttcgttcacgggcttgaaaaagcgcccaatgtattccaggcttatctaAcacgctgataaacaagaggacgga
AAC74833	0	79	0	114	2	122	2	174	1	116	0.0121695	0	209	0	148	0	168	0	174	0	200	0	1	0		protein_coding	topB	DNA topoisomerase III	tcagcaggaattgcggactgtgctgtaacaaaatccactctcgtgttaattttgtgaataAatatcacgacaggagttaatcaaa
AAC74834	0	85	0	129	4	151	4	173	2	118	0.0221869	0	244	0	178	0	242	2	214	1	248	0.00445935	1	0		protein_coding	selD	selenophosphate synthase	tcagcaggaattgcggactgtgctgtaacaaaatccactctcgtgttaattttgtgaataAatatcacgacaggagttaatcaaa
AAC74835	0	48	0	56	0	68	0	66	0	54	0	0	142	0	113	3	149	1	126	5	145	0.0208512	0	1		protein_coding	ydjA	putative oxidoreductase	tcagcaggaattgcggactgtgctgtaacaaaatccactctcgtgttaattttgtgaataAatatcacgacaggagttaatcaaa
AAC74849	0	2219	0	2825	1	3517	12	4767	14	3661	0.00220858	0	347	0	759	19	942	2	305	12	984	0.0129741	1	1		protein_coding	gapA	glyceraldehyde-3-phosphate dehydrogenase A	agtctttgatataacgaatggattcttcacttaccggttcgtagaaactgggccagccacAgccggaatcatacttggtttggga
AAC74862	0	10	0	12	2	24	4	27	1	14	0.10097	0	16	0	18	2	30	0	8	4	24	0.0777778	1	1		protein_coding	yeaO	DUF488 family protein	NA
AAC74893	1	1807	1	2356	1	2766	5	4303	5	3151	0.00103677	0	1290	0	765	1	967	3	1181	4	1079	0.00242716	0	1		protein_coding	cspC	stress protein, member of the CspA-family	atgtaataacttctcccactggcctggaacaactgaacttattgaactatgttagaaaatAcgccagtttaagtatctgcctgaa
AAC74894	1	1448	0	1919	0	2186	5	3584	4	2561	0.00098566	0	1029	0	541	1	750	2	862	4	802	0.00288035	0	1		protein_coding	yobF	DUF2527 family heat-induced protein	atgtaataacttctcccactggcctggaacaactgaacttattgaactatgttagaaaatAcgccagtttaagtatctgcctgaa
AAC74896	0	36	0	37	1	64	3	109	0	72	0.0143826	0	46	0	14	3	17	4	38	1	27	0.106257	0	1		protein_coding	mgrB	regulatory peptide for PhoPQ, feedback inhibition	aaaagcacgaatatcgacatagttaggcgctgtttaactaacgcatgctagtttaatgacAtaaggtaggtgaaacggagattgg
AAC74899	0	37	0	53	2	56	1	92	0	77	0.015528	0	221	0	339	4	420	7	297	6	454	0.0154362	0	1		protein_coding	htpX	putative endopeptidase	tctggtgacttacgcactatccagacttgaaaatagtcgcgtaacccatacgatgtgggtAtcgcatattgcgttttgttaaact
AAC74900	0	47	0	61	0	78	0	201	0	163	0	0	152	0	187	1	220	5	132	2	193	0.0175956	0	1		protein_coding	prc	carboxy-terminal protease for penicillin-binding protein 3	NA
AAC74916	0	19	0	29	0	29	0	27	0	23	0	0	56	0	52	6	70	1	54	3	75	0.0480776	0	1		protein_coding	yebE	DUF533 family inner membrane protein	tgcgcatcttttgtctcgatatacattttctgacatcctcatccgctatgctacaggcacTaaaaatggttattgaggagcaaat
AAC74944	0	15	0	21	0	28	1	39	0	31	0.00854701	0	144	0	166	5	212	3	128	3	241	0.0198235	0	1		protein_coding	cutC	copper homeostasis protein	NA
AAC74980	0	42	0	57	0	63	1	123	3	75	0.0160434	0	30	0	56	2	63	2	52	0	52	0.0234025	0	1		protein_coding	uvrC	excinuclease UvrABC, endonuclease subunit	gaaaaaacagaaagcccatttgccagtttgtctgaacgtgaattgcagattatgctgatgAtcaccaagggccagaaggtcaatg
AAC74981	0	33	0	50	0	49	2	119	3	85	0.0173669	0	56	0	41	2	48	5	54	0	47	0.0447531	1	1		protein_coding	uvrY	response regulator in two-component regulatory system with BarA	aaaatcgaatacccaccatttttaacgtttcaaagttgcaataaaaaccgctaatatacgAatgactaactatcagtagcgttat
AAC74994	0	3	0	5	1	7	3	6	0	4	0.214286	0	18	0	24	3	22	2	19	7	20	0.197209	0	1		protein_coding	amyA	cytoplasmic alpha-amylase	gctccgcaggataacctcttttgaatctgaatgagtcgatggctcgcgaataatccgattAcggctacgcttctaatgttcccct
AAC75020	0	1	0	1	1	5	0	2	0	0	#DIV/0!	0	15	0	12	2	17	2	12	1	18	0.11329	0	1		protein_coding	yodD	uncharacterized protein	NA
AAC75047	0	27	0	41	0	46	3	155	4	138	0.0161134	0	25	0	36	0	37	0	16	1	33	0.010101	1	0		protein_coding	yeeN	UPF0082 family protein	NA
AAC75068	0	154	0	184	1	257	3	304	1	226	0.00606142	0	123	0	69	2	82	2	103	3	70	0.0288883	0	1		protein_coding	yeeX	UPF0265 family protein	NA
AAC75088	0	40	0	43	2	69	5	159	8	140	0.0391916	0	88	0	102	24	154	13	98	29	171	0.152696	1	1		protein_coding	wzzB	regulator of length of O-antigen component of lipopolysaccharide chains	NA
AAC75103	0	55	0	62	1	81	3	183	1	163	0.0116247	0	40	0	33	2	55	0	37	3	38	0.038437	0	1		protein_coding	wcaN	putative regulatory subunit for GalU	NA
AAC75242	1	47	0	49	0	71	1	76	0	64	0.00438596	0	106	0	71	1	141	3	121	2	113	0.0165282	0	1		protein_coding	yejG	uncharacterized protein	gtcacatcattgtagttaaaaaggttgagttagatcgcagaaacgggtacatatagccccGcaaacgtgaccacgcccgcagata
AAC75299	0	949	0	779	0	1433	1	1890	0	1297	0.000176367	0	64	0	41	2	44	3	66	0	47	0.030303	0	1		protein_coding	glpQ	periplasmic glycerophosphodiester phosphodiesterase	atttaataatgtgtgcggcaattcacatttaatttatgaatgttttcttaacatcgcggcAactcaagaaacggcaggttctctc
AAC75300	0	1238	0	663	1	1744	5	2367	5	1669	0.00189386	0	28	0	26	0	20	0	33	0	20	0	1	0		protein_coding	glpT	sn-glycerol-3-phosphate transporter	atttaataatgtgtgcggcaattcacatttaatttatgaatgttttcttaacatcgcggcAactcaagaaacggcaggttctctc
AAC75301	0	802	0	185	4	1235	4	1443	8	1028	0.00459766	0	1	0	0	0	3	0	0	0	1	#DIV/0!	1	0	yes	protein_coding	glpA	anaerobic sn-glycerol-3-phosphate dehydrogenase, large FAD/NAD(P)-binding subunit	aatgttcaaaatgacgcatgaaatcacgtttcactttcgaattatgagcgaatatgcgcgAaatcaaacaattcatgtttttact
AAC75349	0	34	0	49	0	54	0	33	1	30	0.0111111	0	88	0	120	12	178	3	98	9	158	0.0516633	0	1		protein_coding	lrhA	transcriptional repressor of flagellar, motility and chemotaxis genes	ttacaaatggaattgcttgtttgtgtgtgcacagcattaaccagctcagtatgagccgccAgtaagtgataatatatgataagtg
AAC75374	0	23	0	45	0	44	0	81	0	78	0	0	63	0	59	4	87	2	58	1	73	0.0313861	0	1		protein_coding	dedD	membrane-anchored periplasmic protein involved in septation	NA
AAC75375	0	28	0	36	0	49	0	68	0	62	0	0	56	0	59	2	76	3	51	1	62	0.0337561	0	1		protein_coding	folC	bifunctional folylpolyglutamate synthase/ dihydrofolate synthase	NA
AAC75383	0	240	0	375	1	387	2	827	2	699	0.0026212	0	449	1	632	2	886	1	485	1	828	0.00184231	1	0		protein_coding	fabB	3-oxoacyl-[acyl-carrier-protein] synthase I	ttctctattaaatggctgatcggacttgttcggcgtacaagtgtacgctattgtgcattcGaaacttactctatgtgcgacttac
AAC75389	0	10	0	17	1	26	1	74	0	56	0.017325	0	33	0	54	5	65	1	33	3	66	0.0508936	0	1	yes	protein_coding	aroC	chorismate synthase	NA
AAC75392	0	7	0	8	3	17	1	25	2	10	0.138824	0	13	0	19	1	21	3	19	3	31	0.100763	1	1	yes	protein_coding	yfcO	DUF2544 family putative outer membrane protein	NA
AAC75400	0	20	0	24	0	40	0	35	1	30	0.0111111	0	69	0	73	2	91	4	61	4	97	0.0429296	0	1		protein_coding	sixA	phosphohistidine phosphatase	cgtggggaaagtttttggaaaacaactgcaactgacctgcaataagaaggtcaaagctatAtgaatccgcgctgaatggcggagt
AAC75401	0	25	0	32	0	40	3	55	0	30	0.0181818	0	101	0	60	3	71	4	114	7	91	0.0514214	0	1		protein_coding	fadJ	enoyl-CoA hydratase/epimerase and isomerase/3-hydroxyacyl-CoA dehydrogenase	tagctcccactttcccttttctccacttggctaaatgtaaaaaaatggttaagactatgaTcaggtcagaccactttatttattt
AAC75403	0	566	0	638	2	932	2	878	4	672	0.00345874	0	261	0	474	3	504	4	301	3	557	0.00820914	1	1		protein_coding	yfcZ	UPF0381 family protein	tatccgattttgcagaattaacaactggagcagcactttccggaagcgtaaaatatccacAacgtttatctggcaccttgggtgc
AAC75406	0	12	0	37	0	36	2	110	1	102	0.00932858	0	42	0	43	4	57	4	44	0	57	0.0536948	0	1		protein_coding	mlaA	ABC transporter maintaining OM lipid asymmetry, OM lipoprotein component	ttctgtttctatagaatcaagtagcctacagggcggcgattaccaggctatgatcaaatcAgcaaatcagggcgtctggacatca
AAC75428	0	31	0	32	0	39	0	79	0	43	0	0	69	0	86	4	91	0	57	3	103	0.0243608	0	1		protein_coding	evgA	response regulator in two-component regulatory system with EvgS	tccctgattttattgttgacatttcatttatgccgactatttatatggtatacttgtcgaAttatcttaaaggaagctcagattt
AAC75447	0	91	0	113	2	179	4	223	1	138	0.0121189	0	30	0	15	0	39	0	30	0	32	0	1	0		protein_coding	glk	glucokinase	ttacagggagcctgcctttccggcgttgttgttatgcccccaggtatttacagtgtgagaAagaattattttgactttagcggag
AAC75465	0	89	0	129	1	134	2	322	0	252	0.00455796	0	81	0	77	1	111	2	100	3	129	0.0174216	0	1		protein_coding	zipA	FtsZ stabilizer	NA
AAC75468	0	571	0	664	5	852	5	1283	6	904	0.00546761	0	195	0	229	0	306	0	205	1	295	0.00112994	1	0		protein_coding	ptsH	phosphohistidinoprotein-hexose phosphotransferase component of PTS system (Hpr)	tcaaactttcgcccctcctggcattgattcagcctgtcggaactggtatttaaccagactAattattttgatgcgcgaaattaat
AAC75469	0	963	0	1111	3	1481	6	1938	7	1371	0.00340913	0	494	0	524	3	687	1	512	2	698	0.00306176	1	1		protein_coding	ptsI	PEP-protein phosphotransferase of PTS system (enzyme I)	tcaaactttcgcccctcctggcattgattcagcctgtcggaactggtatttaaccagactAattattttgatgcgcgaaattaat
AAC75470	0	604	0	723	0	971	2	1223	2	845	0.00133406	0	512	0	498	6	612	2	487	2	625	0.00570357	0	1		protein_coding	crr	glucose-specific enzyme IIA component of PTS	tcaaactttcgcccctcctggcattgattcagcctgtcggaactggtatttaaccagactAattattttgatgcgcgaaattaat
AAC75479	0	304	0	446	14	519	14	617	8	453	0.0224418	0	292	0	272	11	318	19	288	19	348	0.0517204	1	1	yes	protein_coding	ucpA	furfural resistance protein, putative short-chain oxidoreductase	tttcctgaattagtgagctgatccgcagcaatattttgtttatcctgtattttcagagggAatggagtgtaacgctctgtattaa
AAC75530	0	104	0	150	1	163	1	326	0	254	0.00306748	1	176	0	164	3	237	0	181	2	247	0.00691846	0	1		protein_coding	bamC	BamABCDE complex OM biogenesis lipoprotein	aacaatcagaacggttctgtctgcttgcttttaatgccataccaaacgtaccattgagacActtgtttgcacagaggatggccca
AAC75531	0	124	0	162	2	193	2	323	0	261	0.00551821	0	159	0	160	5	249	1	161	5	223	0.0162377	1	1		protein_coding	dapA	dihydrodipicolinate synthase	aacaatcagaacggttctgtctgcttgcttttaatgccataccaaacgtaccattgagacActtgtttgcacagaggatggccca
AAC75557	0	2	0	0	3	5	1	9	0	5	0.237037	0	4	0	9	5	16	1	2	6	16	0.395833	0	1	yes	protein_coding	yfgG	uncharacterized protein	tgacgcttttttacataacgaagaattgaccattttgtcctgttgtgccttaatgtaagtAccgtccacagcgtgggacatactt
AAC75560	0	71	0	76	0	116	2	270	5	235	0.00956133	0	45	0	69	3	73	0	34	1	69	0.0185295	1	0		protein_coding	guaA	GMP synthetase (glutamine aminotransferase)	agcaagcattttttgcaaaaaggggtagatgcaatcggttacgctctgtataatgccgcgGcaatatttattaaccactctggtc
AAC75569	0	82	0	84	2	106	2	201	1	154	0.0117706	0	99	0	117	2	148	2	91	1	138	0.014246	1	1		protein_coding	rodZ	MreB assembly cytoskeletal protein	NA
AAC75585	0	54	0	68	2	70	3	136	6	93	0.0383821	0	108	0	113	9	147	2	114	6	165	0.0383773	1	1	yes	protein_coding	trmJ	tRNA mC32,mU32 2'-O-methyltransferase, SAM-dependent	NA
AAC75632	0	595	0	506	2	900	0	693	3	843	0.00192698	1	1069	0	1492	6	1861	7	1075	9	1914	0.00481263	1	1		protein_coding	grcA	autonomous glycyl radical cofactor	tttaaatcaaagattcaagggtgtttgaggagtatatatacactcaagcaacaatggtttTaccaattggccgcgacaggctgaa
AAC75633	0	39	0	54	2	61	2	84	1	87	0.0226969	0	12	0	31	2	42	1	21	0	32	0.031746	1	0		protein_coding	ung	uracil-DNA-glycosylase	taaaaaatgagcatgattttgttctgtagaaagaagcagttaagctaggcggattgaagaTtcgcaggagagcgagatggctaac
AAC75646	0	4354	1	5880	21	6751	38	6292	27	3964	0.00532046	0	3566	0	2265	27	3187	46	3408	28	2934	0.0105043	1	1	yes	protein_coding	raiA	cold shock protein associated with 30S ribosomal subunit	aaaagattcgttgacaaaaagtgacaaaattatgagattttcatcacacattttgacatcAggaacggtatgctgaattcaccaa
AAC75673	0	6	0	5	1	9	0	2	1	4	0.12037	0	12	0	10	4	19	1	15	6	20	0.192398	0	1		protein_coding	yfjI	CP4-57 prophage; uncharacterized protein	NA
AAC75717	0	30	0	29	1	53	0	37	0	9	0.00628931	0	343	0	298	15	361	14	370	23	433	0.044169	0	1		protein_coding	alaE	alanine exporter, alanine-inducible, stress-responsive	aaactgactaaataaaaatttttcactaattgattagtcatagccagcgatatacgctatGcgaaaatgcagatggcaatgagat
AAC75738	0	63	0	116	0	97	1	393	1	281	0.00203442	0	72	0	88	4	133	1	80	7	128	0.0324209	0	1		protein_coding	csrA	pleiotropic regulatory protein for carbon source metabolism	catgactgcttagatgtaatgtgtttgtcattgcttactttttggcgttatatgatggatAatgccgggatacagagagacccga
AAC75756	0	5	0	10	0	14	2	26	2	27	0.0503324	0	5	0	17	1	11	0	11	1	17	0.0499109	1	0		protein_coding	ascG	asc operon transcriptional repressor; prpBC operon repressor	NA
AAC75786	0	32	0	52	0	70	1	103	0	77	0.00323625	0	59	0	62	3	73	1	57	3	64	0.0351716	0	1		protein_coding	umpG	broad specificity 5'(3')-nucleotidase and polyphosphatase	gatcgcaataaacggagtttttggttgtcggcagcccgcagtgcgttgtttaatcagattGttgctgagcgcctcaaaaaagcag
AAC75787	0	45	0	50	0	65	3	121	0	86	0.00826446	0	58	0	46	2	73	3	61	3	55	0.0437077	0	1		protein_coding	truD	tRNA(Glu) pseudouridine(13) synthase	NA
AAC75837	0	210	0	262	13	329	10	277	7	182	0.0380254	0	85	0	91	13	114	8	75	10	126	0.100022	1	1		protein_coding	ygdH	UPF0717 family protein	NA
AAC75868	0	77	0	121	0	105	0	168	1	146	0.00228311	0	109	0	122	2	149	2	116	0	167	0.0102214	0	1		protein_coding	ptsP	PEP-protein phosphotransferase enzyme I; GAF domain containing protein	tgcagagagtggtttaccgtcttcctggagtatgaaacaatcattcgtatataaagctttAttttgaggtagtccggtgattgat
AAC75869	0	57	0	84	0	86	1	141	1	116	0.00523763	0	143	0	144	11	192	6	149	6	187	0.0432152	0	1	yes	protein_coding	rppH	RNA pyrophosphohydrolase	tgcagagagtggtttaccgtcttcctggagtatgaaacaatcattcgtatataaagctttAttttgaggtagtccggtgattgat
AAC75943	0	167	0	155	0	227	0	293	6	159	0.0125786	0	154	0	203	4	259	0	148	9	271	0.0162181	0	1		protein_coding	gcvT	aminomethyltransferase, tetrahydrofolate-dependent, subunit (T protein) of glycine cleavage complex	atgtgatgatcaattttaccttatggttaacagtctgtttcggtggtaagttcaggcaaaAgagaacgattgcgttggggaccgg
AAC75948	0	151	0	187	14	220	15	363	11	220	0.0516529	0	220	0	179	54	262	38	209	62	232	0.218389	1	1		protein_coding	zapA	FtsZ stabilizer	NA
AAC75961	0	18	0	17	0	17	4	39	5	33	0.0846931	0	27	0	48	6	43	3	27	3	59	0.100498	1	1		protein_coding	mscS	mechanosensitive channel protein, small conductance	tcagatgagaaatctgtgatctatttggcaaaattatgctttattgtttacccttgtcagActgcccgtcataaggcggcggagt
AAC75962	0	516	0	609	1	771	4	1048	0	846	0.0017046	0	245	0	255	3	352	1	231	2	350	0.00618867	0	1		protein_coding	fbaA	fructose-bisphosphate aldolase, class II	gaagtcaacctgttgctgcaaaaagcagcacaaggtgcatttcatggtatagttgactatAcggaattgccgttggtctctgtag
AAC75963	0	443	0	529	1	707	4	823	3	634	0.00366885	0	178	0	271	15	355	3	187	15	374	0.0328011	1	1	yes	protein_coding	pgk	phosphoglycerate kinase	gaagtcaacctgttgctgcaaaaagcagcacaaggtgcatttcatggtatagttgactatAcggaattgccgttggtctctgtag
AAC75964	0	126	0	124	2	168	16	473	5	273	0.0213488	0	72	0	105	20	153	15	100	19	131	0.141919	1	1		protein_coding	epd	D-erythrose 4-phosphate dehydrogenase	aatgtcttcttcggctggacaaacattccttttattccacgtttcgcttatcctagctgaAgcgtttcagtcgattaaatgttcg
AAC76016	0	8	0	7	0	20	0	9	0	6	0	0	71	0	46	1	73	3	85	4	63	0.0374949	0	1		protein_coding	glcC	glycolate-inducible glc operon transcriptional repressor; autorepressor	ccagctctgtgaccttgtcttggttaactcaatgttaaattgatgtaacataatcacttaCgtgatgtgcgtgttttgcgagtta
AAC76042	0	60	0	90	0	99	5	328	8	249	0.0157908	0	275	0	134	4	137	2	291	3	129	0.0197752	1	1		protein_coding	exbB	membrane spanning protein in TonB-ExbB-ExbD complex	atgcaaatagtaatgagaacgactatcaattcgacgtcgttttgatattattatgcgcagAttttgtgacttgcgtcctggagat
AAC76045	0	32	0	15	2	43	0	64	0	51	0.0155039	0	24	0	64	2	70	0	44	2	71	0.0189135	0	1	yes	protein_coding	yghB	general envelope maintenance protein; DedA family inner membrane protein; putative multidrug efflux transporter	tcttaaattgttgcgtccgggatcaaggcgtcccggacgattcaggagtacaataggcagAtaaaggcttaaacgctgttccaca
AAC76057	0	9	0	24	0	19	1	37	0	25	0.00900901	0	60	0	61	4	87	3	62	5	66	0.0567072	0	1		protein_coding	mqsA	antitoxin for MqsR toxin; transcriptional repressor	tggcaggatgtttacagacccaggcttgttacaggccaggtttatcttaaaattacggtaAttcatgacgtactgatcgtctcgt
AAC76058	0	8	0	16	0	21	2	33	0	29	0.020202	0	81	0	61	5	92	4	76	8	81	0.0685816	0	1		protein_coding	mqsR	GCU-specific mRNA interferase toxin of the MqsR-MqsA toxin-antitoxin system; biofilm/motility regulator; anti-repressor	aactaaccttttaggtgctttttcattgctgtaattaaccttttaggttataactaaagtAacagggaggcgggggttatggaaa
AAC76068	0	110	0	184	1	207	1	267	1	170	0.00481953	0	285	0	229	5	313	2	296	5	276	0.0136157	0	1	yes	protein_coding	cpdA	3',5' cAMP phosphodiesterase	NA
AAC76069	0	26	0	55	2	55	1	115	1	60	0.0205753	0	83	0	53	6	78	1	90	4	71	0.0481241	0	1		protein_coding	yqiB	DUF1249 protein YqiB	NA
AAC76101	0	156	0	199	1	302	7	785	4	779	0.00578775	0	127	0	229	5	349	2	144	3	340	0.0123464	1	1		protein_coding	rpsU	30S ribosomal subunit protein S21	cggtgctttacaaagcagcagcaattgcagtaaaattccgcaccattttgaaataagctgGcgttgatgccagcggcaaaccgaa
AAC76102	0	17	0	26	0	31	1	59	0	41	0.00564972	0	76	0	92	5	125	0	78	3	102	0.0231373	0	1		protein_coding	dnaG	DNA primase	cggtgctttacaaagcagcagcaattgcagtaaaattccgcaccattttgaaataagctgGcgttgatgccagcggcaaaccgaa
AAC76129	0	31	0	45	2	47	0	111	5	82	0.0345096	0	48	0	53	0	68	3	83	1	71	0.016743	1	0	yes	protein_coding	exuR	hexuronate regulon transcriptional repressor; autorepressor	ccttctcaggcggctttttcatcactgcgagtagagctaaactcgcaaaagtggtataacAaatatagtctgccgtatcatgcct
AAC76140	0	10	0	8	0	22	1	68	0	39	0.00490196	0	15	0	19	2	42	0	22	3	41	0.0402633	0	1		protein_coding	yhaJ	LysR family putative transcriptional regulator	NA
AAC76141	0	2	0	3	0	7	0	3	0	7	0	0	7	0	24	2	33	0	2	3	33	0.0505051	0	1		protein_coding	yhaK	redox-sensitive bicupin	NA
AAC76190	1	171	0	202	5	255	2	444	6	280	0.0151803	0	119	0	135	5	225	2	160	4	186	0.0187425	1	1		protein_coding	yhbS	GNAT family putative N-acetyltransferase	tagttaaccttgctgcgacaatttttgatttaaggcagttaaagttgtattggtggtagcAgcaatttcatatggaattgttgat
AAC76191	0	215	0	238	7	316	6	519	8	335	0.0191977	0	146	0	210	14	317	8	219	8	289	0.0361251	1	1		protein_coding	yhbT	SCP-2 sterol transfer family protein	NA
AAC76197	0	142	0	161	0	210	2	500	0	358	0.00133333	0	648	0	617	3	814	3	571	1	774	0.00341048	0	1		protein_coding	nlpI	lipoprotein involved in osmotic sensitivity and filamentation	NA
AAC76203	0	42	0	49	2	51	0	106	2	120	0.0186275	0	72	0	110	3	154	1	84	0	125	0.0104618	1	0		protein_coding	nusA	transcription termination/antitermination L factor	cattcacatgattagcaataaacgttgacaaaatgtggcgtggatcactataatgcctgcAgattttacgtcccgtctcggtaca
AAC76207	0	51	0	71	0	73	0	196	0	176	0	0	60	0	123	3	144	2	59	6	152	0.0314018	0	1		protein_coding	secG	preprotein translocase membrane subunit	gttgatacaatgcgataaaattgcccttgcgaaggtcattcgctttggttagtattcacaCccgcttcagtgggaaagattaaaa
AAC76210	0	140	0	218	2	257	1	481	2	399	0.00495788	0	292	0	385	3	485	3	307	3	501	0.00731519	1	1		protein_coding	ftsH	protease, ATP-dependent zinc-metallo	ggtgctgtttttgtttagtactcagattcatcgtattttttgcttacgttgggattgaaaAcgggtcattctaccgccatctccc
AAC76211	0	48	0	72	2	91	4	166	1	121	0.018113	0	177	0	197	5	274	3	176	5	289	0.0175316	1	1	yes	protein_coding	rlmE	23S rRNA U2552 2'-O-ribose methyltransferase, SAM-dependent	ggtgctgtttttgtttagtactcagattcatcgtattttttgcttacgttgggattgaaaAcgggtcattctaccgccatctccc
AAC76235	0	57	0	70	0	74	0	150	0	102	0	0	126	0	134	3	180	2	117	0	157	0.0112536	0	1		protein_coding	hpf	ribosome hibernation promoting factor HPF; stabilizes 100S dimers	acgcagcaagaacgccgagctgattgaaaaggttagaacatcctatgaaattcaaaacaaAcaaactcagccttaatcttgtgct
AAC76236	0	59	0	64	0	60	0	138	0	86	0	0	74	0	95	2	144	2	69	0	91	0.0142915	0	1		protein_coding	ptsN	sugar-specific enzyme IIA component of PTS	acgcagcaagaacgccgagctgattgaaaaggttagaacatcctatgaaattcaaaacaaAcaaactcagccttaatcttgtgct
AAC76257	0	920	0	1102	7	1404	4	509	3	265	0.00805502	0	6	0	4	0	6	0	8	0	6	0	1	0		protein_coding	nanA	N-acetylneuraminate lyase	agatcgcattataagctttctgtatggggtgttgcttaattgatctggtataacaggtatAaaggtatatcgtttatcagacaag
AAC76262	0	246	0	298	2	383	20	1925	15	1600	0.00832885	0	476	0	647	36	854	5	327	18	877	0.0259899	1	1		protein_coding	rpsI	30S ribosomal subunit protein S9	acctgtcacaaatcacaaaaaggggtcgatctttgaccccgacttctctataatcctgcgAccccacgttacaagaaagtttttt
AAC76263	0	172	0	215	4	281	20	1303	15	1094	0.0144317	0	356	0	475	44	646	6	254	25	682	0.0427968	1	1		protein_coding	rplM	50S ribosomal subunit protein L13	acctgtcacaaatcacaaaaaggggtcgatctttgaccccgacttctctataatcctgcgAccccacgttacaagaaagtttttt
AAC76265	0	113	0	154	3	186	10	415	3	304	0.0166979	0	79	0	103	1	136	2	95	3	133	0.0169873	1	1		protein_coding	yhcB	DUF1043 family inner membrane-anchored protein	cataatcagccgcaggcatggagcctgaagccaacaccctacggaaacaaaagacaacggGagatgttcatgacctgggaatatg
AAC76268	0	404	1	638	1	697	1	723	2	567	0.00211506	0	696	0	846	3	1078	3	768	1	1093	0.0025347	0	1		protein_coding	mdh	malate dehydrogenase, NAD(P)-binding	ctacacattcttgagatgtggtcattgtaaacggcaattttgtggattaaggtcgcggcaGcggagcaacatatcttagtttatc
AAC76323	0	366	0	510	0	507	2	1249	0	1092	0.00053376	0	495	0	713	5	915	3	457	3	895	0.005127	0	1		protein_coding	rpsM	30S ribosomal subunit protein S13	tgtatgtctgtgcgtttccatttgagtatcctgaaaacgggcttttcagcatggaacgtaCatattaaatagtaggagtgcatag
AAC76324	0	676	0	849	1	992	2	2795	0	2253	0.000574543	0	685	0	904	14	1241	6	662	10	1186	0.00959212	0	1	yes	protein_coding	rpmJ	50S ribosomal subunit protein L36	ctcagaaatgagccgtttattttttctacccatatccttgaagcggtgttataatgccgcGccctcgatatggggatttttaacg
AAC76325	0	1132	0	1569	2	1717	3	5567	3	4360	0.000797262	0	1128	0	1588	22	2101	8	1070	16	2048	0.00858678	0	1		protein_coding	secY	preprotein translocase membrane subunit	ctcagaaatgagccgtttattttttctacccatatccttgaagcggtgttataatgccgcGccctcgatatggggatttttaacg
AAC76338	0	893	0	1432	0	1363	2	4881	3	3833	0.000397476	0	661	0	819	5	1054	0	522	3	1117	0.00247653	0	1		protein_coding	rplP	50S ribosomal subunit protein L16	aggctgtttactttactagcaatacgcttgcgttcggtggttaagtatgtataatgcgcgGgcttgtcgtagttgacagcaggtt
AAC76374	0	196	0	282	4	355	5	756	7	613	0.00976687	0	163	0	161	6	207	4	157	3	238	0.0223561	1	1		protein_coding	slyD	FKBP-type peptidyl prolyl cis-trans isomerase (rotamase)	NA
AAC76382	0	295	0	395	2	431	2	876	2	659	0.00331946	0	235	0	351	1	494	2	255	6	489	0.00737912	1	1		protein_coding	crp	cAMP-activated global transcription factor, mediator of catabolite repression	gggtcatgctgaagcgagacaccaggagacacaaagcgaaagctatgctaaaacagtcagGatgctacagtaatacattgatgta
AAC76390	0	866	0	904	4	1308	3	1246	2	689	0.00278952	0	8	0	6	0	12	0	4	0	8	0	1	0		protein_coding	nirB	nitrite reductase, large subunit, NAD(P)H-binding	ataaaggtgaatttgatttacatcaataagcggggttgctgaatcgttaaggtaggcggtAatagaaaagaaatcgaggcaaaaa
AAC76393	0	167	0	132	0	261	2	111	2	96	0.0129505	0	30	0	42	0	47	1	32	0	49	0.0104167	1	0		protein_coding	cysG	fused siroheme synthase 1,3-dimethyluroporphyriongen III dehydrogenase and siroheme ferrochelatase/uroporphyrinogen methyltransferase	tgggtaatactttatcaggtgccgtattcatgggattgggttattggtatgctacgccgaAagcgaatcgtccggttgcggacaa
AAC76443	0	336	0	561	3	517	3	739	3	462	0.00545192	0	224	0	222	0	289	1	277	1	324	0.00223218	1	0		protein_coding	malT	mal regulon transcriptional activator	cagacacataaaaaaacgtcatcgcttgcattagaaaggtttctggccgaccttataaccAttaattacgaagcgcaaaaaaaat
AAC76451	0	499	0	94	3	716	9	2159	10	1427	0.00512208	0	12	0	5	0	11	0	10	1	14	0.0238095	1	0	yes	protein_coding	glpD	sn-glycerol-3-phosphate dehydrogenase, aerobic, FAD/NAD(P)-binding	tcactctaaaatgttttttcaatgttacctaaagcgcgattctttgctaatatgttcgatAacgaacatttatgagctttaacga
AAC76453	0	109	0	116	1	137	0	85	0	65	0.00243309	0	200	0	188	2	217	3	196	0	257	0.00817424	0	1		protein_coding	glgP	glycogen phosphorylase	taagcgcagatgtttcatgatttaccgggagttaaatagagcattggctattctttaaggGtggctgaatacatgagtattcaca
AAC76456	0	105	0	169	2	146	0	134	1	74	0.00907071	0	152	0	137	6	207	3	159	2	169	0.0198959	0	1		protein_coding	glgX	glycogen debranching enzyme	taagcgcagatgtttcatgatttaccgggagttaaatagagcattggctattctttaaggGtggctgaatacatgagtattcaca
AAC76497	0	127	0	151	1	196	5	329	2	244	0.00949878	0	147	0	130	4	175	5	133	1	179	0.0220126	1	1		protein_coding	dcrB	putative lipoprotein	NA
AAC76519	0	8	0	10	1	13	1	16	2	19	0.0815621	0	30	0	21	4	33	6	41	5	36	0.135481	0	1		protein_coding	uspB	universal stress (ethanol tolerance) protein B	gaatatattgatagtggttaaccttctggaaaaaaaacaacctgatctcctacactatctAtagagccgctcgtatgttggtcac
AAC76520	0	589	0	776	10	923	8	1162	5	707	0.00826368	0	237	0	434	9	568	3	247	4	576	0.0116451	1	1		protein_coding	uspA	universal stress global response regulator	agcaaggcggattgacggatcatccgggtcgctataaggtaaggatggtcttaacactgaAtctttacggctgggttagccccgc
AAC76537	0	1	0	1	0	2	0	5	0	3	0	0	10	0	56	3	84	0	8	5	100	0.0285714	0	1		protein_coding	gadE	gad regulon transcriptional activator	ttagccatttcaaacattatcatggctgatattttccgtagtcaggtttaatgttttaaaAgtgctgtgggaaagtgaacaaaga
AAC76541	0	7	0	8	0	8	0	25	0	27	0	0	29	0	16	2	33	1	14	2	34	0.0636194	0	1		protein_coding	gadX	acid resistance regulon transcriptional activator; autoactivator	tttaaatttatttatcaatcaatttgacttaagagggcggcgtgctacattaataaacagTaatatgtttatgtaatattaagtc
AAC76569	0	24	0	28	0	26	1	68	0	37	0.00490196	0	322	0	222	5	290	2	332	2	297	0.00999983	0	1		protein_coding	dppA	dipeptide/heme ABC transporter periplasmic binding protein; dipeptide chemotaxis receptor	tggtgtaaatcccggttggctgtattgacgttttcacattctgttgacagattgtaggtcAcgaggggcattttatggaggatcc
AAC76580	0	744	0	710	5	1078	9	1495	3	1054	0.00450153	0	318	0	603	13	676	2	278	12	779	0.0139431	1	1		protein_coding	cspA	RNA chaperone and antiterminator, cold-inducible	aatcataaatatgaaaaataattgttgcatcacccgccaatgcgtggcttaatgcacatcAacggtttgacgtacagaccattaa
AAC76631	0	32	0	32	0	44	0	110	0	89	0	0	64	0	84	2	90	0	80	3	119	0.0158108	0	1		protein_coding	cysE	serine acetyltransferase	cgaggaaatttatcaagtattatattgcggaaaaaacgcgcgcgaggcagcattgactttActaggtcgtgcacgcaaggacgag
AAC76636	0	699	0	741	1	974	5	986	6	699	0.00489379	0	21	0	22	0	41	0	23	0	39	0	1	0		protein_coding	gpmM	phosphoglycero mutase III, cofactor-independent	atattttgatcttcagaggctattttatcgattcagctgtagtaaaattacgcaaattttGactcttgagtatgaggttgtcgca
AAC76643	0	106	0	141	2	160	6	250	2	219	0.0152108	0	80	0	60	2	99	2	67	3	118	0.0251588	1	1		protein_coding	hldD	ADP-L-glycero-D-mannoheptose-6-epimerase, NAD(P)-binding	NA
AAC76753	0	118	0	140	2	168	1	355	2	306	0.00708587	0	116	0	158	0	218	0	127	3	243	0.00411523	1	0		protein_coding	glmU	fused N-acetyl glucosamine-1-phosphate uridyltransferase/glucosamine-1-phosphate acetyl transferase	aaattaaggtactgccttaattttctgcagacaaaaggcgtgacgatggtcgaaaatggcGctttcgtcagcggggataatccgt
AAC76767	0	219	0	270	6	297	5	165	1	99	0.020202	0	48	1	39	1	60	2	45	3	47	0.041647	1	1		protein_coding	asnA	asparagine synthetase A	gagttaggctttttattgaatgattattgcatgtgtgtcggtttttgttgcttaatcataAgcaacaggacgcaggagtataaaa
AAC76774	1	461	0	672	3	728	0	878	1	631	0.00190189	0	659	0	624	10	754	10	723	6	828	0.0114467	0	1		protein_coding	rbsB	D-ribose ABC transporter periplasmic binding protein; ribose chemotaxis receptor	atcacatttccgtaacgtcacgatggttttcccaactcagtcaggattaaactgtgggtcAgcgaaacgtttcgctgatggagaa
AAC76785	0	76	0	88	0	104	2	243	2	152	0.00712945	0	78	0	97	0	118	0	88	0	129	0	1	0		protein_coding	rhlB	ATP-dependent RNA helicase	NA
AAC76786	0	193	0	207	1	244	2	573	5	448	0.00624983	0	215	0	298	2	354	1	244	4	362	0.0069326	1	1		protein_coding	trxA	thioredoxin 1	tcatagtgtggtagaatatcagcttactattgctttacgaaagcgtatccggtgaaataaAgtcaacctttagttggttaatgtt
AAC76809	0	58	0	76	0	71	0	186	0	143	0	0	105	0	164	0	235	2	101	5	230	0.013847	0	1		protein_coding	cyaA	adenylate cyclase	cagagtgcaagtgggctttggcgtgtggcaattcttaaaacattgtctaacatgcttgttAccgtcattatcatccgtggtccat
AAC76812	0	75	0	121	0	136	2	271	2	173	0.00631359	0	72	0	89	0	136	1	70	0	131	0.0047619	1	0		protein_coding	dapF	diaminopimelate epimerase	acttcataaagagtcgctaaacgcttgcttttacgtcttctcctgcgatgatagaaagcaGaaagcgatgaactttacaggcaat
AAC76850	0	127	0	141	3	184	3	253	3	191	0.014623	0	74	0	80	0	93	0	60	1	124	0.00268817	1	0		protein_coding	pepQ	proline dipeptidase	gcagaaatcacgctctggatgaacgatgtgctaagatgcggagacttaaggtcaaaaaaaCagaagggtaaaaaatggaatcact
AAC76867	0	103	0	129	2	133	10	516	9	446	0.0181989	0	142	0	151	9	222	4	129	5	182	0.0330069	1	1		protein_coding	glnA	glutamine synthetase	gcataaaaagggttatccaaaggtcattgcaccaacatggtgcttaatgtttccattgaaGcactatattggtgcaacattcaca
AAC76890	0	376	0	535	1	616	4	1048	2	759	0.00269174	0	207	0	71	1	60	1	182	0	100	0.00738706	1	0		protein_coding	sodA	superoxide dismutase, Mn	tacgaaaagtacggcattgataatcattttcaatatcatttaattaactataatgaaccaActgcttacgcggcattaacaatcg
AAC76901	0	750	0	837	2	1128	6	1166	5	861	0.00424202	0	208	0	249	5	318	1	247	1	336	0.00758268	1	0		protein_coding	tpiA	triosephosphate isomerase	tctatactgtttcacagacctgctgccctgcggggcggccatcttcctttattcgcttatAagcgtggagaattaaaatgcgaca
AAC76909	0	361	0	264	1	513	6	965	2	673	0.0037129	0	29	0	31	0	41	0	19	0	45	0	1	0		protein_coding	glpF	glycerol facilitator	ggcacacacattttaagttcgatatttctcgtttttgctcgttaacgataagtttacagcAtgcctacaagcatcgtggaggtcc
AAC76910	0	385	0	453	0	505	5	757	4	577	0.00451248	0	206	0	201	4	279	5	228	4	286	0.0167509	1	1		protein_coding	zapB	FtsZ stabilizer, septal ring assembly factor, cell division stimulator	NA
AAC76945	0	174	0	248	10	246	9	431	5	245	0.0273134	0	141	0	85	10	136	11	131	13	157	0.0801005	1	1		protein_coding	fabR	transcriptional repressor of fabA and fabB	NA
AAC76946	0	198	0	254	10	270	7	469	4	292	0.021887	0	137	0	82	6	142	8	136	10	161	0.0543963	1	1		protein_coding	yijD	DUF1422 family inner membrane protein	NA
AAC77009	0	16	0	10	0	25	0	45	0	41	0	0	53	0	58	8	97	2	60	5	81	0.0591787	0	1		protein_coding	ubiC	chorismate--pyruvate lyase	ttttaccacttcatgcgattgttgcgtttttgttgcgtattagatcacttaatttgctttAcatctcccgtaaacacttttctgc
AAC77010	0	25	0	31	0	40	0	88	0	63	0	0	75	0	111	5	139	1	101	3	128	0.0231032	0	1		protein_coding	ubiA	p-hydroxybenzoate octaprenyltransferase	ttttaccacttcatgcgattgttgcgtttttgttgcgtattagatcacttaatttgctttAcatctcccgtaaacacttttctgc
AAC77079	0	15	0	27	0	28	0	66	0	59	0	0	15	0	15	2	17	0	22	2	20	0.072549	0	1		protein_coding	melR	melibiose operon transcriptional regulator; autoregulator	agggtgaaaaccgtgctcccactcgcagtcatcctccctcactcctgccataattctgatAttccaggaaagagagccatccatg
AAC77090	1	112	0	132	2	168	3	241	4	198	0.0148516	0	192	0	246	2	377	1	197	1	354	0.00440201	1	0		protein_coding	lysU	lysine tRNA synthetase, inducible	gatggttatttattagtgatatcaacttgaggtaagcgttagtttcgataagataaactgAgttactaatagtcgaggcagataa
AAC77098	0	381	0	547	1	580	2	759	3	562	0.00323242	0	197	0	517	6	603	6	238	7	619	0.0154896	1	1		protein_coding	dcuA	C4-dicarboxylate antiporter	tgaagtcgttctggaacgcggtctgttgactgaagcggaacttgacgatattttctccgtAcagaatctgatgcacccggcttac
AAC77099	0	1311	0	1797	26	2103	51	3346	38	2532	0.0142044	1	1450	0	1139	95	1601	66	1399	84	1562	0.0534306	1	1	yes	protein_coding	aspA	aspartate ammonia-lyase	accgacacttaaagtgatccagattacggtagaaatcctcaagcagcatatgatctcgggTattcggtcgatgcaggggataatc
AAC77100	0	10	0	6	0	6	1	22	3	20	0.0651515	0	57	0	76	4	109	3	53	3	102	0.0409043	0	1		protein_coding	fxsA	suppressor of F exclusion of phage T7	ctaccaaaaatagttgcgcaaacatcttgaaattttgctaatgaccacaatataagctaaAcgcgattcgcaacccattcaggta
AAC77104	0	188	0	195	9	256	14	259	13	198	0.0516223	0	147	0	113	12	141	13	182	15	151	0.0852909	1	1		protein_coding	yjeI	DUF4156 family lipoprotein	cccccgggcagaaatgtctgggggtttttcttttggtcatctttctagtataagattcagAcacggacgacgcgagtggcgtcca
AAC77128	0	190	0	313	1	270	2	608	5	520	0.00553619	0	408	0	451	5	546	8	359	8	584	0.0150468	1	1		protein_coding	miaA	delta(2)-isopentenylpyrophosphate tRNA-adenosine transferase	agccaggcggtgctggatttacagttcggtcattcccagcgggtagggtatgatgtagcgAccagtatgatcagtcagttgcaac
AAC77129	0	360	0	530	1	588	2	1083	5	879	0.00307856	0	381	0	372	3	479	4	318	4	492	0.00899058	0	1		protein_coding	hfq	global sRNA chaperone; HF-I, host factor for RNA phage Q beta replication	agccaggcggtgctggatttacagttcggtcattcccagcgggtagggtatgatgtagcgAccagtatgatcagtcagttgcaac
AAC77130	0	90	0	139	1	151	0	302	2	244	0.00493975	0	236	0	258	2	335	3	216	1	344	0.00758867	0	1		protein_coding	hflX	GTPase, stimulated by 50S subunit binding; Mn(2+) homeostasis regulator	agccaggcggtgctggatttacagttcggtcattcccagcgggtagggtatgatgtagcgAccagtatgatcagtcagttgcaac
AAC77135	0	24	0	53	0	40	0	67	0	45	0	0	76	0	63	1	88	5	87	2	88	0.0305207	0	1		protein_coding	nsrR	nitric oxide-sensitive repressor for NO regulon	aattctggtacgcctggcagatattttgcctgccgggcgaacagtgtgatacattgctgtGtcgggtaagccattacgctatccg
AAC77145	0	145	0	213	3	226	2	237	2	175	0.0110472	0	139	0	87	3	109	3	143	2	121	0.021677	1	1		protein_coding	yjfN	DUF1471 family periplasmic protein	NA
AAC77146	0	250	0	350	6	378	5	496	5	346	0.0134682	0	300	0	134	5	204	5	291	7	183	0.0266478	1	1	yes	protein_coding	bsmA	bioflm peroxide resistance protein	atgacatgaagaaatccttagcacaagtttctgctggcggtattagttcataatgttgagAtgtgggttacgctttcgtcacgtt
AAC77163	0	42	0	46	0	68	3	121	2	72	0.0175237	0	83	0	84	6	101	4	83	5	101	0.0523679	1	1		protein_coding	ytfB	OapA family protein	tgggtaaaactttgtcgcgggaatgatgacaaatcccagggaaaaagaaacaatagcaatAtcccgtatgaatataataaaggcg
AAC77165	0	15	0	22	1	20	1	29	0	13	0.0281609	0	174	0	97	2	121	1	161	4	111	0.019592	0	1	yes	protein_coding	cycA	D-alanine/D-serine/glycine transporter	aattaacattagatctaaatcttagtattcatcccgcgtattgttacctaatatcgatgaGtcccgatacagattcgtcgtatca
AAC77167	0	3	0	3	0	4	1	9	0	5	0.037037	0	6	0	6	2	14	1	7	2	9	0.169312	0	1		protein_coding	ytfF	DMT transporter family inner membrane protein	NA
AAC77183	0	283	0	371	1	443	3	1167	4	874	0.0031349	0	118	0	123	0	165	0	93	1	167	0.00199601	1	0		protein_coding	ppa	inorganic pyrophosphatase	aggaaaatgaagacgaaaacaagcgaagacattcggcgcgagttggctataatactcggcActtgtttgccacatatttttaaag
AAC77191	0	16	0	22	0	33	1	80	1	50	0.0108333	0	39	0	34	2	44	4	30	3	53	0.0784639	0	1		protein_coding	yjgA	ribosome-associated UPF0307 family protein	NA
AAC77200	0	281	0	439	0	462	2	508	3	383	0.0039233	0	329	1	581	1	793	1	325	0	801	0.00144599	1	0		protein_coding	ridA	enamine/imine deaminase, reaction intermediate detoxification	aatgtggtgctggccaattaattgcggttggtaataaaagtctggctccctataatgagcCagactttttaccgctgtaataaag
AAC77212	0	145	0	159	1	180	3	271	1	196	0.00724257	0	140	0	144	4	184	1	134	4	194	0.0166068	0	1		protein_coding	rraB	protein inhibitor of RNase E	aaagcataaatctttgtcacaaaggtggaggcaatgtcagtggtgtgtgacaataagagtAtcggcaggacattaagaggaatga
AAC77217	0	49	0	81	1	86	7	179	4	128	0.027328	0	85	0	95	1	125	1	82	0	104	0.00673171	1	0		protein_coding	pepA	multifunctional aminopeptidase A	taaacgtcatttattctcttgagtcgtcgaaatcgtcgctaagataattatactcaacggAttcacctctcagattttgttctga
AAC77251	0	41	0	47	3	62	0	90	0	65	0.016129	0	86	0	73	1	96	2	88	2	100	0.0177146	0	1		protein_coding	yjhU	putative DNA-binding transcriptional regulator; KpLE2 phage-like element	NA
AAC77270	0	28	0	58	0	49	1	69	0	35	0.00483092	0	47	0	107	2	132	1	51	3	145	0.018483	0	1		protein_coding	fimA	major type 1 subunit fimbrin (pilin)	tttaacttattgataataaagttaaaaaaacaaataaatacaagacaattggggccaaactgtccatatcataaataagttacgtattttttctcaaatcataTgtccatatcataaataagttacgt
AAC77307	0	34	0	52	1	88	2	94	2	76	0.019652	0	30	0	34	0	51	0	36	1	54	0.00617284	1	0		protein_coding	mrr	methylated adenine and cytosine restriction protein	NA
AAC77329	0	7	0	9	0	3	0	13	0	10	0	0	17	0	28	1	33	3	30	2	21	0.0751804	0	1		protein_coding	osmY	salt-inducible putative ABC transporter periplasmic binding protein	ttgcttatgttttcgctgatatcccgagcggtttcaaaattgtgatctatatttaacaaaGtgatgacatttctgacggcgttaa
AAC77349	0	117	0	130	6	144	5	226	3	176	0.0269453	0	180	0	214	35	310	12	183	31	282	0.0961354	1	1		protein_coding	rob	right oriC-binding transcriptional activator, AraC family	atactctactaagaaaaaaacactgaatgctaaaacagcaaaaaatgctattatccaattAcctgatgtcaggtgctcgttgttg
AAC77354	0	232	0	318	0	372	1	847	1	619	0.000932049	0	293	0	280	2	352	1	310	6	382	0.00820481	0	1		protein_coding	arcA	response regulator in two-component regulatory system with ArcB or CpxA	tgacgaaagctagcatttagatacgatgatttcatcaaactgttaacgtgctacaattgaActtgatatatgtcaacgaagcgta
AAD13454	0	188	0	297	0	280	3	497	2	407	0.00365007	0	96	0	129	0	153	0	99	0	139	0	1	0		protein_coding	fdoI	formate dehydrogenase-O, cytochrome b556 subunit	NA
AAD13456	0	293	0	445	3	417	1	470	1	394	0.00395333	0	473	0	570	24	777	11	461	19	766	0.0265178	0	1		protein_coding	fdoG	formate dehydrogenase-O, large subunit	NA
AAD13462	0	67	0	82	2	114	3	49	0	39	0.0262561	0	53	0	105	2	130	0	34	2	123	0.0105483	1	1		protein_coding	fdhF	formate dehydrogenase-H, selenopolypeptide subunit	cccgtaatatcagggaatgaccccacataaaatgtggcataaaagatgcatactgtagtcGagagcgcgtatgcgtgatttgatt
AAT48227	0	58	0	87	2	91	5	175	0	118	0.0168498	0	43	0	71	5	100	1	63	2	109	0.0280739	1	1		protein_coding	ubiE	bifunctional 2-octaprenyl-6-methoxy-1,4-benzoquinone methylase/ S-adenosylmethionine	NA
ABD18647	0	10	0	12	0	25	3	83	5	56	0.0418101	0	3	0	7	0	8	0	2	0	6	0	1	0		protein_coding	gnsA	putative phosphatidylethanolamine synthesis regulator	ataacctgttgattattgaatctttcggggagatggcttataacatttcttacctgaccaGggtaccgggaaccaacaccttact
ABD18704	0	52	0	75	4	112	4	175	1	83	0.0235399	0	176	0	102	3	137	1	128	1	115	0.012802	1	0		protein_coding	yibT	uncharacterized protein	NA
ABD18710	0	58	0	77	0	106	2	228	3	136	0.0102769	0	50	0	68	0	113	2	48	0	100	0.0138889	1	0		protein_coding	yifL	putative lipoprotein	acttcataaagagtcgctaaacgcttgcttttacgtcttctcctgcgatgatagaaagcaGaaagcgatgaactttacaggcaat
AHA50631	0	16	0	21	1	41	0	33	0	17	0.00813008	0	171	0	59	5	65	12	220	1	82	0.0478879	0	1		protein_coding	mntS	Mn(2)-response protein, MntR-repressed	aaccagagttgcgaaggtacaaaaaattaacgttttagcaatagctatataatatagcctGtgctatatctgtatgtaatgcaat
EBT00001514566	0	6	0	4	1	9	0	1	1	3	0.148148	0	12	0	7	4	20	1	15	6	18	0.2	0	1		pseudogene	ykgS	NA	NA
EBT00001514603	0	3	0	6	2	11	1	42	0	22	0.0685426	0	27	0	16	62	104	40	75	46	87	0.552741	0	1	yes	ncRNA	sibE	NA	tctcgcttcgtacatggcaggcctattgacgctgttgttttttcaacctagagtaaaggaAcaagggtaagggaggatttctccc
EBT00001514616	0	159	0	183	5	237	2	123	1	75	0.0168968	0	2812	0	1507	76	2055	88	2423	91	2209	0.0381656	1	1	yes	ncRNA	ryeA	NA	cttaacaagaatgttaaaaaacgctggactcagacagtagagtgtgtgttatggttgactAtaaagtcagcgaaggaaatgcttc
EBT00001514644	0	939	0	1131	72	1525	106	1424	63	778	0.0675427	0	767	0	784	209	1416	64	482	188	1281	0.14238	1	1	yes	ncRNA	gcvB	NA	aatctgagccattataaattgtccgttgagcttctaccagcaaatacctatagtggcggcActtcctgagccggaacgaaaagtt
EBT00001514659	0	0	0	0	0	3	0	1	0	0	#DIV/0!	0	4	0	2	13	18	12	15	13	21	0.713757	0	1	yes	ncRNA	sibD	NA	agggatatgtgttaatgaaaccttcttgacgctgattttttttcaacctaaagtaaaggaAcaagggtgagggaggatttctccc
EBT00001514685	0	322	0	438	10	480	13	707	10	466	0.0202267	0	1667	0	899	45	1479	31	1383	50	1335	0.0300981	1	1	yes	ncRNA	ssrS	NA	gcagcggacgatctgaaccaacggttgcaagatctgaaagaacgcactagagtcacaaatActgaacagttggtcttcattgccg
EBT00001514695	0	1	0	0	0	2	0	7	1	4	0.0833333	0	12	0	11	23	42	14	27	23	48	0.515101	0	1	yes	ncRNA	sibC	NA	ggcgatacacccgcatcgccctgattgacatcgttgattctttgacctaatttagtgagtAagggtaagggaggattgctcctcc
EBT00001514712	0	23	0	17	4	38	0	39	0	11	0.0350877	0	188	0	115	12	148	13	199	10	213	0.064452	0	1	yes	ncRNA	glmY	NA	ataatcagtacgttaccaaactattttctttattggcacagttactgcataatagtaaccAgtggctcattcaccgacttatgtc
EBT00001514746	0	224	1	306	2	352	1	181	0	160	0.00373556	1	1305	1	873	14	1159	11	1242	7	1157	0.0089954	0	1	yes	ncRNA	csrC	NA	atgtgcaaatactgatggcggttgattgtttgtttaaagcaaaggcgtaaagtagcacccAtagagcgaggacgctaacaggaac
