# Supplementary material for: Use of NAD tagSeq II to identify growth phase-dependent alterations in E. coli RNA NAD+ capping
Source: Proc Natl Acad Sci U S A. 2021 Mar 29;118(14):e2026183118. doi: 10.1073/pnas.2026183118 (PMC8040648; doi:10.1073/pnas.2026183118)
Supplement: Supplementary File [file pnas.2026183118.sd04.xlsx]

## Sheet: Sheet1
Dataset 4. GO enrichment analysis of genes producing high-confidence NAD-RNAs
Exponential phase	term.level	term.id	term.label	input_list.number_in_list	input_list.fold_enrichment	input_list.fdr	input_list.expected	input_list.pValue	number_in_reference	input_list.mapped_id	input_list.mapped_idName
	0	GO:0006096	glycolytic process	6	11.005	0.00929873	0.545206	2.05205e-05	21	AAC75447,AAC76636,AAC73842,AAC75963,AAC74849,AAC76901	gpmA,gapA,glk,pgk,gpmM,tpiA
	1	GO:0006757	ATP generation from ADP	6	10.5048	0.00936258	0.571168	2.65647e-05	22	AAC75447,AAC76636,AAC73842,AAC75963,AAC74849,AAC76901	gpmA,gapA,glk,pgk,gpmM,tpiA
	2	GO:0006165	nucleoside diphosphate phosphorylation	6	8.88866	0.0111122	0.675017	6.65609e-05	26	AAC75447,AAC76636,AAC73842,AAC75963,AAC74849,AAC76901	gpmA,gapA,glk,pgk,gpmM,tpiA
	3	GO:0009132	nucleoside diphosphate metabolic process	6	7.45501	0.0248333	0.804828	0.000172236	31	AAC75447,AAC76636,AAC73842,AAC75963,AAC74849,AAC76901	gpmA,gapA,glk,pgk,gpmM,tpiA
	7	GO:0044237	cellular metabolic process	78	1.49471	0.00140063	52.184	8.83124e-07	2010	AAC75469,AAC76636,AAC77128,AAC73842,AAC75468,AAC75300,AAC75301,AAC76753,AAC74179,AAC75585,AAC74178,AAC73926,AAC73846,AAC77200,AAC75383,AAC73283,AAC76393,AAC76390,AAD13462,AAC76767,AAC73773,AAC75756,AAC75632,AAC77217,AAC75633,AAC74782,AAC76203,AAC74220,AAC76643,AAC73772,AAC73771,AAC74783,AAC73814,AAC74789,AAC73854,AAC74748,AAC74308,AAC77090,AAD13454,AAC77098,AAC77099,AAC74185,AAC75447,AAC75964,AAC…	hemL,frr,pepD,clpP,clpX,lon,ppiB,nagA,nagB,nagE,gltA,gpmA,galE,pgl,dacC,mgsA,acpP,fabF,ptsG,icd,narG,sodB,ldtE,ihfA,pheT,thrS,topB,selD,gapA,wzzB,glpT,glpA,fabB,glk,ptsH,ptsI,dapA,guaA,trmJ,grcA,ung,ascG,pgk,epd,rpsU,nusA,rlmE,nanA,rpsI,rplM,slyD,crp,nirB,cysG,glpD,cspA,gpmM,hldD,glmU,asnA,rhlB,dapF,ubiE,pepQ,glnA,fdoI,sodA,tpiA,fabR,fdhF,lysU,dcuA,aspA,miaA,ppa,ridA,pepA,mrr
	8	GO:0008152	metabolic process	87	1.46142	0.000323712	59.5313	1.02053e-07	2293	AAC75469,AAC73323,AAC76636,AAC77128,AAC73842,AAC75468,AAC75300,AAC75301,AAC76753,AAC74179,AAC75585,AAC74178,AAC73926,AAC73846,AAC77200,AAC75383,AAC73283,AAC76393,AAC77163,AAC76390,AAD13462,AAC76767,AAC73773,AAC75756,AAC75632,AAC77217,AAC75479,AAC75633,AAC73770,AAC74782,AAC76203,AAC74220,AAC74143,AAC76643,AAC73772,AAC76443,AAC73771,AAC74783,AAC73814,AAC74789,AAC73854,AAC74748,AAC74308,AAC77090,AAD…	hemL,frr,yafV,pepD,clpP,clpX,lon,ppiB,nagC,nagA,nagB,nagE,gltA,gpmA,galE,pgl,dacC,mgsA,solA,acpP,fabF,ptsG,icd,narG,sodB,ldtE,ihfA,pheT,thrS,topB,selD,gapA,wzzB,glpT,glpA,fabB,glk,ptsH,ptsI,ucpA,dapA,guaA,trmJ,grcA,ung,raiA,ascG,pgk,epd,rpsU,nusA,ftsH,rlmE,nanA,rpsI,rplM,slyD,crp,nirB,cysG,malT,glpD,cspA,gpmM,hldD,glmU,asnA,rhlB,trxA,dapF,ubiE,pepQ,glnA,fdoI,sodA,tpiA,fabR,fdhF,lysU,dcuA,aspA,mia…
	8	GO:0006807	nitrogen compound metabolic process	58	1.48935	0.0242227	38.9433	0.000175638	1500	AAC73323,AAC76636,AAC77128,AAC73842,AAC76753,AAC75585,AAC73926,AAC77200,AAC73283,AAC76393,AAC77163,AAC76390,AAC76767,AAC73773,AAC75756,AAC75632,AAC77217,AAC75633,AAC74782,AAC76203,AAC76643,AAC73772,AAC74783,AAC74789,AAC74748,AAC74308,AAC77090,AAC77098,AAC77099,AAC75447,AAC75964,AAC76812,AAC77307,AAC73542,AAC75963,AAC73341,AAC76211,AAC73541,AAC73265,AAC76850,AAC73540,AAC73627,AAC74834,AAC74833,AAC…	hemL,frr,yafV,pepD,clpP,clpX,lon,ppiB,nagB,nagE,gpmA,dacC,narG,ldtE,ihfA,pheT,thrS,topB,selD,gapA,wzzB,glk,dapA,guaA,trmJ,grcA,ung,ascG,pgk,epd,rpsU,nusA,ftsH,rlmE,rpsI,rplM,slyD,crp,nirB,cysG,cspA,gpmM,hldD,glmU,asnA,rhlB,dapF,pepQ,glnA,tpiA,lysU,dcuA,aspA,miaA,ytfB,ridA,pepA,mrr
	8	GO:0071704	organic substance metabolic process	75	1.46864	0.00539015	51.0676	5.09787e-06	1967	AAC76636,AAC77128,AAC73842,AAC75300,AAC75301,AAC76753,AAC74179,AAC75585,AAC74178,AAC73926,AAC73846,AAC77200,AAC75383,AAC73283,AAC76393,AAC77163,AAC76390,AAD13462,AAC76767,AAC73773,AAC75756,AAC75632,AAC77217,AAC75633,AAC73770,AAC74782,AAC76203,AAC74220,AAC76643,AAC73772,AAC76443,AAC73771,AAC74783,AAC74789,AAC73854,AAC74748,AAC74308,AAC77090,AAD13454,AAC77099,AAC75447,AAC75964,AAC76812,AAC77307,AAC…	hemL,frr,pepD,clpP,clpX,lon,ppiB,nagC,nagA,nagB,nagE,gpmA,galE,pgl,dacC,mgsA,acpP,fabF,icd,narG,ldtE,ihfA,pheT,thrS,topB,selD,gapA,wzzB,glpT,glpA,fabB,glk,dapA,guaA,trmJ,grcA,ung,ascG,pgk,epd,rpsU,nusA,ftsH,rlmE,nanA,rpsI,rplM,slyD,crp,nirB,cysG,malT,glpD,cspA,gpmM,hldD,glmU,asnA,rhlB,trxA,dapF,ubiE,pepQ,glnA,fdoI,tpiA,fabR,fdhF,lysU,aspA,miaA,ytfB,ridA,pepA,mrr
	7	GO:0044238	primary metabolic process	67	1.51626	0.00771891	44.1877	1.21673e-05	1702	AAC76636,AAC77128,AAC73842,AAC75300,AAC75301,AAC76753,AAC74179,AAC75585,AAC74178,AAC73926,AAC73846,AAC77200,AAC75383,AAC73283,AAC77163,AAC76767,AAC75756,AAC75632,AAC77217,AAC75633,AAC73770,AAC74782,AAC76203,AAC74220,AAC76643,AAC73772,AAC76443,AAC73771,AAC74783,AAC73814,AAC74789,AAC73854,AAC74748,AAC77090,AAC77099,AAC75447,AAC75964,AAC75646,AAC76812,AAC77307,AAC73542,AAC75963,AAC73341,AAC76257,AAC…	frr,pepD,clpP,clpX,lon,ppiB,nagC,nagA,nagB,gltA,gpmA,galE,pgl,dacC,acpP,fabF,icd,ldtE,ihfA,pheT,thrS,topB,selD,gapA,wzzB,glpT,glpA,fabB,glk,dapA,guaA,trmJ,grcA,ung,raiA,ascG,pgk,epd,rpsU,nusA,ftsH,rlmE,nanA,rpsI,rplM,slyD,crp,malT,glpD,cspA,gpmM,hldD,glmU,asnA,rhlB,dapF,pepQ,glnA,tpiA,fabR,lysU,aspA,miaA,ytfB,ridA,pepA,mrr
	6	GO:0044281	small molecule metabolic process	42	1.84252	0.00913105	22.7948	2.30291e-05	878	AAC75447,AAC75964,AAC76636,AAC76812,AAC73842,AAC75963,AAC76257,AAC75300,AAC75301,AAC76753,AAC74179,AAC74178,AAC74834,AAC73846,AAT48227,AAC75560,AAC76451,AAC77200,AAC75383,AAC76393,AAC76390,AAD13462,AAC76767,AAC74049,AAC76867,AAC75632,AAC75531,AAC76786,AAC74220,AAC76643,AAC73772,AAC73771,AAC74783,AAC74849,AAC74789,AAC73854,AAC74308,AAC76901,AAC76945,AAC77090,AAD13454,AAC77099	nagA,nagB,gpmA,galE,pgl,mgsA,acpP,fabF,icd,narG,pheT,thrS,selD,gapA,glpT,glpA,fabB,glk,dapA,guaA,grcA,pgk,epd,nanA,nirB,cysG,glpD,gpmM,hldD,glmU,asnA,trxA,dapF,ubiE,glnA,fdoI,tpiA,fabR,fdhF,lysU,aspA,ridA
	3	GO:0046939	nucleotide phosphorylation	6	8.88866	0.0117295	0.675017	6.65609e-05	26	AAC75447,AAC76636,AAC73842,AAC75963,AAC74849,AAC76901	gpmA,gapA,glk,pgk,gpmM,tpiA
	2	GO:0006091	generation of precursor metabolites and energy	18	3.3015	0.00656101	5.45206	8.27366e-06	210	AAC75447,AAC76636,AAC73842,AAC75963,AAC75301,AAC74220,AAC74849,AAC73814,AAC73854,AAC74308,AAC76901,AAT48227,AAC76451,AAD13454,AAC77098,AAC77099,AAC76390,AAD13462	gltA,gpmA,pgl,icd,narG,gapA,glpA,glk,pgk,nirB,glpD,gpmM,ubiE,fdoI,tpiA,fdhF,dcuA,aspA
	2	GO:0046031	ADP metabolic process	6	10.0481	0.00828751	0.59713	3.39652e-05	23	AAC75447,AAC76636,AAC73842,AAC75963,AAC74849,AAC76901	gpmA,gapA,glk,pgk,gpmM,tpiA
	3	GO:0009179	purine ribonucleoside diphosphate metabolic process	6	9.62939	0.0097284	0.623093	4.29374e-05	24	AAC75447,AAC76636,AAC73842,AAC75963,AAC74849,AAC76901	gpmA,gapA,glk,pgk,gpmM,tpiA
	4	GO:0009185	ribonucleoside diphosphate metabolic process	6	9.24421	0.010023	0.649055	5.37171e-05	25	AAC75447,AAC76636,AAC73842,AAC75963,AAC74849,AAC76901	gpmA,gapA,glk,pgk,gpmM,tpiA
	4	GO:0009135	purine nucleoside diphosphate metabolic process	6	9.62939	0.00907984	0.623093	4.29374e-05	24	AAC75447,AAC76636,AAC73842,AAC75963,AAC74849,AAC76901	gpmA,gapA,glk,pgk,gpmM,tpiA
	1	GO:0006090	pyruvate metabolic process	6	6.41959	0.0482846	0.934639	0.000380553	36	AAC75447,AAC76636,AAC73842,AAC75963,AAC74849,AAC76901	gpmA,gapA,glk,pgk,gpmM,tpiA
	3	GO:0019752	carboxylic acid metabolic process	28	2.11884	0.0137671	13.2148	8.68039e-05	509	AAC75447,AAC76636,AAC76812,AAC73842,AAC75963,AAC76257,AAC74179,AAC74178,AAC74834,AAC75560,AAC77200,AAC75383,AAD13462,AAC76767,AAC76867,AAC75632,AAC75531,AAC74220,AAC73772,AAC73771,AAC74783,AAC74849,AAC74789,AAC76901,AAC76945,AAC77090,AAD13454,AAC77099	nagA,nagB,gpmA,acpP,fabF,icd,pheT,thrS,selD,gapA,fabB,glk,dapA,guaA,grcA,pgk,nanA,gpmM,asnA,dapF,glnA,fdoI,tpiA,fabR,fdhF,lysU,aspA,ridA
	4	GO:0043436	oxoacid metabolic process	30	2.16391	0.00795691	13.8638	3.01018e-05	534	AAC75447,AAC76636,AAC76812,AAC73842,AAC75963,AAC76257,AAC74179,AAC74178,AAC74834,AAC75560,AAC77200,AAC75383,AAC76390,AAD13462,AAC76767,AAC76867,AAC75632,AAC75531,AAC74220,AAC73772,AAC73771,AAC74783,AAC74849,AAC74789,AAC74308,AAC76901,AAC76945,AAC77090,AAD13454,AAC77099	nagA,nagB,gpmA,acpP,fabF,icd,narG,pheT,thrS,selD,gapA,fabB,glk,dapA,guaA,grcA,pgk,nanA,nirB,gpmM,asnA,dapF,glnA,fdoI,tpiA,fabR,fdhF,lysU,aspA,ridA
	5	GO:0006082	organic acid metabolic process	30	2.12023	0.00877026	14.1494	4.42384e-05	545	AAC75447,AAC76636,AAC76812,AAC73842,AAC75963,AAC76257,AAC74179,AAC74178,AAC74834,AAC75560,AAC77200,AAC75383,AAC76390,AAD13462,AAC76767,AAC76867,AAC75632,AAC75531,AAC74220,AAC73772,AAC73771,AAC74783,AAC74849,AAC74789,AAC74308,AAC76901,AAC76945,AAC77090,AAD13454,AAC77099	nagA,nagB,gpmA,acpP,fabF,icd,narG,pheT,thrS,selD,gapA,fabB,glk,dapA,guaA,grcA,pgk,nanA,nirB,gpmM,asnA,dapF,glnA,fdoI,tpiA,fabR,fdhF,lysU,aspA,ridA
	2	GO:0005975	carbohydrate metabolic process	22	2.18398	0.0470939	10.0733	0.000386016	388	AAC75447,AAC75964,AAC76636,AAC73842,AAC75963,AAC73770,AAC76257,AAC75300,AAC75301,AAC76753,AAC74220,AAC76643,AAC73772,AAC76443,AAC74178,AAC73771,AAC74849,AAC73854,AAC73846,AAC76901,AAC76451,AAC75088	nagC,nagA,nagB,gpmA,galE,pgl,acpP,icd,gapA,wzzB,glpT,glpA,glk,pgk,epd,nanA,malT,glpD,gpmM,hldD,glmU,tpiA
	0	GO:0006006	glucose metabolic process	7	8.98743	0.00798463	0.778866	1.51033e-05	30	AAC75964,AAC76636,AAC73842,AAC75963,AAC74849,AAC73854,AAC76901	gpmA,pgl,gapA,pgk,epd,gpmM,tpiA
	1	GO:0019318	hexose metabolic process	8	5.22272	0.0249828	1.53177	0.000165397	59	AAC75964,AAC76636,AAC73842,AAC75963,AAC74849,AAC73854,AAC73846,AAC76901	gpmA,galE,pgl,gapA,pgk,epd,gpmM,tpiA
	0	GO:0045333	cellular respiration	11	3.65253	0.0305427	3.01161	0.000231092	116	AAT48227,AAC75301,AAC74220,AAC76451,AAD13454,AAC73814,AAC77098,AAC77099,AAC74308,AAC76390,AAD13462	gltA,icd,narG,glpA,nirB,glpD,ubiE,fdoI,fdhF,dcuA,aspA
Stationary phase	term.level	term.id	term.label	input_list.number_in_list	input_list.fold_enrichment	input_list.fdr	input_list.expected	input_list.pValue	number_in_reference	input_list.mapped_id	input_list.mapped_idName
	0	GO:0017148	negative regulation of translation	7	6.53979	0.00670783	1.07037	0.000116309	25	AAC74786,AAC75646,AAC77129,AAC76235,AAC76263,AAC74789,AAC75738	rplT,thrS,raiA,csrA,hpf,rplM,hfq
	1	GO:0032269	negative regulation of cellular protein metabolic process	7	5.63775	0.0148214	1.24163	0.000285028	29	AAC74786,AAC75646,AAC77129,AAC76235,AAC76263,AAC74789,AAC75738	rplT,thrS,raiA,csrA,hpf,rplM,hfq
	2	GO:0031324	negative regulation of cellular metabolic process	25	3.47565	2.59913e-05	7.19289	7.37458e-08	168	AAC73125,AAC75646,AAC75349,AAC77129,AAC76235,AAC74893,AAC73608,AAC73904,AAC73967,AAC74714,AAC74786,AAC74246,AAC73175,AAC77135,AAC74405,AAC74504,AAC74129,AAC74789,AAC75738,AAC76945,AAC73416,AAC77354,AAC76263,AAC76382,AAC76580	dnaK,araC,betI,allR,mntR,cspD,ymdB,bluR,tyrR,ydcI,slyA,rplT,thrS,cspC,lrhA,raiA,csrA,hpf,rplM,crp,cspA,fabR,hfq,nsrR,arcA
	3	GO:0009892	negative regulation of metabolic process	27	3.4273	2.20971e-05	7.87793	2.78652e-08	184	AAC73125,AAC75646,AAC75349,AAC77129,AAC76235,AAC74893,AAC73608,AAC73904,AAC75869,AAC73967,AAC74714,AAC74786,AAC74246,AAC73175,AAC77135,AAC74405,AAC74504,AAC74129,AAC74789,AAC75738,AAC76945,AAC73416,AAC77354,AAC75470,AAC76263,AAC76382,AAC76580	dnaK,araC,betI,allR,mntR,cspD,ymdB,bluR,tyrR,ydcI,slyA,rplT,thrS,cspC,lrhA,crr,raiA,csrA,rppH,hpf,rplM,crp,cspA,fabR,hfq,nsrR,arcA
	4	GO:0019222	regulation of metabolic process	48	2.34051	2.40863e-05	20.5083	1.51868e-08	479	AAC74357,AAC73125,AAC75646,AAC75349,AAC77128,AAC77129,AAC77349,AAC75963,AAC74056,AAC76235,AAC76016,AAC76236,AAC76057,AAC73287,AAC74893,AAC73608,AAC73904,AAC74416,AAC75869,AAC73967,AAC74714,AAC75428,AAC74786,AAC73257,AAC74246,AAC73256,AAC73770,AAC74782,AAC73175,AAC76541,AAC77135,AAC74981,AAC73976,AAC74405,AAC74504,AAC74129,AAC74789,AAC75738,AAC76945,AAC73416,AAC77079,AAC77354,AAC75470,AAC76263,AAC…	dnaK,araC,dksA,sfsA,rseP,betI,allR,nagC,mntR,cspD,ftsK,yccA,ymdB,bluR,cysB,tyrR,fnr,ydcI,slyA,ihfA,rplT,thrS,cspC,uvrY,lrhA,evgA,crr,raiA,csrA,rppH,pgk,glcC,mqsA,yhaJ,hpf,ptsN,rplM,crp,gadX,cspA,fabR,melR,miaA,hfq,hflX,nsrR,rob,arcA
	5	GO:0050789	regulation of biological process	56	2.01534	2.55591e-05	27.7868	1.20866e-07	649	AAC73125,AAC75349,AAC77128,AAC77129,AAC74056,AAC76235,AAC74011,AAC76236,AAC73287,AAC74893,AAC73608,AAC74416,AAC75869,AAC73967,AAC75428,AAC74786,AAC73257,AAC73256,AAC73770,AAC74782,AAC73175,AAC77135,AAC74981,AAC73976,AAC74504,AAC74900,AAC74789,AAC74748,AAC73416,AAC75470,AAC77130,AAC74357,AAC75646,AAC75569,AAC77349,AAC75963,AAC76016,AAC75400,AAC76057,AAC73904,AAC74714,AAC76374,AAC74246,AAC76786,AAC…	dnaK,araC,dksA,sfsA,rseP,betI,allR,nagC,mntR,cspD,ftsK,ldtD,yccA,ymdB,bluR,cysB,tyrR,fnr,ydcI,dgcZ,slyA,ldtE,ihfA,rplT,thrS,cspC,prc,uvrY,lrhA,sixA,evgA,crr,rodZ,raiA,csrA,rppH,pgk,glcC,mqsA,yhaJ,hpf,ptsN,rplM,slyD,crp,gadX,cspA,trxA,fabR,melR,miaA,hfq,hflX,nsrR,rob,arcA
	6	GO:0065007	biological regulation	65	1.90485	2.42151e-05	34.1234	6.10722e-08	797	AAC73125,AAC75349,AAC75943,AAC77128,AAC77129,AAC74056,AAC76235,AAC75103,AAC74011,AAC76236,AAC73287,AAC74893,AAC73608,AAC74416,AAC75869,AAC73967,AAC75428,AAC74786,AAC73257,AAC73256,AAC73137,AAC73770,AAC74782,AAC73175,AAC77135,AAC74981,AAC73976,AAC74504,AAC74944,AAC74900,AAC74789,AAC74748,AAC73416,AAC77098,AAC76042,AAC75470,AAC73130,AAC73691,AAC77130,AAC74357,AAC75646,AAC75569,AAC77349,AAC75963,AAC…	dnaK,nhaA,ileS,araC,dksA,sfsA,rseP,betI,allR,fepD,nagC,mntR,cspD,ftsK,ldtD,yccA,ymdB,bluR,cysB,tyrR,fnr,ydcI,dgcZ,slyA,ldtE,ihfA,rplT,thrS,cspC,prc,cutC,uvrY,wcaN,lrhA,sixA,evgA,crr,rodZ,raiA,csrA,rppH,gcvT,mscS,pgk,glcC,exbB,mqsA,yhaJ,hpf,ptsN,rplM,slyD,crp,gadX,cspA,trxA,fabR,melR,dcuA,miaA,hfq,hflX,nsrR,rob,arcA
	4	GO:0048519	negative regulation of biological process	29	2.97077	3.13175e-05	9.76179	1.67843e-07	228	AAC73125,AAC75646,AAC75349,AAC77129,AAC74056,AAC76235,AAC74893,AAC73608,AAC73904,AAC75869,AAC73967,AAC74714,AAC74786,AAC74246,AAC73175,AAC77135,AAC74608,AAC74405,AAC74504,AAC74129,AAC74789,AAC75738,AAC76945,AAC73416,AAC77354,AAC75470,AAC76263,AAC76382,AAC76580	dnaK,araC,betI,allR,mntR,cspD,yccA,ymdB,bluR,tyrR,ydcI,dgcZ,slyA,rplT,thrS,cspC,lrhA,crr,raiA,csrA,rppH,hpf,rplM,crp,cspA,fabR,hfq,nsrR,arcA
	3	GO:0031323	regulation of cellular metabolic process	45	2.33046	2.52726e-05	19.3095	5.57719e-08	451	AAC74357,AAC73125,AAC75646,AAC75349,AAC77128,AAC77129,AAC77349,AAC75963,AAC76235,AAC76016,AAC76236,AAC76057,AAC73287,AAC74893,AAC73608,AAC73904,AAC74416,AAC75869,AAC73967,AAC74714,AAC75428,AAC74786,AAC73257,AAC74246,AAC73770,AAC74782,AAC73175,AAC76541,AAC77135,AAC74981,AAC73976,AAC74405,AAC74504,AAC74129,AAC74789,AAC75738,AAC76945,AAC73416,AAC77079,AAC77354,AAC76263,AAC76140,AAC76382,AAC76580,AAC…	dnaK,araC,sfsA,rseP,betI,allR,nagC,mntR,cspD,ftsK,ymdB,bluR,cysB,tyrR,fnr,ydcI,slyA,ihfA,rplT,thrS,cspC,uvrY,lrhA,evgA,raiA,csrA,rppH,pgk,glcC,mqsA,yhaJ,hpf,ptsN,rplM,crp,gadX,cspA,fabR,melR,miaA,hfq,hflX,nsrR,rob,arcA
	4	GO:0050794	regulation of cellular process	51	2.07161	3.97322e-05	24.6185	2.37992e-07	575	AAC73125,AAC75349,AAC77128,AAC77129,AAC74056,AAC76235,AAC76236,AAC73287,AAC74893,AAC73608,AAC74416,AAC75869,AAC73967,AAC75428,AAC74786,AAC73257,AAC73770,AAC74782,AAC73175,AAC77135,AAC74981,AAC73976,AAC74504,AAC74900,AAC74789,AAC73416,AAC77130,AAC74357,AAC75646,AAC77349,AAC75963,AAC76016,AAC75400,AAC76057,AAC73904,AAC74714,AAC76374,AAC74246,AAC76786,AAC76541,AAC74608,AAC74405,AAC74129,AAC75738,AAC…	dnaK,araC,sfsA,rseP,betI,allR,nagC,mntR,cspD,ftsK,yccA,ymdB,bluR,cysB,tyrR,fnr,ydcI,dgcZ,slyA,ihfA,rplT,thrS,cspC,prc,uvrY,lrhA,sixA,evgA,raiA,csrA,rppH,pgk,glcC,mqsA,yhaJ,hpf,ptsN,rplM,slyD,crp,gadX,cspA,trxA,fabR,melR,miaA,hfq,hflX,nsrR,rob,arcA
	3	GO:0048523	negative regulation of cellular process	27	3.06127	4.17937e-05	8.81986	2.63516e-07	206	AAC73125,AAC75646,AAC75349,AAC77129,AAC74056,AAC76235,AAC74893,AAC73608,AAC73904,AAC73967,AAC74714,AAC74786,AAC74246,AAC73175,AAC77135,AAC74608,AAC74405,AAC74504,AAC74129,AAC74789,AAC75738,AAC76945,AAC73416,AAC77354,AAC76263,AAC76382,AAC76580	dnaK,araC,betI,allR,mntR,cspD,yccA,ymdB,bluR,tyrR,ydcI,dgcZ,slyA,rplT,thrS,cspC,lrhA,raiA,csrA,hpf,rplM,crp,cspA,fabR,hfq,nsrR,arcA
	2	GO:0032268	regulation of cellular protein metabolic process	11	4.01438	0.00675318	2.74015	0.000114966	64	AAC74786,AAC75646,AAC77128,AAC77129,AAC74782,AAC76235,AAC76236,AAC76263,AAC74789,AAC77130,AAC75738	ihfA,rplT,thrS,raiA,csrA,hpf,ptsN,rplM,miaA,hfq,hflX
	3	GO:0051246	regulation of protein metabolic process	12	3.94756	0.00426711	3.03985	6.59169e-05	71	AAC74786,AAC75646,AAC77128,AAC77129,AAC74056,AAC74782,AAC76235,AAC76236,AAC76263,AAC74789,AAC77130,AAC75738	yccA,ihfA,rplT,thrS,raiA,csrA,hpf,ptsN,rplM,miaA,hfq,hflX
	4	GO:0060255	regulation of macromolecule metabolic process	46	2.33564	2.25066e-05	19.6948	3.5477e-08	460	AAC74357,AAC73125,AAC75646,AAC75349,AAC77128,AAC77129,AAC77349,AAC74056,AAC76235,AAC76016,AAC76236,AAC76057,AAC73287,AAC74893,AAC73608,AAC73904,AAC74416,AAC75869,AAC73967,AAC74714,AAC75428,AAC74786,AAC73257,AAC74246,AAC73256,AAC73770,AAC74782,AAC73175,AAC76541,AAC77135,AAC74981,AAC73976,AAC74405,AAC74504,AAC74129,AAC74789,AAC75738,AAC76945,AAC73416,AAC77079,AAC77354,AAC76263,AAC76140,AAC76382,AAC…	dnaK,araC,dksA,sfsA,rseP,betI,allR,nagC,mntR,cspD,ftsK,yccA,ymdB,bluR,cysB,tyrR,fnr,ydcI,slyA,ihfA,rplT,thrS,cspC,uvrY,lrhA,evgA,raiA,csrA,rppH,glcC,mqsA,yhaJ,hpf,ptsN,rplM,crp,gadX,cspA,fabR,melR,miaA,hfq,hflX,nsrR,rob,arcA
	4	GO:0080090	regulation of primary metabolic process	46	2.40357	4.73225e-05	19.1382	1.49188e-08	447	AAC74357,AAC73125,AAC75646,AAC75349,AAC77128,AAC77129,AAC77349,AAC74056,AAC76235,AAC76016,AAC76236,AAC76057,AAC73287,AAC74893,AAC73608,AAC73904,AAC74416,AAC75869,AAC73967,AAC74714,AAC75428,AAC74786,AAC73257,AAC74246,AAC73770,AAC74782,AAC73175,AAC76541,AAC77135,AAC74981,AAC73976,AAC74405,AAC74504,AAC74129,AAC74789,AAC75738,AAC76945,AAC73416,AAC77079,AAC77354,AAC75470,AAC76263,AAC76140,AAC76382,AAC…	dnaK,araC,sfsA,rseP,betI,allR,nagC,mntR,cspD,ftsK,yccA,ymdB,bluR,cysB,tyrR,fnr,ydcI,slyA,ihfA,rplT,thrS,cspC,uvrY,lrhA,evgA,crr,raiA,csrA,rppH,glcC,mqsA,yhaJ,hpf,ptsN,rplM,crp,gadX,cspA,fabR,melR,miaA,hfq,hflX,nsrR,rob,arcA
	4	GO:0051171	regulation of nitrogen compound metabolic process	45	2.39963	2.49056e-05	18.7529	2.35551e-08	438	AAC74357,AAC73125,AAC75646,AAC75349,AAC77128,AAC77129,AAC77349,AAC74056,AAC76235,AAC76016,AAC76236,AAC76057,AAC73287,AAC74893,AAC73608,AAC73904,AAC74416,AAC75869,AAC73967,AAC74714,AAC75428,AAC74786,AAC73257,AAC74246,AAC73770,AAC74782,AAC73175,AAC76541,AAC77135,AAC74981,AAC73976,AAC74405,AAC74504,AAC74129,AAC74789,AAC75738,AAC76945,AAC73416,AAC77079,AAC77354,AAC76263,AAC76140,AAC76382,AAC76580,AAC…	dnaK,araC,sfsA,rseP,betI,allR,nagC,mntR,cspD,ftsK,yccA,ymdB,bluR,cysB,tyrR,fnr,ydcI,slyA,ihfA,rplT,thrS,cspC,uvrY,lrhA,evgA,raiA,csrA,rppH,glcC,mqsA,yhaJ,hpf,ptsN,rplM,crp,gadX,cspA,fabR,melR,miaA,hfq,hflX,nsrR,rob,arcA
	2	GO:0051248	negative regulation of protein metabolic process	7	5.10921	0.0256908	1.37008	0.000510253	32	AAC74786,AAC75646,AAC77129,AAC76235,AAC76263,AAC74789,AAC75738	rplT,thrS,raiA,csrA,hpf,rplM,hfq
	3	GO:0051172	negative regulation of nitrogen compound metabolic process	25	3.53885	2.77319e-05	7.06445	5.24562e-08	165	AAC73125,AAC75646,AAC75349,AAC77129,AAC76235,AAC74893,AAC73608,AAC73904,AAC73967,AAC74714,AAC74786,AAC74246,AAC73175,AAC77135,AAC74405,AAC74504,AAC74129,AAC74789,AAC75738,AAC76945,AAC73416,AAC77354,AAC76263,AAC76382,AAC76580	dnaK,araC,betI,allR,mntR,cspD,ymdB,bluR,tyrR,ydcI,slyA,rplT,thrS,cspC,lrhA,raiA,csrA,hpf,rplM,crp,cspA,fabR,hfq,nsrR,arcA
	3	GO:0010605	negative regulation of macromolecule metabolic process	26	3.35506	2.4861e-05	7.74949	7.83765e-08	181	AAC73125,AAC75646,AAC75349,AAC77129,AAC76235,AAC74893,AAC73608,AAC73904,AAC75869,AAC73967,AAC74714,AAC74786,AAC74246,AAC73175,AAC77135,AAC74405,AAC74504,AAC74129,AAC74789,AAC75738,AAC76945,AAC73416,AAC77354,AAC76263,AAC76382,AAC76580	dnaK,araC,betI,allR,mntR,cspD,ymdB,bluR,tyrR,ydcI,slyA,rplT,thrS,cspC,lrhA,raiA,csrA,rppH,hpf,rplM,crp,cspA,fabR,hfq,nsrR,arcA
	1	GO:0034249	negative regulation of cellular amide metabolic process	7	6.28826	0.00836558	1.11319	0.00014769	26	AAC74786,AAC75646,AAC77129,AAC76235,AAC76263,AAC74789,AAC75738	rplT,thrS,raiA,csrA,hpf,rplM,hfq
	2	GO:0034248	regulation of cellular amide metabolic process	10	4.40686	0.00668362	2.26919	0.000111675	53	AAC74786,AAC75646,AAC77128,AAC77129,AAC74782,AAC76235,AAC76263,AAC74789,AAC77130,AAC75738	ihfA,rplT,thrS,raiA,csrA,hpf,rplM,miaA,hfq,hflX
	1	GO:0006417	regulation of translation	10	4.49161	0.00584029	2.22637	9.57425e-05	52	AAC74786,AAC75646,AAC77128,AAC77129,AAC74782,AAC76235,AAC76263,AAC74789,AAC77130,AAC75738	ihfA,rplT,thrS,raiA,csrA,hpf,rplM,miaA,hfq,hflX
	2	GO:2000112	regulation of cellular macromolecule biosynthetic process	40	2.3068	6.34854e-05	17.34	4.80343e-07	405	AAC74357,AAC75646,AAC75349,AAC77128,AAC77129,AAC77349,AAC76235,AAC76016,AAC76057,AAC73287,AAC74893,AAC73608,AAC73904,AAC74416,AAC73967,AAC74714,AAC75428,AAC74786,AAC73257,AAC74246,AAC73770,AAC74782,AAC73175,AAC76541,AAC77135,AAC74981,AAC73976,AAC74405,AAC74504,AAC74789,AAC75738,AAC76945,AAC73416,AAC77079,AAC77354,AAC76263,AAC76140,AAC76382,AAC76580,AAC77130	araC,sfsA,rseP,betI,allR,nagC,mntR,cspD,ftsK,bluR,cysB,tyrR,fnr,ydcI,slyA,ihfA,rplT,thrS,cspC,uvrY,lrhA,evgA,raiA,csrA,glcC,mqsA,yhaJ,hpf,rplM,crp,gadX,cspA,fabR,melR,miaA,hfq,hflX,nsrR,rob,arcA
	3	GO:0010556	regulation of macromolecule biosynthetic process	41	2.3243	4.12285e-05	17.6397	2.7295e-07	412	AAC74357,AAC73125,AAC75646,AAC75349,AAC77128,AAC77129,AAC77349,AAC76235,AAC76016,AAC76057,AAC73287,AAC74893,AAC73608,AAC73904,AAC74416,AAC73967,AAC74714,AAC75428,AAC74786,AAC73257,AAC74246,AAC73770,AAC74782,AAC73175,AAC76541,AAC77135,AAC74981,AAC73976,AAC74405,AAC74504,AAC74789,AAC75738,AAC76945,AAC73416,AAC77079,AAC77354,AAC76263,AAC76140,AAC76382,AAC76580,AAC77130	dnaK,araC,sfsA,rseP,betI,allR,nagC,mntR,cspD,ftsK,bluR,cysB,tyrR,fnr,ydcI,slyA,ihfA,rplT,thrS,cspC,uvrY,lrhA,evgA,raiA,csrA,glcC,mqsA,yhaJ,hpf,rplM,crp,gadX,cspA,fabR,melR,miaA,hfq,hflX,nsrR,rob,arcA
	4	GO:0009889	regulation of biosynthetic process	41	2.29094	5.50288e-05	17.8966	3.99011e-07	418	AAC74357,AAC73125,AAC75646,AAC75349,AAC77128,AAC77129,AAC77349,AAC76235,AAC76016,AAC76057,AAC73287,AAC74893,AAC73608,AAC73904,AAC74416,AAC73967,AAC74714,AAC75428,AAC74786,AAC73257,AAC74246,AAC73770,AAC74782,AAC73175,AAC76541,AAC77135,AAC74981,AAC73976,AAC74405,AAC74504,AAC74789,AAC75738,AAC76945,AAC73416,AAC77079,AAC77354,AAC76263,AAC76140,AAC76382,AAC76580,AAC77130	dnaK,araC,sfsA,rseP,betI,allR,nagC,mntR,cspD,ftsK,bluR,cysB,tyrR,fnr,ydcI,slyA,ihfA,rplT,thrS,cspC,uvrY,lrhA,evgA,raiA,csrA,glcC,mqsA,yhaJ,hpf,rplM,crp,gadX,cspA,fabR,melR,miaA,hfq,hflX,nsrR,rob,arcA
	3	GO:0031326	regulation of cellular biosynthetic process	41	2.31307	4.47082e-05	17.7253	3.10082e-07	414	AAC74357,AAC73125,AAC75646,AAC75349,AAC77128,AAC77129,AAC77349,AAC76235,AAC76016,AAC76057,AAC73287,AAC74893,AAC73608,AAC73904,AAC74416,AAC73967,AAC74714,AAC75428,AAC74786,AAC73257,AAC74246,AAC73770,AAC74782,AAC73175,AAC76541,AAC77135,AAC74981,AAC73976,AAC74405,AAC74504,AAC74789,AAC75738,AAC76945,AAC73416,AAC77079,AAC77354,AAC76263,AAC76140,AAC76382,AAC76580,AAC77130	dnaK,araC,sfsA,rseP,betI,allR,nagC,mntR,cspD,ftsK,bluR,cysB,tyrR,fnr,ydcI,slyA,ihfA,rplT,thrS,cspC,uvrY,lrhA,evgA,raiA,csrA,glcC,mqsA,yhaJ,hpf,rplM,crp,gadX,cspA,fabR,melR,miaA,hfq,hflX,nsrR,rob,arcA
	2	GO:0010608	posttranscriptional regulation of gene expression	11	4.50737	0.00314017	2.44045	4.15786e-05	57	AAC74786,AAC75646,AAC77128,AAC77129,AAC74782,AAC76235,AAC76263,AAC75869,AAC74789,AAC77130,AAC75738	ihfA,rplT,thrS,raiA,csrA,rppH,hpf,rplM,miaA,hfq,hflX
	3	GO:0010468	regulation of gene expression	42	2.33009	3.09356e-05	18.0251	1.75549e-07	421	AAC74357,AAC75646,AAC75349,AAC77128,AAC77129,AAC77349,AAC76235,AAC76016,AAC76057,AAC73287,AAC74893,AAC73608,AAC73904,AAC74416,AAC75869,AAC73967,AAC74714,AAC75428,AAC74786,AAC73257,AAC74246,AAC73256,AAC73770,AAC74782,AAC73175,AAC76541,AAC77135,AAC74981,AAC73976,AAC74405,AAC74504,AAC74789,AAC75738,AAC76945,AAC73416,AAC77079,AAC77354,AAC76263,AAC76140,AAC76382,AAC76580,AAC77130	araC,dksA,sfsA,rseP,betI,allR,nagC,mntR,cspD,ftsK,bluR,cysB,tyrR,fnr,ydcI,slyA,ihfA,rplT,thrS,cspC,uvrY,lrhA,evgA,raiA,csrA,rppH,glcC,mqsA,yhaJ,hpf,rplM,crp,gadX,cspA,fabR,melR,miaA,hfq,hflX,nsrR,rob,arcA
	1	GO:2000113	negative regulation of cellular macromolecule biosynthetic process	23	3.58131	3.024e-05	6.42223	1.52534e-07	150	AAC74786,AAC75646,AAC74246,AAC75349,AAC77129,AAC76235,AAC73175,AAC77135,AAC74893,AAC73608,AAC73904,AAC74405,AAC74504,AAC74789,AAC75738,AAC73967,AAC76945,AAC74714,AAC73416,AAC77354,AAC76263,AAC76382,AAC76580	araC,betI,allR,mntR,cspD,bluR,tyrR,ydcI,slyA,rplT,thrS,cspC,lrhA,raiA,csrA,hpf,rplM,crp,cspA,fabR,hfq,nsrR,arcA
	2	GO:0010558	negative regulation of macromolecule biosynthetic process	24	3.5704	2.43813e-05	6.72193	8.45506e-08	157	AAC74786,AAC73125,AAC75646,AAC74246,AAC75349,AAC77129,AAC76235,AAC73175,AAC77135,AAC74893,AAC73608,AAC73904,AAC74405,AAC74504,AAC74789,AAC75738,AAC73967,AAC76945,AAC74714,AAC73416,AAC77354,AAC76263,AAC76382,AAC76580	dnaK,araC,betI,allR,mntR,cspD,bluR,tyrR,ydcI,slyA,rplT,thrS,cspC,lrhA,raiA,csrA,hpf,rplM,crp,cspA,fabR,hfq,nsrR,arcA
	3	GO:0009890	negative regulation of biosynthetic process	24	3.54781	2.31607e-05	6.76475	9.4921e-08	158	AAC74786,AAC73125,AAC75646,AAC74246,AAC75349,AAC77129,AAC76235,AAC73175,AAC77135,AAC74893,AAC73608,AAC73904,AAC74405,AAC74504,AAC74789,AAC75738,AAC73967,AAC76945,AAC74714,AAC73416,AAC77354,AAC76263,AAC76382,AAC76580	dnaK,araC,betI,allR,mntR,cspD,bluR,tyrR,ydcI,slyA,rplT,thrS,cspC,lrhA,raiA,csrA,hpf,rplM,crp,cspA,fabR,hfq,nsrR,arcA
	2	GO:0031327	negative regulation of cellular biosynthetic process	24	3.54781	2.50908e-05	6.76475	9.4921e-08	158	AAC74786,AAC73125,AAC75646,AAC74246,AAC75349,AAC77129,AAC76235,AAC73175,AAC77135,AAC74893,AAC73608,AAC73904,AAC74405,AAC74504,AAC74789,AAC75738,AAC73967,AAC76945,AAC74714,AAC73416,AAC77354,AAC76263,AAC76382,AAC76580	dnaK,araC,betI,allR,mntR,cspD,bluR,tyrR,ydcI,slyA,rplT,thrS,cspC,lrhA,raiA,csrA,hpf,rplM,crp,cspA,fabR,hfq,nsrR,arcA
	1	GO:0010629	negative regulation of gene expression	24	3.52549	2.41209e-05	6.80756	1.06461e-07	159	AAC74786,AAC75646,AAC74246,AAC75349,AAC77129,AAC76235,AAC73175,AAC77135,AAC74893,AAC73608,AAC73904,AAC74405,AAC75869,AAC74504,AAC74789,AAC75738,AAC73967,AAC76945,AAC74714,AAC73416,AAC77354,AAC76263,AAC76382,AAC76580	araC,betI,allR,mntR,cspD,bluR,tyrR,ydcI,slyA,rplT,thrS,cspC,lrhA,raiA,csrA,rppH,hpf,rplM,crp,cspA,fabR,hfq,nsrR,arcA
	0	GO:0009060	aerobic respiration	9	3.89273	0.0296011	2.312	0.000597247	54	AAT48227,AAC73267,AAC76268,AAC74220,AAC74684,AAC73815,AAC73814,AAC77099,AAC73535	erpA,cyoA,gltA,sdhC,icd,fumA,mdh,ubiE,aspA
	1	GO:0045333	cellular respiration	15	3.02022	0.00857829	4.96652	0.000162263	116	AAC73267,AAC76268,AAC74220,AAC74057,AAC74684,AAC74662,AAC73815,AAC73814,AAC74416,AAC73535,AAT48227,AAC77098,AAD13456,AAC77099,AAD13462	erpA,cyoA,gltA,sdhC,hyaA,icd,fnr,ynfH,fumA,mdh,ubiE,fdoG,fdhF,dcuA,aspA
	2	GO:0015980	energy derivation by oxidation of organic compounds	17	3.0543	0.00363376	5.56593	5.15509e-05	130	AAC73267,AAC76268,AAC76456,AAC74220,AAC76453,AAC74057,AAC74684,AAC74662,AAC73815,AAC73814,AAC74416,AAC73535,AAT48227,AAC77098,AAD13456,AAC77099,AAD13462	erpA,cyoA,gltA,sdhC,hyaA,icd,fnr,ynfH,fumA,mdh,glgP,glgX,ubiE,fdoG,fdhF,dcuA,aspA
	3	GO:0006091	generation of precursor metabolites and energy	21	2.33564	0.0149277	8.99112	0.000291777	210	AAC73267,AAC75962,AAC73842,AAC75963,AAC76268,AAC76456,AAC74220,AAC76453,AAC74057,AAC74684,AAC74662,AAC73815,AAC74849,AAC73814,AAC74416,AAC73535,AAT48227,AAC77098,AAD13456,AAC77099,AAD13462	erpA,cyoA,gltA,sdhC,gpmA,hyaA,icd,fnr,ynfH,fumA,gapA,fbaA,pgk,mdh,glgP,glgX,ubiE,fdoG,fdhF,dcuA,aspA
	0	GO:0045893	positive regulation of transcription, DNA-templated	13	3.3737	0.00864837	3.85334	0.000155409	90	AAC73257,AAC75349,AAC74782,AAC73175,AAC76541,AAC73287,AAC73904,AAC74416,AAC73976,AAC74714,AAC77354,AAC76140,AAC76382	araC,sfsA,rseP,mntR,ftsK,fnr,slyA,ihfA,lrhA,yhaJ,crp,gadX,arcA
	1	GO:1903508	positive regulation of nucleic acid-templated transcription	13	3.3737	0.0083552	3.85334	0.000155409	90	AAC73257,AAC75349,AAC74782,AAC73175,AAC76541,AAC73287,AAC73904,AAC74416,AAC73976,AAC74714,AAC77354,AAC76140,AAC76382	araC,sfsA,rseP,mntR,ftsK,fnr,slyA,ihfA,lrhA,yhaJ,crp,gadX,arcA
	2	GO:1902680	positive regulation of RNA biosynthetic process	13	3.3737	0.00849926	3.85334	0.000155409	90	AAC73257,AAC75349,AAC74782,AAC73175,AAC76541,AAC73287,AAC73904,AAC74416,AAC73976,AAC74714,AAC77354,AAC76140,AAC76382	araC,sfsA,rseP,mntR,ftsK,fnr,slyA,ihfA,lrhA,yhaJ,crp,gadX,arcA
	3	GO:0051254	positive regulation of RNA metabolic process	14	3.47861	0.00416008	4.0246	6.29521e-05	94	AAC73257,AAC75349,AAC74782,AAC73175,AAC76541,AAC73287,AAC73904,AAC74416,AAC73976,AAC75869,AAC74714,AAC77354,AAC76140,AAC76382	araC,sfsA,rseP,mntR,ftsK,fnr,slyA,ihfA,lrhA,rppH,yhaJ,crp,gadX,arcA
	4	GO:0045935	positive regulation of nucleobase-containing compound metabolic process	14	3.40614	0.00498022	4.11023	7.85029e-05	96	AAC73257,AAC75349,AAC74782,AAC73175,AAC76541,AAC73287,AAC73904,AAC74416,AAC73976,AAC75869,AAC74714,AAC77354,AAC76140,AAC76382	araC,sfsA,rseP,mntR,ftsK,fnr,slyA,ihfA,lrhA,rppH,yhaJ,crp,gadX,arcA
	5	GO:0031325	positive regulation of cellular metabolic process	18	3.62427	0.000400749	4.96652	3.15849e-06	116	AAC73257,AAC75349,AAC77129,AAC75963,AAC74782,AAC76236,AAC73175,AAC76541,AAC73287,AAC73904,AAC74416,AAC73976,AAC75869,AAC75738,AAC74714,AAC77354,AAC76140,AAC76382	araC,sfsA,rseP,mntR,ftsK,fnr,slyA,ihfA,lrhA,csrA,rppH,pgk,yhaJ,ptsN,crp,gadX,hfq,arcA
	6	GO:0048522	positive regulation of cellular process	19	3.31173	0.000679974	5.73719	6.0023e-06	134	AAC73257,AAC75349,AAC77129,AAC75963,AAC74782,AAC76236,AAC73175,AAC76541,AAC73287,AAC74608,AAC73904,AAC74416,AAC73976,AAC75869,AAC75738,AAC74714,AAC77354,AAC76140,AAC76382	araC,sfsA,rseP,mntR,ftsK,fnr,dgcZ,slyA,ihfA,lrhA,csrA,rppH,pgk,yhaJ,ptsN,crp,gadX,hfq,arcA
	7	GO:0048518	positive regulation of biological process	19	3.1033	0.00142141	6.12252	1.47876e-05	143	AAC73257,AAC75349,AAC77129,AAC75963,AAC74782,AAC76236,AAC73175,AAC76541,AAC73287,AAC74608,AAC73904,AAC74416,AAC73976,AAC75869,AAC75738,AAC74714,AAC77354,AAC76140,AAC76382	araC,sfsA,rseP,mntR,ftsK,fnr,dgcZ,slyA,ihfA,lrhA,csrA,rppH,pgk,yhaJ,ptsN,crp,gadX,hfq,arcA
	6	GO:0009893	positive regulation of metabolic process	18	3.41801	0.000765278	5.26623	6.99655e-06	123	AAC73257,AAC75349,AAC77129,AAC75963,AAC74782,AAC76236,AAC73175,AAC76541,AAC73287,AAC73904,AAC74416,AAC73976,AAC75869,AAC75738,AAC74714,AAC77354,AAC76140,AAC76382	araC,sfsA,rseP,mntR,ftsK,fnr,slyA,ihfA,lrhA,csrA,rppH,pgk,yhaJ,ptsN,crp,gadX,hfq,arcA
	5	GO:0051173	positive regulation of nitrogen compound metabolic process	17	3.51379	0.000914618	4.83808	8.93858e-06	113	AAC73257,AAC75349,AAC77129,AAC74782,AAC76236,AAC73175,AAC76541,AAC73287,AAC73904,AAC74416,AAC73976,AAC75869,AAC75738,AAC74714,AAC77354,AAC76140,AAC76382	araC,sfsA,rseP,mntR,ftsK,fnr,slyA,ihfA,lrhA,csrA,rppH,yhaJ,ptsN,crp,gadX,hfq,arcA
	5	GO:0019219	regulation of nucleobase-containing compound metabolic process	35	2.1344	0.00145231	16.3981	1.5567e-05	383	AAC74357,AAC73125,AAC75349,AAC77129,AAC77349,AAC76016,AAC76057,AAC73287,AAC74893,AAC73608,AAC73904,AAC74416,AAC75869,AAC73967,AAC74714,AAC75428,AAC73257,AAC74246,AAC73770,AAC74782,AAC73175,AAC76541,AAC77135,AAC74981,AAC73976,AAC74405,AAC74504,AAC74129,AAC76945,AAC73416,AAC77079,AAC77354,AAC76140,AAC76382,AAC76580	dnaK,araC,sfsA,rseP,betI,allR,nagC,mntR,cspD,ftsK,ymdB,bluR,cysB,tyrR,fnr,ydcI,slyA,ihfA,cspC,uvrY,lrhA,evgA,rppH,glcC,mqsA,yhaJ,crp,gadX,cspA,fabR,melR,hfq,nsrR,rob,arcA
	4	GO:0010604	positive regulation of macromolecule metabolic process	17	3.42292	0.00123767	4.96652	1.2486e-05	116	AAC73257,AAC75349,AAC77129,AAC74782,AAC76236,AAC73175,AAC76541,AAC73287,AAC73904,AAC74416,AAC73976,AAC75869,AAC75738,AAC74714,AAC77354,AAC76140,AAC76382	araC,sfsA,rseP,mntR,ftsK,fnr,slyA,ihfA,lrhA,csrA,rppH,yhaJ,ptsN,crp,gadX,hfq,arcA
	4	GO:0051252	regulation of RNA metabolic process	35	2.19162	0.000937531	15.9699	8.86694e-06	373	AAC74357,AAC73125,AAC75349,AAC77129,AAC77349,AAC76016,AAC76057,AAC73287,AAC74893,AAC73608,AAC73904,AAC74416,AAC75869,AAC73967,AAC74714,AAC75428,AAC73257,AAC74246,AAC73770,AAC74782,AAC73175,AAC76541,AAC77135,AAC74981,AAC73976,AAC74405,AAC74504,AAC74129,AAC76945,AAC73416,AAC77079,AAC77354,AAC76140,AAC76382,AAC76580	dnaK,araC,sfsA,rseP,betI,allR,nagC,mntR,cspD,ftsK,ymdB,bluR,cysB,tyrR,fnr,ydcI,slyA,ihfA,cspC,uvrY,lrhA,evgA,rppH,glcC,mqsA,yhaJ,crp,gadX,cspA,fabR,melR,hfq,nsrR,rob,arcA
	3	GO:2001141	regulation of RNA biosynthetic process	33	2.13507	0.00249085	15.4562	2.82695e-05	361	AAC74357,AAC73125,AAC75349,AAC77129,AAC77349,AAC76016,AAC76057,AAC73287,AAC74893,AAC73608,AAC73904,AAC74416,AAC73967,AAC74714,AAC75428,AAC73257,AAC74246,AAC73770,AAC74782,AAC73175,AAC76541,AAC77135,AAC74981,AAC73976,AAC74405,AAC74504,AAC76945,AAC73416,AAC77079,AAC77354,AAC76140,AAC76382,AAC76580	dnaK,araC,sfsA,rseP,betI,allR,nagC,mntR,cspD,ftsK,bluR,cysB,tyrR,fnr,ydcI,slyA,ihfA,cspC,uvrY,lrhA,evgA,glcC,mqsA,yhaJ,crp,gadX,cspA,fabR,melR,hfq,nsrR,rob,arcA
	3	GO:0010557	positive regulation of macromolecule biosynthetic process	15	3.43476	0.00306252	4.36711	3.95848e-05	102	AAC73257,AAC75349,AAC77129,AAC74782,AAC73175,AAC76541,AAC73287,AAC73904,AAC74416,AAC73976,AAC75738,AAC74714,AAC77354,AAC76140,AAC76382	araC,sfsA,rseP,mntR,ftsK,fnr,slyA,ihfA,lrhA,csrA,yhaJ,crp,gadX,hfq,arcA
	4	GO:0009891	positive regulation of biosynthetic process	15	3.40141	0.00325733	4.40993	4.41568e-05	103	AAC73257,AAC75349,AAC77129,AAC74782,AAC73175,AAC76541,AAC73287,AAC73904,AAC74416,AAC73976,AAC75738,AAC74714,AAC77354,AAC76140,AAC76382	araC,sfsA,rseP,mntR,ftsK,fnr,slyA,ihfA,lrhA,csrA,yhaJ,crp,gadX,hfq,arcA
	3	GO:0031328	positive regulation of cellular biosynthetic process	15	3.46877	0.00288206	4.3243	3.54352e-05	101	AAC73257,AAC75349,AAC77129,AAC74782,AAC73175,AAC76541,AAC73287,AAC73904,AAC74416,AAC73976,AAC75738,AAC74714,AAC77354,AAC76140,AAC76382	araC,sfsA,rseP,mntR,ftsK,fnr,slyA,ihfA,lrhA,csrA,yhaJ,crp,gadX,hfq,arcA
	2	GO:1903506	regulation of nucleic acid-templated transcription	33	2.13507	0.00242353	15.4562	2.82695e-05	361	AAC74357,AAC73125,AAC75349,AAC77129,AAC77349,AAC76016,AAC76057,AAC73287,AAC74893,AAC73608,AAC73904,AAC74416,AAC73967,AAC74714,AAC75428,AAC73257,AAC74246,AAC73770,AAC74782,AAC73175,AAC76541,AAC77135,AAC74981,AAC73976,AAC74405,AAC74504,AAC76945,AAC73416,AAC77079,AAC77354,AAC76140,AAC76382,AAC76580	dnaK,araC,sfsA,rseP,betI,allR,nagC,mntR,cspD,ftsK,bluR,cysB,tyrR,fnr,ydcI,slyA,ihfA,cspC,uvrY,lrhA,evgA,glcC,mqsA,yhaJ,crp,gadX,cspA,fabR,melR,hfq,nsrR,rob,arcA
	1	GO:0006355	regulation of transcription, DNA-templated	32	2.10536	0.00359109	15.1993	4.98133e-05	355	AAC74357,AAC75349,AAC77129,AAC77349,AAC76016,AAC76057,AAC73287,AAC74893,AAC73608,AAC73904,AAC74416,AAC73967,AAC74714,AAC75428,AAC73257,AAC74246,AAC73770,AAC74782,AAC73175,AAC76541,AAC77135,AAC74981,AAC73976,AAC74405,AAC74504,AAC76945,AAC73416,AAC77079,AAC77354,AAC76140,AAC76382,AAC76580	araC,sfsA,rseP,betI,allR,nagC,mntR,cspD,ftsK,bluR,cysB,tyrR,fnr,ydcI,slyA,ihfA,cspC,uvrY,lrhA,evgA,glcC,mqsA,yhaJ,crp,gadX,cspA,fabR,melR,hfq,nsrR,rob,arcA
	1	GO:0010628	positive regulation of gene expression	15	3.43476	0.00313908	4.36711	3.95848e-05	102	AAC73257,AAC75349,AAC77129,AAC74782,AAC73175,AAC76541,AAC73287,AAC73904,AAC74416,AAC73976,AAC75738,AAC74714,AAC77354,AAC76140,AAC76382	araC,sfsA,rseP,mntR,ftsK,fnr,slyA,ihfA,lrhA,csrA,yhaJ,crp,gadX,hfq,arcA
	0	GO:0045892	negative regulation of transcription, DNA-templated	16	3.03823	0.00569276	5.26623	9.15292e-05	123	AAC74246,AAC75349,AAC73175,AAC77135,AAC74893,AAC73608,AAC73904,AAC74405,AAC74504,AAC73967,AAC76945,AAC74714,AAC73416,AAC77354,AAC76382,AAC76580	araC,betI,allR,mntR,cspD,bluR,tyrR,ydcI,slyA,cspC,lrhA,crp,cspA,fabR,nsrR,arcA
	1	GO:1903507	negative regulation of nucleic acid-templated transcription	17	3.03098	0.00381893	5.60875	5.65857e-05	131	AAC73125,AAC74246,AAC75349,AAC73175,AAC77135,AAC74893,AAC73608,AAC73904,AAC74405,AAC74504,AAC73967,AAC76945,AAC74714,AAC73416,AAC77354,AAC76382,AAC76580	dnaK,araC,betI,allR,mntR,cspD,bluR,tyrR,ydcI,slyA,cspC,lrhA,crp,cspA,fabR,nsrR,arcA
	2	GO:1902679	negative regulation of RNA biosynthetic process	17	3.03098	0.00390195	5.60875	5.65857e-05	131	AAC73125,AAC74246,AAC75349,AAC73175,AAC77135,AAC74893,AAC73608,AAC73904,AAC74405,AAC74504,AAC73967,AAC76945,AAC74714,AAC73416,AAC77354,AAC76382,AAC76580	dnaK,araC,betI,allR,mntR,cspD,bluR,tyrR,ydcI,slyA,cspC,lrhA,crp,cspA,fabR,nsrR,arcA
	3	GO:0051253	negative regulation of RNA metabolic process	18	3.09129	0.00238931	5.82282	2.63637e-05	136	AAC73125,AAC74246,AAC75349,AAC73175,AAC77135,AAC74893,AAC73608,AAC73904,AAC74405,AAC74504,AAC74129,AAC73967,AAC76945,AAC74714,AAC73416,AAC77354,AAC76382,AAC76580	dnaK,araC,betI,allR,mntR,cspD,ymdB,bluR,tyrR,ydcI,slyA,cspC,lrhA,crp,cspA,fabR,nsrR,arcA
	4	GO:0045934	negative regulation of nucleobase-containing compound metabolic process	18	3.04648	0.0026575	5.90845	3.18364e-05	138	AAC73125,AAC74246,AAC75349,AAC73175,AAC77135,AAC74893,AAC73608,AAC73904,AAC74405,AAC74504,AAC74129,AAC73967,AAC76945,AAC74714,AAC73416,AAC77354,AAC76382,AAC76580	dnaK,araC,betI,allR,mntR,cspD,ymdB,bluR,tyrR,ydcI,slyA,cspC,lrhA,crp,cspA,fabR,nsrR,arcA
	0	GO:0009628	response to abiotic stimulus	22	2.1059	0.0406335	10.4468	0.000832654	244	AAC74357,AAC73125,AAC76867,AAC75646,AAC77329,AAC77128,AAC74788,AAC74325,AAC76631,AAC73176,AAC74980,AAC74132,AAC73540,AAC73976,AAC74899,AAC74415,AAC73868,AAC73416,AAC76374,AAC73130,AAC76580,AAC77130	dnaK,nhaA,yabI,betI,clpP,moaA,ftsK,opgG,oppA,cysB,uspE,infC,htpX,uvrC,raiA,slyD,cspA,cysE,glnA,miaA,hflX,osmY
