# Supplementary material for: Use of NAD tagSeq II to identify growth phase-dependent alterations in E. coli RNA NAD+ capping
Source: Proc Natl Acad Sci U S A. 2021 Mar 29;118(14):e2026183118. doi: 10.1073/pnas.2026183118 (PMC8040648; doi:10.1073/pnas.2026183118)
Supplement: Supplementary File [file pnas.2026183118.sd05.xlsx]

## Sheet: tableS5
Dataset 5. Differences in the levels of NAD-RNAs and total transcripts from the high-confidence NAD-RNA-producing genes between the two growth phases Note: NAD-RNA comparison: difference of NAD-RNA levels between exponential phase vs. stationary phase; Total-RNA comparison: difference of total RNA levels in exponential phase vs. stationary phase
Gene	NAD-RNA comparison			Total-RNA comparison			biotype	symbol	description
Gene	NAD_log2FoldChange	NAD_pvalue	NAD_padj	Total_log2FoldChange	Total_pvalue	Total_padj	protein_coding	dnaK	chaperone Hsp70, with co-chaperone DnaJ
AAC73125	0.735022	0.46096	0.907118	-0.83015	0.240174	0.410229	protein_coding	nhaA	sodium-proton antiporter
AAC73130	-2.45895	0.0715504	0.37564	-2.41194	2.26705e-16	1.04987e-14	protein_coding	ileS	isoleucyl-tRNA synthetase
AAC73137	-1.1254	0.339075	0.763269	-0.2458	0.371495	0.557243	protein_coding	lspA	prolipoprotein signal peptidase (signal peptidase II)
AAC73138	-1.5064	0.284794	0.763269	-0.151047	0.731656	0.847968	protein_coding	caiA	crotonobetaine reductase subunit II, FAD-binding
AAC73150	-3.00059	0.0309807	NA	-2.48516	7.64476e-05	0.000562326	protein_coding	araC	ara regulon transcriptional activator; autorepressor
AAC73175	-0.634093	0.4677	0.907118	0.0864243	0.717556	0.836639	protein_coding	yabI	DedA family inner membrane protein
AAC73176	-1.16321	0.405316	NA	-1.17205	2.39362e-05	0.000203892	protein_coding	yacL	UPF0231 family protein
AAC73230	-2.92377	0.0333273	0.233291	0.0464709	0.91998	0.958155	protein_coding	can	carbonic anhydrase
AAC73237	1.19561	0.159296	0.543241	1.38705	0.00532863	0.0222624	protein_coding	dksA	transcriptional regulator of rRNA transcription; DnaK suppressor protein
AAC73256	0.900538	0.108791	0.464519	0.215914	0.10992	0.237931	protein_coding	sfsA	sugar fermentation stimulation protein A
AAC73257	1.06391	0.0315082	0.228578	0.12373	0.672568	0.8081	protein_coding	hemL	glutamate-1-semialdehyde aminotransferase (aminomutase)
AAC73265	0.35665	0.584705	1	0.453276	0.0883402	0.203263	protein_coding	erpA	iron-sulfur cluster insertion protein
AAC73267	-2.08109	0.041187	0.25591	-1.93539	5.71046e-05	0.000436685	protein_coding	frr	ribosome recycling factor
AAC73283	0.0452983	0.924594	1	0.296508	0.371217	0.557079	protein_coding	cdsA	CDP-diglyceride synthase
AAC73286	-2.6245	0.039257	0.250617	-1.13754	3.14539e-06	3.2728e-05	protein_coding	rseP	inner membrane zinc RIP metalloprotease; RpoE activator, by degrading RseA; cleaved signal peptide endoprotease
AAC73287	-3.58517	0.00505569	0.078533	-0.875577	0.000589783	0.00336668	protein_coding	bamA	BamABCDE complex OM biogenesis outer membrane pore-forming assembly factor
AAC73288	-1.11547	0.336756	0.763269	-0.128426	0.475655	0.650023	protein_coding	lpxD	UDP-3-O-(3-hydroxymyristoyl)-glucosamine N-acyltransferase
AAC73290	-0.886989	0.458742	0.907118	0.11946	0.644504	0.788074	protein_coding	yafD	endo/exonuclease/phosphatase family protein
AAC73314	-1.40502	0.00463023	0.0769321	-0.818726	0.000520576	0.00301348	protein_coding	yafE	putative S-adenosyl-L-methionine-dependent methyltransferase
AAC73315	-0.13672	0.885619	1	-0.0407562	0.911566	0.953924	protein_coding	yafV	putative NAD(P)-binding C-N hydrolase family amidase
AAC73323	-0.61791	0.396608	0.833768	-0.302333	0.314818	0.494091	protein_coding	pepD	aminoacyl-histidine dipeptidase (peptidase D)
AAC73341	1.7696	0.00518492	0.078533	0.846714	8.60955e-08	1.25258e-06	protein_coding	betI	choline-inducible betIBA-betT divergent operon transcriptional repressor
AAC73416	-2.68496	0.0417518	0.25591	-1.48846	0.0045663	0.0196776	protein_coding	iraP	anti-RssB factor, RpoS stabilzer during Pi starvation; anti-adapter protein
AAC73485	-1.63141	0.0786979	0.397474	-1.68629	2.46402e-11	5.95714e-10	protein_coding	cyoA	cytochrome o ubiquinol oxidase subunit II
AAC73535	-1.31564	0.165559	0.557845	-1.68823	2.01062e-15	8.36823e-14	protein_coding	clpP	proteolytic subunit of ClpA-ClpP and ClpX-ClpP ATP-dependent serine proteases
AAC73540	0.473767	0.323009	0.763269	0.206229	0.230959	0.398518	protein_coding	clpX	ATPase and specificity subunit of ClpX-ClpP ATP-dependent serine protease
AAC73541	0.972414	0.13945	0.500315	-0.0976058	0.426798	0.607231	protein_coding	lon	DNA-binding ATP-dependent protease La
AAC73542	1.66604	0.0468671	0.277036	0.00643035	0.981628	0.990576	protein_coding	tomB	Hha toxicity attenuator; conjugation-related protein
AAC73563	-2.87567	0.0233646	0.184603	-2.3697	7.3794e-15	2.92331e-13	protein_coding	allR	glyoxylate-inducible transcriptional repressor of all and gcl operons
AAC73608	-2.48354	0.0211067	0.168432	-0.987772	8.86983e-08	1.27354e-06	protein_coding	ppiB	peptidyl-prolyl cis-trans isomerase B (rotamase B)
AAC73627	2.05236	0.0519473	0.30219	0.187619	0.634062	0.780562	protein_coding	borD	DLP12 prophage; putative lipoprotein
AAC73658	4.76695	0.000167549	0.00765753	3.24313	5.44339e-19	3.03353e-17	protein_coding	ompT	DLP12 prophage; outer membrane protease VII; outer membrane protein 3b
AAC73666	2.35876	0.000983678	0.0280348	1.09575	1.91225e-05	0.000166336	protein_coding	fepD	ferrienterobactin ABC transporter permease
AAC73691	-3.00199	0.0509261	NA	-2.87473	0.00146693	0.00743183	protein_coding	cstA	carbon starvation protein involved in peptide utilization; APC peptide transporter family protein
AAC73699	-0.536188	0.604515	1	-3.40146	2.16589e-30	1.97818e-28	protein_coding	nagC	N-acetylglucosamine-inducible nag divergent operon transcriptional repressor
AAC73770	-0.395468	0.562803	1	0.79342	0.0294836	0.0903469	protein_coding	nagA	N-acetylglucosamine-6-phosphate deacetylase
AAC73771	0.0501232	0.940067	1	1.80058	0.000226614	0.00148663	protein_coding	nagB	glucosamine-6-phosphate deaminase
AAC73772	5.16105	0.00028842	0.00958997	3.1386	9.39897e-06	8.7053e-05	protein_coding	nagE	N-acetyl glucosamine specific PTS enzyme IIC, IIB, and IIA components
AAC73773	1.93045	0.0958981	0.46283	2.24435	0.000109229	0.00078245	protein_coding	gltA	citrate synthase
AAC73814	-1.00045	0.266771	0.74959	-2.47702	1.34727e-11	3.43397e-10	protein_coding	sdhC	succinate dehydrogenase, membrane subunit, binds cytochrome b556
AAC73815	-1.53646	0.211077	0.642899	-2.9707	1.78688e-07	2.36906e-06	protein_coding	gpmA	phosphoglyceromutase 1
AAC73842	-0.0895307	0.91348	1	-0.806961	0.140825	0.283374	protein_coding	galE	UDP-galactose-4-epimerase
AAC73846	2.49624	0.116802	0.465825	3.40043	1.60055e-05	0.000142233	protein_coding	acrZ	AcrAB-TolC efflux pump accessory protein, membrane-associated
AAC73849	-3.44871	0.00764603	0.0938698	-0.673326	0.0374121	0.107283	protein_coding	modA	molybdate ABC transporter periplasmic binding protein; chlorate resistance protein
AAC73850	-1.33051	0.172458	0.573424	-5.26124	2.71005e-60	8.1006e-58	protein_coding	modB	molybdate ABC transporter permease; chlorate resistance protein
AAC73851	-1.75979	0.193179	0.61098	-4.99831	8.41028e-45	1.62665e-42	protein_coding	pgl	6-phosphogluconolactonase
AAC73854	1.40051	0.195247	0.611007	0.648352	0.0224174	0.0727625	protein_coding	moaA	molybdopterin biosynthesis protein A
AAC73868	1.29156	0.182879	0.590863	3.1056	1.82113e-08	3.00898e-07	protein_coding	ybhL	putative acetate transporter; BAX Inhibitor-1 family inner membrane protein
AAC73873	0.378597	0.713252	1	-0.315857	0.396681	0.582272	protein_coding	mntR	Mn(2+)-responsive manganese regulon transcriptional regulator
AAC73904	-1.49684	0.272747	NA	-1.52719	1.35138e-05	0.000121735	protein_coding	dacC	D-alanyl-D-alanine carboxypeptidase; penicillin-binding protein 6a
AAC73926	1.90471	0.0593168	0.333344	-0.5874	0.00892439	0.0340806	protein_coding	macB	macrolide ABC transporter peremase/ATPase
AAC73966	-1.16167	0.407493	NA	-2.20184	8.78951e-11	1.97945e-09	protein_coding	cspD	inhibitor of DNA replication, cold shock protein homolog
AAC73967	-2.96495	9.99715e-12	7.97773e-09	-3.00752	1.02109e-15	4.41756e-14	protein_coding	ftsK	DNA translocase at septal ring sorting daughter chromsomes
AAC73976	-2.128	0.125515	0.469866	-0.713526	2.43431e-05	0.000206736	protein_coding	serC	3-phosphoserine/phosphohydroxythreonine aminotransferase
AAC73993	-1.01932	0.22346	0.670379	-0.708007	0.000227425	0.00148663	protein_coding	ycbJ	protein kinase-like domain protein
AAC74005	-0.891097	0.367285	0.785812	-0.759199	0.184303	0.341402	protein_coding	mukB	chromosome condensin MukBEF, ATPase and DNA-binding subunit
AAC74010	-3.29952	0.0104315	0.115616	-0.465747	0.031111	0.0937608	protein_coding	ldtD	murein L,D-transpeptidase
AAC74011	-2.43764	0.0773338	NA	-0.631888	0.0769541	0.183351	protein_coding	mgsA	methylglyoxal synthase
AAC74049	0.867958	0.263904	0.744152	1.12886	1.0002e-06	1.16619e-05	protein_coding	hspQ	heat shock protein involved in degradation of mutant DnaA; hemimethylated oriC DNA-binding protein
AAC74052	-4.70274	0.000113509	0.00603869	-2.29092	4.21937e-16	1.92684e-14	protein_coding	yccA	Modulator of FtsH protease, inner membrane protein
AAC74056	-0.895838	0.257867	0.736151	-0.975275	0.000286276	0.0017861	protein_coding	hyaA	hydrogenase 1, small subunit
AAC74057	-3.1625	0.0910074	0.448296	-8.24288	2.02809e-06	2.22278e-05	protein_coding	ymdF	KGG family protein
AAC74090	-3.4876	0.00982254	0.11527	-2.76705	3.06241e-05	0.000250478	protein_coding	ymdB	O-acetyl-ADP-ribose deacetylase; RNase III inhibitor during cold shock; putative cardiolipin synthase C regulatory subunit
AAC74129	-1.47452	0.199646	0.619913	-1.25992	0.000678623	0.00382074	protein_coding	opgG	OPG biosynthetic periplasmic beta-1,6 branching glycosyltransferase
AAC74132	-0.325134	0.754358	1	-1.2627	1.55023e-08	2.58738e-07	protein_coding	solA	N-methyltryptophan oxidase, FAD-binding
AAC74143	0.669346	0.535917	0.978632	0.0531994	0.895543	0.944067	protein_coding	bssS	biofilm regulator
AAC74144	-2.34128	0.0574281	0.325019	-1.91799	0.00148073	0.00747871	protein_coding	yceD	DUF177 family protein
AAC74172	5.0906	6.08403e-05	0.00526843	0.184429	0.411718	0.596094	protein_coding	fabG	3-oxoacyl-[acyl-carrier-protein] reductase
AAC74177	-2.63747	0.000369803	0.0118041	-0.053327	0.85504	0.917849	protein_coding	acpP	acyl carrier protein (ACP)
AAC74178	0.527183	0.0656533	0.358845	0.439425	0.0996056	0.222036	protein_coding	fabF	3-oxoacyl-[acyl-carrier-protein] synthase II
AAC74179	0.0936161	0.874249	1	0.331582	0.415374	0.598733	protein_coding	ptsG	fused glucose-specific PTS enzymes
AAC74185	3.64517	0.00189213	0.0457552	2.17497	1.86203e-06	2.07336e-05	protein_coding	phoP	response regulator in two-component regulatory system with PhoQ
AAC74214	1.28505	0.104651	0.464519	0.451077	0.114557	0.243499	protein_coding	icd	isocitrate dehydrogenase; e14 prophage attachment site; tellurite reductase
AAC74220	-3.0002	8.59279e-05	0.00527465	-2.02053	7.78279e-41	1.42166e-38	protein_coding	bluR	repressor of blue light-responsive genes
AAC74246	-0.903794	0.463176	0.907118	-0.515141	0.254059	0.426414	protein_coding	dadA	D-amino acid dehydrogenase
AAC74273	-3.44486	0.0108619	0.117179	-4.80909	2.00156e-21	1.29042e-19	protein_coding	ychH	DUF2583 family putative inner membrane protein
AAC74289	-2.60079	0.00052175	0.0154206	-2.64573	7.78807e-08	1.1483e-06	protein_coding	narG	nitrate reductase 1, alpha subunit
AAC74308	3.63056	0.0132354	0.121401	4.63348	1.64271e-10	3.60082e-09	protein_coding	ychJ	UPF0225 family protein
AAC74315	-3.2847	0.0130217	0.12083	-0.90117	0.0324995	0.096792	protein_coding	oppA	oligopeptide ABC transporter periplasmic binding protein
AAC74325	-2.75168	0.011013	0.117179	-2.78515	1.21996e-32	1.38318e-30	protein_coding	yciV	PHP domain protein
AAC74348	-2.94714	0.0253604	NA	-0.675845	0.0318116	0.0954347	protein_coding	cysB	N-acetylserine-responsive cysteine regulon transcriptional activator; autorepressor
AAC74357	-1.45524	0.125594	0.469866	-0.349584	0.184096	0.34121	protein_coding	pgpB	phosphatidylglycerophosphatase B
AAC74360	-0.536086	0.602166	1	-0.558977	0.121944	0.254088	protein_coding	tyrR	aromatic amino acid biosynthesis and transport regulon transcriptional regulator; autorepressor; ATPase; phosphatase
AAC74405	-0.0540618	0.959741	1	0.0523755	0.818146	0.896154	protein_coding	ynaJ	DUF2534 family putative inner membrane protein
AAC74414	-3.20143	0.0117357	0.117344	-2.96651	4.96375e-19	2.81393e-17	protein_coding	uspE	stress-induced protein
AAC74415	-0.453831	0.442331	0.902764	-0.31098	0.52341	0.692457	protein_coding	fnr	oxygen-sensing anaerobic growth regulon transcriptional regulator FNR; autorepressor
AAC74416	-2.33561	0.0682257	0.370203	-2.11734	3.85205e-32	4.08566e-30	protein_coding	ydcI	putative DNA-binding transcriptional regulator
AAC74504	-3.59937	0.0116876	0.117344	-3.69719	1.14193e-06	1.32206e-05	protein_coding	yncE	ATP-binding protein, periplasmic, function unknown
AAC74534	-2.95703	NA	NA	-3.0759	NA	NA	protein_coding	dgcZ	diguanylate cyclase, zinc-sensing
AAC74608	-2.7108	0.0442477	NA	-4.37478	3.06026e-13	9.86483e-12	protein_coding	ydfG	NADP-dependent 3-hydroxy acid dehydrogenase; malonic semialdehyde reductase
AAC74612	-0.0606019	0.954888	1	0.522931	0.012887	0.0460071	protein_coding	ynfH	oxidoreductase, membrane subunit
AAC74662	-0.338375	0.79174	NA	-1.22635	0.00314561	0.0142071	protein_coding	ydgC	GlpM family inner membrane protein
AAC74679	-2.18997	0.163086	NA	-2.60022	0.00234017	0.0110394	protein_coding	fumA	fumarate hydratase (fumarase A), aerobic Class I
AAC74684	-2.17297	0.0930955	0.455768	-2.26249	1.70631e-32	1.87012e-30	protein_coding	gstA	glutathionine S-transferase
AAC74707	-1.51674	0.0746152	0.386642	-2.29371	1.17921e-12	3.55711e-11	protein_coding	slyA	global transcriptional regulator
AAC74714	-2.709	0.0418285	0.25591	-1.37582	9.11685e-10	1.90931e-08	protein_coding	sodB	superoxide dismutase, Fe
AAC74728	-0.92478	0.346108	0.76508	-1.75991	0.062012	0.156122	protein_coding	ldtE	murein L,D-transpeptidase
AAC74748	0.0464118	0.963901	1	-2.20908	9.57759e-05	0.000690595	protein_coding	ihfA	integration host factor (IHF), DNA-binding protein, alpha subunit
AAC74782	-0.848376	0.0208977	0.168432	-0.58943	0.0285386	0.0879427	protein_coding	pheT	phenylalanine tRNA synthetase, beta subunit
AAC74783	-0.663556	0.0646129	0.358063	-0.465905	0.0698693	0.171185	protein_coding	rplT	50S ribosomal subunit protein L20
AAC74786	-1.69137	0.0442821	0.265693	-0.209857	0.467475	0.642583	protein_coding	infC	translation initiation factor IF-3
AAC74788	-1.528	0.0100048	0.115616	-0.406793	0.108972	0.236346	protein_coding	thrS	threonyl-tRNA synthetase
AAC74789	-1.15967	0.00188956	0.0457552	-0.673756	2.5422e-05	0.000214327	protein_coding	yniB	putative inner membrane protein
AAC74796	-2.16047	0.099806	0.464519	-1.27063	0.000255257	0.00163923	protein_coding	ydjN	putative transporter
AAC74799	-3.14568	0.0159991	0.138775	-1.63182	1.18199e-07	1.63982e-06	protein_coding	osmE	osmotically-inducible lipoprotein
AAC74809	0.308334	0.764025	1	-1.75751	5.15458e-06	5.21485e-05	protein_coding	topB	DNA topoisomerase III
AAC74833	3.83878	0.00468037	0.0769321	-0.827207	0.000150058	0.00103653	protein_coding	selD	selenophosphate synthase
AAC74834	2.42303	0.0127969	0.12014	-1.07667	5.97921e-06	5.88613e-05	protein_coding	ydjA	putative oxidoreductase
AAC74835	-3.29107	0.0111798	0.117344	-1.55004	2.55603e-08	4.11972e-07	protein_coding	gapA	glyceraldehyde-3-phosphate dehydrogenase A
AAC74849	0.397464	0.527634	0.965716	2.08343	2.53569e-05	0.000214327	protein_coding	yeaO	DUF488 family protein
AAC74862	0.933441	0.306771	0.763269	-0.284129	0.564287	0.729315	protein_coding	cspC	stress protein, member of the CspA-family
AAC74893	1.12589	0.114628	0.465825	1.20347	6.16008e-07	7.52949e-06	protein_coding	yobF	DUF2527 family heat-induced protein
AAC74894	1.03019	0.177192	0.584295	1.3256	4.41272e-09	8.33851e-08	protein_coding	mgrB	regulatory peptide for PhoPQ, feedback inhibition
AAC74896	-0.369579	0.706166	1	1.08406	0.0179077	0.0598986	protein_coding	htpX	putative endopeptidase
AAC74899	-1.82118	0.0458386	0.272979	-2.79173	1.43963e-62	6.76213e-60	protein_coding	prc	carboxy-terminal protease for penicillin-binding protein 3
AAC74900	-3.1651	0.0162611	0.139531	-0.744164	0.0190265	0.0631912	protein_coding	yebE	DUF533 family inner membrane protein
AAC74916	-3.44264	0.00747397	0.0938698	-1.72045	2.44372e-08	3.96226e-07	protein_coding	cutC	copper homeostasis protein
AAC74944	-2.6302	0.0385557	0.248124	-2.95959	1.66222e-31	1.65618e-29	protein_coding	uvrC	excinuclease UvrABC, endonuclease subunit
AAC74980	0.676315	0.515678	0.948879	0.1927	0.43971	0.620767	protein_coding	uvrY	response regulator in two-component regulatory system with BarA
AAC74981	0.139638	0.877849	1	0.276201	0.45289	0.632047	protein_coding	amyA	cytoplasmic alpha-amylase
AAC74994	-0.897753	0.307396	0.763269	-2.25812	2.49316e-06	2.6702e-05	protein_coding	yodD	uncharacterized protein
AAC75020	-1.50778	0.283569	NA	-3.12537	1.27371e-05	0.00011569	protein_coding	yeeN	UPF0082 family protein
AAC75047	3.32711	0.0155984	0.136786	1.54325	0.00126458	0.0065274	protein_coding	yeeX	UPF0265 family protein
AAC75068	0.18779	0.835948	1	1.18372	0.00044754	0.00264661	protein_coding	wzzB	regulator of length of O-antigen component of lipopolysaccharide chains
AAC75088	-1.44306	0.00227859	0.0519518	-0.624577	0.0120929	0.0438867	protein_coding	wcaN	putative regulatory subunit for GalU
AAC75103	0.691443	0.472342	0.907118	1.27016	8.92462e-05	0.000644926	protein_coding	yejG	uncharacterized protein
AAC75242	-1.7675	0.187863	0.599658	-1.23545	2.12643e-05	0.000183029	protein_coding	glpQ	periplasmic glycerophosphodiester phosphodiesterase
AAC75299	-1.51703	0.272458	0.760214	4.42293	1.35989e-35	1.71973e-33	protein_coding	glpT	sn-glycerol-3-phosphate transporter
AAC75300	4.95509	0.00013059	0.00651317	5.85239	1.40149e-61	5.12009e-59	protein_coding	glpA	anaerobic sn-glycerol-3-phosphate dehydrogenase, large FAD/NAD(P)-binding subunit
AAC75301	5.52713	1.22019e-05	0.00194743	9.47637	2.97265e-34	3.62003e-32	protein_coding	lrhA	transcriptional repressor of flagellar, motility and chemotaxis genes
AAC75349	-3.71918	0.0036105	0.0698497	-2.20199	1.69245e-07	2.25294e-06	protein_coding	dedD	membrane-anchored periplasmic protein involved in septation
AAC75374	-2.94058	0.0257246	0.199303	-0.522756	0.0534099	0.139818	protein_coding	folC	bifunctional folylpolyglutamate synthase/ dihydrofolate synthase
AAC75375	-2.72403	0.0407781	0.25591	-0.485065	0.0528774	0.138978	protein_coding	fabB	3-oxoacyl-[acyl-carrier-protein] synthase I
AAC75383	1.00566	0.313285	0.763269	-0.618197	0.0100878	0.0377004	protein_coding	aroC	chorismate synthase
AAC75389	-1.46762	0.206733	0.634749	-0.503958	0.147907	0.292175	protein_coding	yfcO	DUF2544 family putative outer membrane protein
AAC75392	0.47293	0.578988	1	-0.873254	0.0280618	0.0868807	protein_coding	sixA	phosphohistidine phosphatase
AAC75400	-2.50388	0.0522585	0.30219	-1.61216	2.4011e-07	3.09601e-06	protein_coding	fadJ	enoyl-CoA hydratase/epimerase and isomerase/3-hydroxyacyl-CoA dehydrogenase
AAC75401	-1.57268	0.116195	0.465825	-1.61481	7.46313e-05	0.000551433	protein_coding	yfcZ	UPF0381 family protein
AAC75403	0.355619	0.63185	1	0.526687	0.0717517	0.175015	protein_coding	mlaA	ABC transporter maintaining OM lipid asymmetry, OM lipoprotein component
AAC75406	-0.787749	0.456387	0.907118	0.190865	0.651043	0.792239	protein_coding	evgA	response regulator in two-component regulatory system with EvgS
AAC75428	-2.92733	0.0263281	0.202018	-1.06864	5.82941e-05	0.000443683	protein_coding	glk	glucokinase
AAC75447	4.31828	0.00109221	0.0290528	2.01095	7.89737e-12	2.1111e-10	protein_coding	zipA	FtsZ stabilizer
AAC75465	-0.32033	0.76031	1	0.599533	0.0223988	0.0727625	protein_coding	ptsH	phosphohistidinoprotein-hexose phosphotransferase component of PTS system (Hpr)
AAC75468	4.55391	0.000229631	0.00832934	1.50409	9.01339e-38	1.23483e-35	protein_coding	ptsI	PEP-protein phosphotransferase of PTS system (enzyme I)
AAC75469	2.10036	0.0029186	0.0629471	0.936139	1.60846e-10	3.54941e-09	protein_coding	crr	glucose-specific enzyme IIA component of PTS
AAC75470	-0.639744	0.463213	0.907118	0.415699	0.0185089	0.0617215	protein_coding	ucpA	furfural resistance protein, putative short-chain oxidoreductase
AAC75479	0.23576	0.556261	1	0.33339	0.188833	0.346862	protein_coding	bamC	BamABCDE complex OM biogenesis lipoprotein
AAC75530	-0.631312	0.601917	1	-0.275145	0.115744	0.245527	protein_coding	dapA	dihydrodipicolinate synthase
AAC75531	-0.769018	0.367303	0.785812	-0.119719	0.435032	0.615484	protein_coding	yfgG	uncharacterized protein
AAC75557	-0.779245	0.431512	0.887492	-1.20435	0.080992	0.190699	protein_coding	guaA	GMP synthetase (glutamine aminotransferase)
AAC75560	1.49296	0.122724	0.4684	1.40407	5.9915e-05	0.000452874	protein_coding	rodZ	MreB assembly cytoskeletal protein
AAC75569	0.684572	0.459594	0.907118	-0.131243	0.483844	0.657388	protein_coding	trmJ	tRNA mC32,mU32 2'-O-methyltransferase, SAM-dependent
AAC75585	0.0627031	0.913226	1	-0.941722	6.96981e-08	1.03696e-06	protein_coding	grcA	autonomous glycyl radical cofactor
AAC75632	-1.44418	0.0651429	0.35851	-1.30627	6.96189e-05	0.000520243	protein_coding	ung	uracil-DNA-glycosylase
AAC75633	1.42529	0.187725	0.599658	0.900855	0.00304405	0.0138627	protein_coding	raiA	cold shock protein associated with 30S ribosomal subunit
AAC75646	0.343417	0.441207	0.902764	0.432878	0.270238	0.445063	protein_coding	yfjI	CP4-57 prophage; uncharacterized protein
AAC75673	-1.71808	0.14837	0.511895	-2.18023	0.000362514	0.00220323	protein_coding	alaE	alanine exporter, alanine-inducible, stress-responsive
AAC75717	-4.88186	0.000206557	0.00790498	-3.91641	6.19542e-12	1.69755e-10	protein_coding	csrA	pleiotropic regulatory protein for carbon source metabolism
AAC75738	-1.87524	0.110034	0.464519	0.699147	0.095861	0.21618	protein_coding	ascG	asc operon transcriptional repressor; prpBC operon repressor
AAC75756	1.67898	0.191391	NA	0.361411	0.384388	0.570531	protein_coding	umpG	broad specificity 5'(3')-nucleotidase and polyphosphatase
AAC75786	-1.97372	0.131501	0.481365	-0.0546404	0.798818	0.883752	protein_coding	truD	tRNA(Glu) pseudouridine(13) synthase
AAC75787	-0.745897	0.45674	0.907118	0.0766528	0.762058	0.868207	protein_coding	ygdH	UPF0717 family protein
AAC75837	0.698271	0.170028	0.570095	0.984904	0.00673261	0.0269304	protein_coding	ptsP	PEP-protein phosphotransferase enzyme I; GAF domain containing protein
AAC75868	-1.17219	0.398719	0.833768	-0.458256	0.0105837	0.0392768	protein_coding	rppH	RNA pyrophosphohydrolase
AAC75869	-2.83993	0.00754065	0.0938698	-1.04463	9.46275e-11	2.10226e-09	protein_coding	gcvT	aminomethyltransferase, tetrahydrofolate-dependent, subunit (T protein) of glycine cleavage complex
AAC75943	-0.378773	0.644474	1	-0.378837	0.346863	0.530952	protein_coding	zapA	FtsZ stabilizer
AAC75948	-1.24994	1.48599e-05	0.00197637	-0.245431	0.107085	0.233175	protein_coding	mscS	mechanosensitive channel protein, small conductance
AAC75961	0.251603	0.716796	1	-0.949758	0.0045047	0.0194631	protein_coding	fbaA	fructose-bisphosphate aldolase, class II
AAC75962	0.419984	0.63472	1	1.12065	1.23431e-15	5.27065e-14	protein_coding	pgk	phosphoglycerate kinase
AAC75963	-1.33714	0.0324364	0.230558	0.883812	0.000560983	0.00321904	protein_coding	epd	D-erythrose 4-phosphate dehydrogenase
AAC75964	-0.602118	0.182886	0.590863	0.775511	0.00566516	0.0232472	protein_coding	glcC	glycolate-inducible glc operon transcriptional repressor; autorepressor
AAC76016	-3.16215	0.0251782	0.196982	-3.01827	2.79772e-06	2.96738e-05	protein_coding	exbB	membrane spanning protein in TonB-ExbB-ExbD complex
AAC76042	1.15671	0.179717	0.587765	-0.310313	0.595774	0.752832	protein_coding	yghB	general envelope maintenance protein; DedA family inner membrane protein; putative multidrug efflux transporter
AAC76045	-0.303561	0.808742	1	-0.633509	0.00737273	0.0291715	protein_coding	mqsA	antitoxin for MqsR toxin; transcriptional repressor
AAC76057	-2.75418	0.029589	0.217402	-1.84512	3.03899e-11	7.24074e-10	protein_coding	mqsR	GCU-specific mRNA interferase toxin of the MqsR-MqsA toxin-antitoxin system; biofilm/motility regulator; anti-repressor
AAC76058	-2.4054	0.0269305	0.203013	-2.01233	8.90008e-15	3.48375e-13	protein_coding	cpdA	3',5' cAMP phosphodiesterase
AAC76068	-1.30608	0.174148	0.576639	-0.889376	0.000296906	0.00183847	protein_coding	yqiB	DUF1249 protein YqiB
AAC76069	-0.74377	0.404416	0.833912	-0.549106	0.0885249	0.203408	protein_coding	rpsU	30S ribosomal subunit protein S21
AAC76101	0.915615	0.212583	0.645024	0.762101	0.0500144	0.133048	protein_coding	dnaG	DNA primase
AAC76102	-2.15977	0.0962779	0.46283	-1.64551	1.56942e-11	3.90927e-10	protein_coding	exuR	hexuronate regulon transcriptional repressor; autorepressor
AAC76129	1.48711	0.12385	0.4684	-0.379496	0.322679	0.502353	protein_coding	yhaJ	LysR family putative transcriptional regulator
AAC76140	-1.47438	0.286722	NA	-0.156581	0.678414	0.811263	protein_coding	yhaK	redox-sensitive bicupin
AAC76141	-2.37036	0.152151	NA	-2.19857	0.0321772	0.096268	protein_coding	yhbS	GNAT family putative N-acetyltransferase
AAC76190	0.937759	0.123569	0.4684	0.342141	0.038583	0.109475	protein_coding	yhbT	SCP-2 sterol transfer family protein
AAC76191	0.174409	0.68211	1	0.0797233	0.542625	0.711952	protein_coding	nlpI	lipoprotein involved in osmotic sensitivity and filamentation
AAC76197	-1.13442	0.331307	0.763269	-1.46715	2.74979e-12	7.84935e-11	protein_coding	nusA	transcription termination/antitermination L factor
AAC76203	0.710732	0.50796	0.939889	-0.797493	0.0276112	0.0858088	protein_coding	secG	preprotein translocase membrane subunit
AAC76207	-3.57813	0.00661823	0.0880225	-0.0800932	0.844585	0.909298	protein_coding	ftsH	protease, ATP-dependent zinc-metallo
AAC76210	-0.161337	0.844245	1	-0.600052	0.000665481	0.00375659	protein_coding	rlmE	23S rRNA U2552 2'-O-ribose methyltransferase, SAM-dependent
AAC76211	-0.20863	0.762554	1	-1.38368	3.56017e-17	1.74714e-15	protein_coding	hpf	ribosome hibernation promoting factor HPF; stabilizes 100S dimers
AAC76235	-2.45601	0.0696315	0.370573	-0.911845	5.74402e-06	5.67157e-05	protein_coding	ptsN	sugar-specific enzyme IIA component of PTS
AAC76236	-2.14389	0.129395	0.47584	-0.538542	0.102284	0.226103	protein_coding	nanA	N-acetylneuraminate lyase
AAC76257	5.45261	0.000189567	0.00790498	6.47652	1.43011e-14	5.28336e-13	protein_coding	rpsI	30S ribosomal subunit protein S9
AAC76262	-0.011906	0.98651	1	0.482445	0.442641	0.622234	protein_coding	rplM	50S ribosomal subunit protein L13
AAC76263	-0.244256	0.70514	1	0.320696	0.57624	0.737951	protein_coding	yhcB	DUF1043 family inner membrane-anchored protein
AAC76265	2.08647	0.0036763	0.0698497	0.870033	4.36716e-05	0.000346005	protein_coding	mdh	malate dehydrogenase, NAD(P)-binding
AAC76268	-0.128547	0.890178	1	-0.934119	3.85086e-05	0.000310334	protein_coding	rpsM	30S ribosomal subunit protein S13
AAC76323	-1.7899	0.118684	0.466357	-0.0882923	0.776678	0.873365	protein_coding	rpmJ	50S ribosomal subunit protein L36
AAC76324	-2.6287	0.00462644	0.0769321	0.529434	0.0853415	0.198587	protein_coding	secY	preprotein translocase membrane subunit
AAC76325	-1.81023	0.00552209	0.0805799	0.712881	0.0372275	0.106996	protein_coding	rplP	50S ribosomal subunit protein L16
AAC76338	0.0231666	0.980195	1	1.45845	0.000518301	0.00300559	protein_coding	slyD	FKBP-type peptidyl prolyl cis-trans isomerase (rotamase)
AAC76374	0.985335	0.0855608	0.424084	1.08185	1.53905e-07	2.08768e-06	protein_coding	crp	cAMP-activated global transcription factor, mediator of catabolite repression
AAC76382	0.107128	0.892678	1	0.255122	0.272335	0.446918	protein_coding	nirB	nitrite reductase, large subunit, NAD(P)H-binding
AAC76390	4.72288	0.000429254	0.0131748	6.73408	4.1256e-38	5.89781e-36	protein_coding	cysG	fused siroheme synthase 1,3-dimethyluroporphyriongen III dehydrogenase and siroheme ferrochelatase/uroporphyrinogen methyltransferase
AAC76393	2.51458	0.0952872	0.46283	1.60697	0.00778659	0.0304789	protein_coding	malT	mal regulon transcriptional activator
AAC76443	2.85762	0.0121106	0.117344	0.519673	0.00656577	0.0263593	protein_coding	glpD	sn-glycerol-3-phosphate dehydrogenase, aerobic, FAD/NAD(P)-binding
AAC76451	4.99337	7.33348e-05	0.00526843	6.45929	2.80256e-58	7.679e-56	protein_coding	glgP	glycogen phosphorylase
AAC76453	-1.53858	0.27893	0.763269	-1.55035	0.00141044	0.00717882	protein_coding	glgX	glycogen debranching enzyme
AAC76456	-1.16297	0.247977	0.716978	-0.974946	0.0121632	0.043966	protein_coding	dcrB	putative lipoprotein
AAC76497	0.356215	0.607097	1	0.235782	0.0813767	0.191392	protein_coding	uspB	universal stress (ethanol tolerance) protein B
AAC76519	-1.23937	0.150069	0.51397	-1.62671	1.9618e-05	0.000170195	protein_coding	uspA	universal stress global response regulator
AAC76520	1.26683	0.0269667	0.203013	0.6492	0.0489432	0.131367	protein_coding	gadE	gad regulon transcriptional activator
AAC76537	-3.03528	0.0512127	NA	-4.60638	3.33962e-06	3.45304e-05	protein_coding	gadX	acid resistance regulon transcriptional activator; autoactivator
AAC76541	-2.44776	0.083417	NA	-0.839252	0.095848	0.21618	protein_coding	dppA	dipeptide/heme ABC transporter periplasmic binding protein; dipeptide chemotaxis receptor
AAC76569	-2.33749	0.0738211	0.385028	-3.31421	7.34011e-24	5.48507e-22	protein_coding	cspA	RNA chaperone and antiterminator, cold-inducible
AAC76580	0.0614708	0.912757	1	0.711683	0.0329723	0.0978457	protein_coding	cysE	serine acetyltransferase
AAC76631	-2.4402	0.0755881	0.388425	-0.699278	0.0222399	0.072521	protein_coding	gpmM	phosphoglycero mutase III, cofactor-independent
AAC76636	5.08263	7.60859e-05	0.00526843	4.33335	4.86507e-40	8.41913e-38	protein_coding	hldD	ADP-L-glycero-D-mannoheptose-6-epimerase, NAD(P)-binding
AAC76643	1.19392	0.102157	0.464519	0.745319	0.000115894	0.000824805	protein_coding	glmU	fused N-acetyl glucosamine-1-phosphate uridyltransferase/glucosamine-1-phosphate acetyl transferase
AAC76753	1.43989	0.184616	0.594045	0.0821703	0.758227	0.864742	protein_coding	asnA	asparagine synthetase A
AAC76767	1.74351	0.0572704	0.325019	1.57126	0.00719635	0.0285424	protein_coding	rbsB	D-ribose ABC transporter periplasmic binding protein; ribose chemotaxis receptor
AAC76774	-2.01868	0.0118284	0.117344	-0.453488	0.042615	0.118343	protein_coding	rhlB	ATP-dependent RNA helicase
AAC76785	3.50767	0.012019	0.117344	0.123072	0.583488	0.743518	protein_coding	trxA	thioredoxin 1
AAC76786	0.88211	0.258507	0.736151	-0.0446007	0.846178	0.910417	protein_coding	cyaA	adenylate cyclase
AAC76809	-2.94125	0.0296952	0.217402	-0.917905	0.018996	0.0631536	protein_coding	dapF	diaminopimelate epimerase
AAC76812	2.54539	0.0686592	0.370203	0.362698	0.117264	0.247632	protein_coding	pepQ	proline dipeptidase
AAC76850	3.72727	0.00380598	0.070632	0.794496	0.000449808	0.00265524	protein_coding	glnA	glutamine synthetase
AAC76867	0.869124	0.161683	0.549036	0.571855	0.164538	0.313987	protein_coding	sodA	superoxide dismutase, Mn
AAC76890	2.4456	0.0533468	0.306264	2.28713	1.1548e-05	0.000105766	protein_coding	tpiA	triosephosphate isomerase
AAC76901	1.57429	0.0288151	0.214901	1.43346	4.97001e-09	9.33794e-08	protein_coding	glpF	glycerol facilitator
AAC76909	4.67205	0.000287924	0.00958997	3.94011	3.42612e-58	8.66546e-56	protein_coding	zapB	FtsZ stabilizer, septal ring assembly factor, cell division stimulator
AAC76910	0.148459	0.814827	1	0.79532	8.71056e-12	2.30279e-10	protein_coding	fabR	transcriptional repressor of fabA and fabB
AAC76945	0.189423	0.654695	1	0.672066	0.000661522	0.00374369	protein_coding	yijD	DUF1422 family inner membrane protein
AAC76946	0.503417	0.274481	0.763191	0.78693	1.88506e-05	0.000164405	protein_coding	ubiC	chorismate--pyruvate lyase
AAC77009	-4.02964	0.00129025	0.0332136	-1.51595	6.44921e-09	1.17806e-07	protein_coding	ubiA	p-hydroxybenzoate octaprenyltransferase
AAC77010	-3.2958	0.0103386	0.115616	-1.38583	3.5052e-10	7.53274e-09	protein_coding	melR	melibiose operon transcriptional regulator; autoregulator
AAC77079	-2.11478	0.139178	NA	0.905569	0.032012	0.0959485	protein_coding	lysU	lysine tRNA synthetase, inducible
AAC77090	1.85599	0.0365311	0.240208	-0.996202	8.48112e-07	1.00309e-05	protein_coding	dcuA	C4-dicarboxylate antiporter
AAC77098	-0.991441	0.179618	0.587765	0.0314804	0.9162	0.956888	protein_coding	aspA	aspartate ammonia-lyase
AAC77099	-0.415747	0.0338991	0.23523	0.373038	0.000725028	0.00404049	protein_coding	fxsA	suppressor of F exclusion of phage T7
AAC77100	-0.650318	0.477734	0.907118	-2.87875	4.8927e-13	1.50348e-11	protein_coding	yjeI	DUF4156 family lipoprotein
AAC77104	0.517961	0.24156	0.705188	0.169586	0.5758	0.737814	protein_coding	miaA	delta(2)-isopentenylpyrophosphate tRNA-adenosine transferase
AAC77128	-0.726152	0.261182	0.739089	-0.520165	0.0342683	0.100872	protein_coding	hfq	global sRNA chaperone; HF-I, host factor for RNA phage Q beta replication
AAC77129	0.221565	0.746884	1	0.565396	0.000258824	0.00165567	protein_coding	hflX	GTPase, stimulated by 50S subunit binding; Mn(2+) homeostasis regulator
AAC77130	-0.317895	0.758652	1	-0.78269	5.33464e-05	0.000417306	protein_coding	nsrR	nitric oxide-sensitive repressor for NO regulon
AAC77135	-3.1497	0.0154884	0.136786	-1.23675	2.84362e-06	3.00116e-05	protein_coding	yjfN	DUF1471 family periplasmic protein
AAC77145	0.500064	0.538076	0.98033	0.351375	0.29729	0.475433	protein_coding	bsmA	bioflm peroxide resistance protein
AAC77146	0.621536	0.30539	0.763269	0.377239	0.27624	0.451206	protein_coding	ytfB	OapA family protein
AAC77163	-0.905698	0.233846	0.698912	-0.563513	0.00348575	0.0155722	protein_coding	cycA	D-alanine/D-serine/glycine transporter
AAC77165	-1.10311	0.36318	0.785414	-3.14785	3.36904e-13	1.07547e-11	protein_coding	ytfF	DMT transporter family inner membrane protein
AAC77167	-1.48799	0.28158	NA	-1.16565	0.030909	0.0934949	protein_coding	ppa	inorganic pyrophosphatase
AAC77183	3.54567	0.00701592	0.091782	2.10629	4.85203e-13	1.50348e-11	protein_coding	yjgA	ribosome-associated UPF0307 family protein
AAC77191	-1.49919	0.189742	0.603244	-0.0802954	0.779081	0.87487	protein_coding	ridA	enamine/imine deaminase, reaction intermediate detoxification
AAC77200	1.98577	0.112377	0.464647	-0.836889	0.0128243	0.0459327	protein_coding	rraB	protein inhibitor of RNase E
AAC77212	-0.162373	0.84167	1	-0.076117	0.585176	0.744893	protein_coding	pepA	multifunctional aminopeptidase A
AAC77217	3.25673	0.00345092	0.0688459	-0.100117	0.633044	0.780154	protein_coding	yjhU	putative DNA-binding transcriptional regulator; KpLE2 phage-like element
AAC77251	-0.0446051	0.966598	1	-0.814318	0.00015645	0.00106503	protein_coding	fimA	major type 1 subunit fimbrin (pilin)
AAC77270	-1.7459	0.202427	0.626112	-1.46763	0.000224807	0.00147833	protein_coding	mrr	methylated adenine and cytosine restriction protein
AAC77307	2.87241	0.035057	0.23708	0.491143	0.0729807	0.176443	protein_coding	osmY	salt-inducible putative ABC transporter periplasmic binding protein
AAC77329	-2.74831	0.0470399	NA	-2.18294	5.70842e-05	0.000436685	protein_coding	rob	right oriC-binding transcriptional activator, AraC family
AAC77349	-1.77013	6.5821e-05	0.00526843	-0.910065	4.65876e-08	7.12465e-07	protein_coding	arcA	response regulator in two-component regulatory system with ArcB or CpxA
AAC77354	-1.47961	0.194472	0.61098	0.354221	0.0988441	0.221205	protein_coding	fdoI	formate dehydrogenase-O, cytochrome b556 subunit
AAD13454	3.83003	0.00462957	0.0769321	1.17882	1.7868e-11	4.38432e-10	protein_coding	fdoG	formate dehydrogenase-O, large subunit
AAD13456	-2.72921	9.95155e-05	0.00567238	-1.01036	6.48064e-07	7.89198e-06	protein_coding	fdhF	formate dehydrogenase-H, selenopolypeptide subunit
AAD13462	1.06722	0.372434	0.79254	-0.711576	0.306907	0.484683	protein_coding	ubiE	bifunctional 2-octaprenyl-6-methoxy-1,4-benzoquinone methylase/ S-adenosylmethionine
AAT48227	0.492345	0.520587	0.955008	0.0740308	0.714215	0.83452	protein_coding	gnsA	putative phosphatidylethanolamine synthesis regulator
ABD18647	4.48155	0.00102334	0.0281594	2.90631	9.66225e-07	1.13059e-05	protein_coding	yibT	uncharacterized protein
ABD18704	1.54981	0.0696566	0.370573	-0.495944	0.102536	0.226103	protein_coding	yifL	putative lipoprotein
ABD18710	1.98087	0.108965	0.464519	0.428232	0.159662	0.306462	protein_coding	mntS	Mn(2)-response protein, MntR-repressed
AHA50631	-3.55141	0.0180224	0.152999	-2.50576	0.00486236	0.0207091	pseudogene	ykgS	NA
EBT00001514566	-1.69435	0.17111	0.571322	-2.32189	0.00117679	0.0061417	ncRNA	sibE	NA
EBT00001514603	-4.94311	1.4029e-08	3.73171e-06	-2.29643	2.88662e-14	1.02056e-12	ncRNA	ryeA	NA
EBT00001514616	-4.2758	1.0312e-08	3.73171e-06	-4.27791	1.08029e-14	4.08274e-13	ncRNA	gcvB	NA
EBT00001514644	-0.145355	0.740419	1	-0.0788216	0.852577	0.916102	ncRNA	sibD	NA
EBT00001514659	-5.39326	1.03094e-05	0.00194743	-4.16743	9.44485e-08	1.33856e-06	ncRNA	ssrS	NA
EBT00001514685	-1.24035	0.000172726	0.00765753	-1.78638	2.0281e-24	1.58771e-22	ncRNA	sibC	NA
EBT00001514695	-5.07388	2.58614e-05	0.0029482	-3.58907	5.81181e-15	2.33039e-13	ncRNA	glmY	NA
EBT00001514712	-2.37813	0.0103105	0.115616	-3.09579	1.40606e-07	1.9183e-06	ncRNA	csrC	NA
EBT00001514746	-2.73658	0.00608325	0.0851655	-2.6898	8.71023e-08	1.25723e-06
